# Supplementary material for: PROMIS, global analysis of PROtein–metabolite interactions using size separation in Arabidopsis thaliana
Source: J Biol Chem. 2018 May 31;293(32):12440–53. doi: 10.1074/jbc.RA118.003351 (PMC6093232; doi:10.1074/jbc.RA118.003351)
Supplement: Supporting Information [file supp_RA118.003351_137284_1_supp_139211_p8td1j.xlsx]

## Sheet: Dataset S1A
Dataset S1A. All metabolic features classified as protein bound after normalization. Data are median of n=4. The peak ID contains: mode information (PP-positive mode, PN-negative mode), peak ID and m/z. The resulting features (4381) were further filtered manually to remove noise features leaving 4229 features for further analysis. "0" indicates no detection.
	A04	A05	A06	A07	A08	A09	A10	A11	A12	A13	A14	A15	B15	B14	B13	B12	B11	B10	B09	B08	B07	B06	B05	B04	B03	B02	B01	C01	C02	C03	C04	C05	C06	C07	C08	C09	C10
Peak.ID	1215kDa	1072kDa	946kDa	835kDa	737kDa	650kDa	574kDa	506kDa	447kDa	394kDa	348kDa	307kDa	271kDa	239kDa	211kDa	186kDa	164kDa	145kDa	128kDa	113kDa	100kDa	88kDa	78kDa	68kDa	60kDa	53kDa	47kDa	42kDa	37kDa	32kDa	29kDa	25kDa	22kDa	20kDa	17kDa	15kDa	13kDa
PP_051931_293.118731_	0	0	0	0	0	0	0	0	0	0	0	0	0	0	0	0	0	0	0	0	0	0	654.284	0	0	0	0	1125.29	0	657.689	11208.5	3617.12	25430.1	16897.2	22905.4	40477.2	53017.7
PP_035867_233.9680851	1589.56	3722.76	2705.03	3272.83	2954.72	2189.53	3399.73	3872.24	3309.02	1100.78	4398.64	2706.78	3762.63	1798.34	4120.61	2876.45	3133.31	3113.7	3038.26	1397.49	1015.58	2509.99	3405.88	3662.95	3374.55	3764	3792.78	3361.24	797.297	0	3981.73	3077.27	3199.83	4192.22	3825.97	1386.63	2187.17
PP_027656_203.2233247	0	0	0	0	0	0	0	0	0	0	0	0	0	0	0	0	0	0	0	0	0	0	0	0	0	0	0	0	0	4678.19	9124.86	2725.28	20259.3	9115.38	13681.2	34202.5	36529.2
PP_002978_112.1130971	0	0	0	0	0	0	0	0	0	0	0	0	0	0	0	0	0	0	0	0	0	0	0	0	0	0	0	636.867	2791.32	4468.19	10550.1	8644.53	21084.8	21759.5	34900.2	59831.1	76915.1
PP_006063_129.1396557	0	0	0	0	0	0	0	0	0	0	0	0	0	0	0	0	0	0	0	0	0	0	0	0	0	0	0	0	1023.67	4171.6	19724.6	8295.74	24194.8	23444.8	38780.8	65460.2	65449.8
PP_164502_1044.806279	14063.3	6012.58	9895.32	11654.1	12871.8	0	6945.94	11228.5	12788.8	12648.6	14680	10691.2	11435.7	12746.6	14220.5	11564.9	13245.1	12742.2	11437.4	12002.2	14303.1	14320.5	16172.9	11588.3	12673.8	12680.4	12757.2	13973.6	10943.7	6673.91	14170.7	5935.05	13807.8	5599.8	14253.6	5711.2	11406.1
PP_015842_164.9299051	658.118	2660.83	2524.99	1671.31	0	0	0	0	0	0	0	0	0	0	0	0	0	0	238.797	994.478	919.201	1353.71	1631.06	476.39	0	0	324.849	0	0	0	385.247	0	213.393	0	0	0	0
PP_048211_280.0916672	30628.7	84651.7	84431.9	43595.5	15589.7	7333.38	987.229	0	0	0	0	0	0	0	0	0	0	0	0	0	0	0	0	0	0	0	0	0	0	0	0	0	0	0	0	0	0
PP_042398_258.1099987	32438.8	61768.5	91491.2	70415.7	25389	12781.1	6618.05	1635.68	0	0	0	0	0	0	0	0	0	0	0	0	0	0	0	0	0	0	0	0	0	0	0	0	0	0	0	0	0
PP_063819_335.0734647	2024.68	5331.11	7899.26	2027.01	0	0	0	0	0	0	0	0	0	0	0	0	0	0	0	0	0	0	0	0	0	0	0	0	0	0	0	0	0	0	0	0	0
PP_001969_105.1114083	80238.8	124647	50998.6	26577	0	0	0	0	0	0	0	0	0	0	0	0	0	0	0	0	0	0	0	0	0	0	0	0	0	0	0	0	0	0	0	0	0
PP_001834_104.1081534	1.61934e+06	2.46857e+06	1.16786e+06	730650	242082	142918	87844.6	58547.9	41054.2	16739.3	17601.9	38691.3	98487.4	42428.7	42555.8	18657.2	28979	61727.3	24029.5	21361.3	11788.8	17886	45095.7	39408.7	16741.8	39781.7	49958.6	10006.1	36763.8	39482.2	31512.3	0	5002.1	0	0	25677.7	0
PP_007869_134.0606011	0	0	0	0	0	0	0	0	0	0	0	0	0	0	0	0	0	0	0	0	2729.47	11933.8	21861.5	14487.8	5971.99	2987.18	0	0	0	0	0	0	0	0	0	0	0
PP_047273_277.0993605	77851.7	130791	142267	61915.3	17287.4	5885.71	1962.37	831.603	421.74	246.597	0	0	0	0	0	0	0	0	0	0	0	0	0	1049.35	620.096	789.004	0	0	1354.16	1453.14	683.289	244.281	1107.97	171.295	79.595	1080.62	1047.59
PP_012957_152.0699319	0	0	0	0	0	0	0	0	0	0	0	0	0	0	0	0	0	0	0	0	4313.67	22480.7	63654.2	35630.7	16687.5	10685.2	4739.3	0	0	0	0	0	0	0	0	0	0
PP_027500_203.0529401	27902.5	30926.2	26600.1	32130.8	22631.3	26225.5	36585.4	28021.1	31925.2	29424.6	31059.2	38357.7	32650.8	31605.9	36266.5	30674.3	34064.7	35469.2	28052.6	27519	28157.9	33882.1	37612.6	29767.2	29305.9	32730.3	29809.3	23254.5	58603	24230.1	30083.4	27989.9	23310.2	30440.1	30582	33646.4	21381.6
PP_047563_278.0880535	10745.9	33957.3	30916.7	14098.7	4844.28	0	0	0	0	0	0	0	0	0	0	0	0	0	0	0	0	0	0	0	0	0	0	0	0	0	0	0	0	0	0	0	0
PP_039590_246.1811891	0	4385.33	10983.9	22376.2	33600.7	39910.3	29945.2	17287.7	4127.95	4131.54	0	0	2876.38	4154.72	16137.5	22852.5	31190.6	37766.4	17471	0	0	0	0	10818.4	4060.68	6495.45	8018.02	3242.99	6680.51	7651.43	6807.48	2578.8	0	2952.03	3103.01	7353.24	3372.45
PP_004768_122.0721389	0	0	0	0	0	0	0	0	0	0	0	0	0	0	0	0	12821.4	16443.7	19165.3	22240.8	15637.7	3908.28	1839.54	0	0	0	0	0	0	0	0	0	0	0	0	0	0
PP_108476_497.1007829	4569.63	10077.6	10097.5	4672.53	0	0	0	0	0	0	0	0	0	0	0	0	0	0	0	0	0	0	0	0	0	0	0	0	0	0	0	0	0	0	0	0	0
PP_087623_440.1453335	9227.82	17791.9	19078.7	8488.16	2640.32	0	0	0	0	0	0	0	0	0	0	0	0	0	0	0	0	0	0	0	0	0	0	0	0	0	0	0	0	0	0	0	0
PP_087400_439.1418038	69932.4	135276	146172	64472.3	25631.9	8369.34	3590.89	2226.97	1416.93	0	0	0	0	0	0	516.778	658.389	1615.09	1783.09	2094.32	1544.41	1932.72	2306.61	2359.9	2091.68	3083.1	3349.05	2924.39	3566.02	3875.22	3522.02	3267.65	3328.18	3163.5	3162.5	2297.86	2299.93
PP_041656_255.1071346	12761.7	41154.2	39149.4	16636.1	4832.15	0	0	0	0	0	0	0	0	0	0	0	0	0	0	0	0	0	0	0	0	0	0	0	0	0	0	0	0	0	0	0	0
PP_063814_335.0474266	3660.68	15357.3	13736.1	7147.39	1682.56	0	0	0	0	0	0	0	0	0	0	0	0	0	0	0	0	0	0	0	0	0	0	0	0	0	0	0	0	0	0	0	0
PP_026794_200.1029934	0	1854.1	7791.79	6815.57	5006.7	1196.89	0	0	0	0	0	0	0	0	0	0	0	0	0	0	0	0	2963.67	10258.7	12827.8	8910.62	1701.83	0	0	0	0	0	0	0	0	0	0
PP_003516_116.0716673	0	0	0	0	0	0	0	0	0	2377.26	3242.18	7168.11	52767.1	102304	155777	134776	144690	181611	180808	169982	157037	120107	138857	99961.5	59311.1	42982.2	27844.5	7836.44	11728.1	12453.4	10732	3538.77	4320.96	4189.7	4042.04	9767.5	3979.62
PP_047262_277.0893076	131378	410233	376020	177422	64472.2	22343.2	11254.5	4754.27	3858.26	1754.93	0	0	0	0	0	0	0	0	0	0	0	0	874.001	3886.98	3880.13	5543.1	5075.81	4624.36	7509.12	5749.13	5173.76	5245.13	4661.39	4260.57	4723.46	4373.6	3825.54
PP_047274_277.0903407	131378	410233	376020	177422	64472.2	22343.2	11254.5	4754.27	3858.26	1754.93	0	0	0	0	0	0	0	0	0	0	0	0	874.001	3886.98	3880.13	5543.1	5075.81	4624.36	7509.12	5749.13	5173.76	5245.13	4661.39	4260.57	4723.46	4373.6	3825.54
PP_045861_272.1330843	961.875	12427.8	10678	4579.36	0	0	0	0	0	0	0	0	0	0	0	0	0	0	0	0	0	0	0	0	0	0	0	0	0	0	0	0	0	0	0	0	0
PP_041010_252.1673181	0	28834.9	58270.7	51558.8	23831.2	5387.54	2835.64	0	0	0	0	0	0	0	0	0	0	0	0	0	0	0	0	0	0	0	0	0	0	0	0	0	0	0	0	0	0
PP_017929_173.042194_	0	0	0	0	0	0	0	0	0	0	0	0	0	0	0	0	0	910.148	0	575.792	821.239	1974.07	3109.09	3132.65	7699.69	16080.1	15364.9	9963.13	6388.86	2631.38	678.12	0	0	0	0	0	0
PP_027643_203.1503634	0	0	0	0	0	0	0	0	0	0	0	1704.92	8217.07	3455.04	11301.9	3741.18	4994.88	14438.2	20797.6	25568.3	31929.8	31512.3	40251	26128.7	15906	9482.1	7542.9	0	913.814	821.292	0	0	0	0	0	992.625	0
PP_015573_163.0600298	2783.51	12854.7	12064.8	4658.39	0	0	0	0	0	0	0	0	0	0	0	0	0	0	0	0	0	0	0	0	0	0	0	0	0	0	0	0	0	0	0	0	0
PP_084457_424.0684642	7283.93	6708.36	3279.24	0	0	0	0	0	0	0	0	0	0	0	0	0	0	0	0	0	0	0	0	0	0	0	0	0	0	0	0	0	0	0	0	0	0
PP_011435_145.0495864	18369.9	19456.9	8636.94	0	0	0	0	0	0	0	0	0	0	0	0	0	0	0	0	0	0	0	0	0	0	0	0	0	0	0	0	0	0	0	0	0	0
PP_005572_127.0398335	20782.7	18667.1	9327.49	1793.56	0	0	0	0	0	0	0	0	0	0	0	0	0	0	0	0	0	0	0	0	0	0	0	0	0	0	0	0	0	0	0	0	0
PP_127995_656.8960127	6720.28	5537.07	2906.74	0	0	0	0	0	0	0	0	0	0	0	0	0	0	0	0	0	0	0	0	0	0	0	0	0	0	0	0	0	0	0	0	0	0
PP_121896_598.9371834	5542.65	4790.61	1108.19	0	0	0	0	0	0	0	0	0	0	0	0	0	0	0	0	0	0	0	0	0	0	0	0	0	0	0	0	0	0	0	0	0	0
PP_114112_540.978355_	10828.5	9674.74	5140.48	989.7	0	0	0	0	0	0	0	0	0	0	0	0	0	0	0	0	0	0	0	0	0	0	0	0	0	0	0	0	0	0	0	0	0
PP_113897_538.9815528	11583.5	9917.18	5770.66	0	0	0	0	0	0	0	0	0	0	0	0	0	0	0	0	0	0	0	0	0	0	0	0	0	0	0	0	0	0	0	0	0	0
PP_084264_423.0637113	68329.9	63437.4	34148.5	15345	5459.89	2300.26	0	0	0	0	0	0	0	0	4442.51	0	0	1025.15	0	2050.85	0	1818.47	3371.3	2780.18	0	5851.71	3210.26	0	2548.1	705.615	0	0	1960.42	0	2131.09	2908.66	2220.37
PP_060701_325.1126808	12224.7	13546.4	0	0	0	0	0	0	0	0	0	0	0	0	0	0	0	0	0	0	0	0	0	0	0	0	0	0	0	0	0	0	0	0	0	0	0
PP_105535_483.0196295	11850.8	9725.08	5062.65	883.878	0	0	0	0	0	0	0	0	0	0	0	0	0	0	0	0	0	0	0	0	0	0	0	0	0	0	0	0	0	0	0	0	0
PP_105144_481.0228888	17786.5	15789.4	8857.47	3730.63	0	0	0	0	0	0	0	0	0	0	0	0	0	0	0	0	0	0	0	0	0	0	0	0	0	0	0	0	0	0	0	0	0
PP_006312_130.0872684	0	0	0	1577.18	5938	7394.96	5093.46	1577.2	0	0	0	0	0	0	0	0	0	0	0	0	0	0	0	0	0	0	0	0	0	0	0	0	0	0	0	0	0
PP_038953_244.1285323	0	0	0	0	0	0	0	0	0	0	0	0	0	0	0	0	0	14611.6	24914.7	20263.5	11234.5	2566.5	2199.26	1133.21	1157.01	824.43	1369.54	2951.99	5159.16	5589.56	4986.7	3946.96	1688.89	3692.52	1703.12	6078.68	3558.31
PP_046471_274.1871505	0	25181.9	46494	61330.1	49233.5	32474.1	24947.7	14702.1	14610.4	18676.1	18442.8	20488.3	21539.5	21059.4	18637.3	21019.8	25016.2	29524.7	8163.32	0	0	0	0	0	0	7005.27	6268.32	2767.92	6001.72	6053.29	5697.93	4186.02	5446.77	5316.49	5638.61	6126.39	5060.82
PP_069713_360.150246_	36189.2	32152.8	16751.4	4528.16	0	0	0	0	0	0	0	0	0	0	0	0	0	0	0	0	0	0	0	0	0	0	0	0	0	0	0	0	0	0	0	0	0
PP_071350_366.1083583	99515.9	99080	55517.4	24218.7	9393.85	4831.47	0	734.014	0	675.698	0	1737.81	1936.08	2640.76	4886.24	1520.61	2412.85	2384.82	0	5098.54	1210.81	4790.24	5550.58	3428.4	1386.82	6865.8	4104.64	2301.25	4691.51	2040.97	2718.05	2945.25	4742.9	2551.44	4259.18	4523.47	5400.41
PP_071057_365.1052017	815508	798665	482469	213672	88846.8	51302.6	15851	15850.4	33292	16124.3	14730.8	22844.1	27522.8	29802.4	52056.3	24778.5	27857.7	29970.5	17985.6	51066.2	22781.9	49597.4	56129.4	45716.9	24302.6	69819.3	41742.6	26480	49029.7	27192	25183.5	31029.4	44459	29451.2	45478.7	45958.5	57350.3
PP_071584_367.1092472	14646.6	14955	7779.55	2806.79	0	0	0	0	0	0	0	0	0	0	0	0	0	0	0	0	0	0	0	0	0	0	0	0	0	0	0	0	0	0	0	0	0
PP_085177_427.9779098	0	7576.97	10455.4	8200.73	4504.02	2177.22	0	0	0	0	0	0	0	0	0	0	0	0	0	887.634	3278.73	3107.46	621.954	0	0	0	0	0	0	0	0	0	0	0	0	0	0
PP_106015_485.9365505	0	8811.77	12102.4	9190.21	6157.11	2705.18	0	0	0	0	0	0	0	0	0	0	0	0	0	2083.8	4613.81	3530.12	911.643	0	0	0	0	0	0	0	0	0	0	0	0	0	0
PP_114461_543.8952955	0	5598.87	8440.89	6260.3	3889.9	965.952	0	0	0	0	0	0	0	0	0	0	0	0	0	863.459	1367	2205.6	675.475	0	0	0	0	0	0	0	0	0	0	0	0	0	0
PP_084795_425.9810448	0	28346.9	40540.9	30481.5	18652.4	8981.5	4643.89	1425.75	0	0	903.944	0	0	1241.07	739.866	0	0	1756.91	4067.18	6157.42	14151.4	12602.6	7617.74	3896.91	3689.99	1213.72	553.329	3248.14	839.273	0	0	0	0	0	0	0	0
PP_114232_541.8983853	0	7416.11	10022.9	7783.01	4776.94	965.249	0	0	0	0	0	0	0	0	0	0	0	0	0	716.852	1811.05	2865.45	637.713	0	0	0	0	0	0	0	0	0	0	0	0	0	0
PP_105695_483.9396456	0	14436.5	20816.2	15843.3	9969.27	4837.95	1186.04	0	0	0	0	0	0	0	0	0	0	0	1067.72	3403.65	7486.02	6647.16	3717.99	0	0	0	0	0	0	0	0	0	0	0	0	0	0
PP_122160_601.8540876	0	4317.26	6214.8	5120.77	2871.92	745.557	0	0	0	0	0	0	0	0	0	0	0	0	0	658.776	1378.75	856.002	0	0	0	0	0	0	0	0	0	0	0	0	0	0	0
PP_070775_364.0381909	0	4857.13	8265.45	4967.69	2754.42	0	0	0	0	0	0	0	0	0	0	0	0	0	0	0	0	634.417	0	0	0	0	0	0	0	0	0	0	0	0	0	0	0
PP_071783_368.0226808	5710.08	112547	162292	116984	77094.5	36130.4	20403.9	10174.8	7650.54	6523.8	4905.78	5755.7	3673.15	8816.66	5918.28	6370.65	5994.39	6962.03	17238.4	25841.5	57892.8	55237.6	29971	16716.7	16043.4	8133.72	5525.6	14354.9	10937.1	9499.23	3406.37	4953.9	3353.13	4810.43	6313.1	2784.4	3930.2
PP_089358_447.9625752	0	8204.06	11567.7	8159.24	5720.08	2242.91	0	0	0	0	0	0	0	0	0	0	0	0	0	0	682.326	2981.73	0	0	0	0	0	0	0	0	0	0	0	0	0	0	0
PP_060670_325.0645316	0	10815.1	17682.8	12841.2	6566.23	2920.31	993.009	0	0	0	0	0	0	0	0	0	0	0	532.183	1291.86	5483.53	5093.75	2616.51	0	804.381	0	0	0	0	0	0	0	0	0	0	0	0
PP_074275_377.9777653	0	9141.92	14330.5	7780.54	5887.75	3001.85	0	0	0	0	0	0	0	0	0	0	0	0	0	589.934	4344.75	4601.84	0	0	0	0	0	0	0	0	0	0	0	0	0	0	0
PP_066420_347.0437804	0	16184.9	26082.6	18172.6	10988.9	4950.6	1291.17	0	0	0	0	0	0	0	0	0	0	0	1013.78	3243.86	8038.4	7292.02	3055.58	0	1110.35	0	0	0	0	0	0	0	0	0	0	0	0
PP_066213_346.0406395	11114	207069	314565	228549	146790	71543.2	37351.4	18045	16277.5	13472.7	8813.75	9806.71	6927.58	14218.1	12693.1	11858.8	9368.15	13084.8	31212.8	47784.5	110333	101711	56030.8	29280.4	28613	15178	12026.6	24747.8	20876	17506.2	7419.63	10800.9	7083.63	9225.92	11552.9	5794.24	7370.76
PP_084650_425.0671774	18345.7	16997.2	8499.13	3166.12	0	0	0	0	0	0	0	0	0	0	0	0	258.588	636.562	2143.4	1087.05	0	0	0	0	0	0	0	0	0	0	0	0	0	0	0	0	0
PP_058166_314.9377017	0	0	0	0	0	0	0	0	0	0	0	0	0	0	0	0	0	5379.9	8756.48	4997.1	0	0	0	0	0	0	0	0	0	0	0	0	830.471	624.901	2570.48	835.488	2979.29
PP_074563_379.0273814	0	0	0	0	0	0	0	0	0	0	0	0	0	0	0	0	0	3573.32	6591.57	3382.58	0	0	0	0	0	0	0	0	0	0	0	0	0	0	457.909	0	887.1
PP_042070_256.9792908	0	931.488	1467.38	0	0	0	0	0	0	0	0	0	0	0	0	0	4304.5	19914.4	34012.1	20145.7	11625.1	9924.21	8146.92	3800.51	2848.36	0	0	1757.7	1448.75	4336.03	4204.53	7520.53	7846.34	10676.8	11177.9	9047.46	13742.2
PP_022247_187.1077847	0	0	0	0	0	0	0	0	0	0	0	0	0	0	0	0	0	19060.6	49381.8	49441.1	20361.2	4238.5	4452.37	2183.06	2065.34	895.991	2131.23	2138.79	11340	10024.7	10703.6	2664.06	1693.31	2383.35	2260.98	9034.34	0
PP_031294_217.1183331	0	0	0	0	0	0	0	0	0	0	0	0	0	0	0	0	0	24407.4	40365.7	40139.3	23882.2	12830.6	7612.76	0	981.773	0	0	0	0	0	0	0	0	0	0	0	0
PP_060419_324.0588504	6446.34	123263	201916	153217	86204.5	40418.5	24323.4	10453.4	11374.9	7434.52	5209.75	5779.51	4772.09	7146.28	8407.61	6402.62	5779.72	9914.16	18245.5	28644.6	74105	62916.2	35566.2	16764.9	18962.4	9611.22	7813.66	14621.5	12728.4	13470.2	5605.47	5261.65	3602.02	4449.52	5625.91	3220.4	3857.31
PP_002936_112.0514294	4895.58	171831	262502	154767	121102	59440.9	19369.6	10904.6	7239.15	6657.02	4688.5	5912.81	1361.37	8927.74	5903.27	6131.21	4384.83	5802.76	20378	33540.7	88109	77686.1	39147.1	14961.9	12149.4	6684.9	4043.75	11961.8	9319.6	7046.34	2513.69	4735.59	2257.89	4055.8	5106.22	1059.44	3206.63
PP_058460_316.1097307	0	0	0	0	0	0	0	4567.93	6817.33	5114.5	2455.16	0	0	0	0	0	0	0	0	0	0	0	0	0	0	0	0	0	0	0	0	0	0	0	0	0	0
PP_036352_234.9975043	0	0	508.195	0	0	0	0	0	0	0	0	0	0	0	0	1272.74	7850.49	32615.4	57729.6	33320.5	19905.2	16968.4	13895.3	8306.51	6115.64	2062.77	0	4329.46	5350.89	10556.7	7390.15	12946	13250.7	17648	20472.3	15096.4	21094.4
PP_004921_123.0561288	0	0	0	0	0	0	0	0	0	0	0	0	0	0	0	1017.55	14358.3	65089.6	113997	57607.3	41449.2	30261.5	23234.7	13186.9	8302.01	2378.85	1910.87	6373.01	7245.34	13030.4	11087.6	20443.7	20550.1	28062.5	32290	28028.2	39288.4
PP_063820_335.0636779	5425.1	21458.4	19128.2	10567.4	2563.12	0	0	0	0	0	0	0	0	0	1020.84	0	12753.8	62127.2	93499.8	50112.2	36448.7	24785.5	26554	18148.2	8972.65	3204.28	2127.21	7026.55	11701.9	15679.7	11813.4	19211.7	18638.4	21898.6	27727	34501.4	30670.8
PP_068831_357.0460763	0	0	0	0	0	0	0	0	0	0	0	0	0	0	0	0	1137.56	14618.8	22488.5	10259.5	6507.05	3454.38	5345.14	2215.07	0	0	0	0	602.421	1574.65	827.563	3177.49	2840.63	4150.73	4640.21	6216.31	5245.32
PP_068411_355.1180042	0	0	0	0	0	0	5459.32	22628.4	31386.1	24526.7	11238.9	4517.97	0	0	0	0	0	0	0	0	0	0	0	0	0	0	0	0	0	0	0	0	0	0	0	0	0
PP_071992_369.0236757	0	9008.06	13722.2	8380.85	5628.7	2399.99	0	0	0	0	0	0	0	0	0	0	0	0	0	877.785	3919.91	3448.38	801.207	0	0	0	0	0	0	0	0	0	0	0	0	0	0
PP_011923_147.1126925	0	0	4416.44	8160.81	10997.5	12982.2	10408.9	4894.12	1551.11	950.571	0	0	0	0	0	0	0	0	0	0	0	0	0	0	0	0	0	0	0	0	0	0	0	0	0	0	0
PP_074088_377.1042502	0	0	0	0	0	0	1995.72	8876.51	12560.8	10288.5	4628.66	0	0	0	0	0	0	0	0	0	0	0	0	0	0	0	0	0	0	0	0	0	0	0	0	0	0
PP_059022_318.2211154	0	0	1922.11	6065.26	8706.97	9905.64	6402.31	2135.92	0	0	0	0	0	0	0	0	0	0	0	0	0	0	0	0	0	0	0	0	0	0	0	0	0	0	0	0	0
PP_058803_317.2179352	0	7722.41	30146.5	52110.5	76724.4	81742.2	55190.1	34034.6	18133.7	8109.99	2075.22	2198.56	1404.03	2041.69	2051.91	2325.4	1870.5	0	0	0	0	0	0	0	0	0	0	0	0	0	0	0	0	0	0	0	0
PP_063403_333.1364475	0	0	0	0	0	0	16972.9	63231.6	99962.5	75733.2	36491.7	12231.2	4927.06	0	0	0	0	0	0	0	0	0	0	0	0	0	0	0	0	0	0	0	0	0	0	0	0
PP_021340_186.0872421	0	0	4173.91	1199.41	0	0	3795.78	15301.1	22641.3	17859.8	8889.18	3522.76	0	0	0	0	0	0	0	0	0	0	0	0	0	0	0	0	0	0	0	0	0	0	0	0	0
PP_063412_333.1377592	0	0	0	0	0	0	16972.9	63231.6	99962.5	75733.2	36491.7	12231.2	4927.06	0	0	0	0	0	0	0	0	0	0	0	0	0	0	0	0	0	0	0	0	0	0	0	0
PP_077104_389.9979936	0	16621.5	24170.5	15647.3	11258.3	5195.2	0	0	0	0	0	0	0	0	0	0	0	0	1339.54	3682.36	6082.48	7651.54	3563.06	0	0	0	0	0	0	0	0	0	0	0	0	0	0
PP_071778_368.0074835	198.046	32095.7	46887.7	33686.6	26815.4	9684.68	3976.26	2478.69	953.526	920.162	866.539	1184.46	363.452	1067.72	1114.56	1133.96	632.446	1188.8	3860.95	8337.72	17904.1	17208.1	9498.32	3035.06	1621.19	817.093	857.396	3833.17	2037.29	1043.71	246.468	547.924	14.7829	268.594	239.297	0	141.365
PP_039591_246.1811415	0	18833.2	26456.6	25332.8	25972.6	32752.9	23937.9	13491.4	8088.81	2543.62	1786.99	1750.64	0	0	1851.77	2374.19	4520.32	10447.1	0	0	0	0	0	0	0	0	0	0	0	0	0	0	0	0	0	0	0
PP_070093_361.2166703	0	10605.5	33325.3	33483.9	19898	11881.3	7106.5	1640.17	0	0	0	0	0	0	0	0	0	0	11195.7	8001.15	2544.68	0	0	0	0	0	0	0	0	0	0	0	0	0	0	0	0
PP_042535_258.9332474	7229.51	5703.12	0	0	0	0	0	0	0	0	0	0	0	0	0	0	0	0	0	0	0	0	0	0	0	0	0	0	0	0	0	0	0	0	0	0	0
PP_039231_245.1132401	0	0	0	0	0	0	0	0	0	0	0	0	0	0	7430.36	7288.46	12426.7	45256.1	82622.3	93681.4	40486.9	11685.4	2240.94	0	0	0	0	0	0	0	0	0	0	0	0	0	0
PP_019530_178.9928515	9568.57	9350.15	1692.48	0	0	0	0	0	0	0	0	0	0	0	0	0	0	0	0	0	0	0	0	0	0	0	0	0	0	0	0	0	0	0	0	0	0
PP_066661_348.0276481	0	13822.5	22065	14341.3	8073.83	3618.75	0	0	0	0	0	0	0	0	0	0	0	0	366.115	0	249.665	169.004	0	0	0	0	0	0	0	0	0	0	0	0	0	0	0
PP_114351_542.9484899	0	0	0	0	0	0	0	0	0	0	0	0	0	0	0	0	0	0	0	2438.16	4100.28	9114.64	10798.5	5476.09	3674.52	543.23	0	0	0	0	0	514.21	0	0	521.639	1358.37	0
PP_077333_390.979258_	1258.09	21908.8	28166.3	18558.7	13307.4	6924.14	2643.36	486.096	514.084	283.484	494.449	515.522	0	767.934	443.842	694.283	0	0	698.793	1100.43	1133.25	1395.71	0	0	0	0	0	0	0	0	0	0	0	0	0	0	0
PP_086930_436.9197359	0	3301.77	5520.07	3253.74	2485.56	996.418	0	0	0	0	0	0	0	0	0	0	0	0	0	0	0	0	0	0	0	0	0	0	0	0	0	0	0	0	0	0	0
PP_105857_484.9240162	0	7034.2	9307.16	7859.4	4432.3	2197	550.615	0	0	0	0	0	0	0	0	0	0	0	0	0	0	0	0	0	0	0	0	0	0	0	0	0	0	0	0	0	0
PP_084977_426.965236_	0	9778.61	14083.7	11776.7	6314.85	3049.41	1365.12	485.732	0	0	0	0	0	0	0	0	0	0	0	0	0	0	0	0	0	0	0	0	0	0	0	0	0	0	0	0	0
PP_089527_448.9469328	0	6055.07	7807.62	5360.55	4005.72	2027.4	0	0	0	0	0	0	0	0	0	0	0	0	0	0	0	0	0	0	0	0	0	0	0	0	0	0	0	0	0	0	0
PP_041639_255.0977652	0	0	0	0	0	0	0	0	0	0	0	0	0	0	5047.6	11288.8	63876.9	265252	127027	116828	23005.7	37554.3	54419.1	35239.4	21544.4	14541.8	19417.2	7415.76	45520.9	41848.4	87025.8	36731	92211.1	107522	141702	151843	85936.3
PP_010439_140.0819287	0	0	0	0	0	0	0	0	0	0	0	0	0	0	0	0	0	0	0	0	0	1084.68	27580.1	7681.66	0	22727.1	31915.3	16271.7	3416.29	1774.25	0	0	0	0	0	0	0
PP_005143_124.059559_	0	0	0	0	0	0	0	0	0	0	0	0	0	0	0	0	7724.52	46460.2	19360.4	21562.3	1837.32	4791.76	7723.37	4158.69	0	0	1172.27	0	7058.65	6775.5	13766.9	5209.98	14839.3	15166.3	22622.1	26182.7	13401.3
PP_004922_123.0562021	0	0	0	0	0	0	1607.37	1647.94	1024.53	0	0	4426.36	14254.7	27029.8	34300.2	53467	221508	824910	468164	434511	98964.2	144648	194951	142129	88976.4	64158.3	78008.3	54374.7	176709	156135	295216	143860	326835	349186	433445	492862	313451
PP_001994_106.0296898	0	0	0	0	0	0	0	0	0	0	0	0	0	0	0	0	6983.95	38781.2	23489.4	21090.7	0	1249	3966.38	0	0	0	0	0	0	3999.08	8529.99	1699.82	14078.1	13585.7	15553.3	19731.5	11983.2
PP_074534_378.9619459	0	7732.54	11984.5	6506.72	5343.87	3064.72	0	0	0	0	0	0	0	0	0	0	0	0	0	0	0	0	0	0	0	0	0	0	0	0	0	0	0	0	0	0	0
PP_081284_407.1659007	0	0	0	0	1394.46	8403.31	10524.4	6235.03	3392.57	0	0	0	0	0	0	0	0	0	0	0	0	0	0	0	0	0	0	0	0	0	0	0	0	0	0	0	0
PP_071982_369.0070669	7029.24	81541.6	107114	73015.3	50998.8	26284	12595.3	7774.18	4914.49	4316.98	3339.96	3654.68	1925.93	5149.44	3415.23	3637.45	2625.28	2813.38	5559	4725.58	6304.1	6190.65	4550.45	4489.54	3213.07	724.43	0	487.465	0	0	0	0	0	0	0	0	0
PP_029794_213.0156956	0	6446.68	9333.46	4935.17	3301.5	1374.66	0	0	0	0	0	0	0	0	0	0	0	0	0	0	0	0	0	0	0	0	0	0	0	0	0	0	0	0	0	0	0
PP_066660_348.0296539	0	15206.8	22329.7	14072.6	9150.58	4034.18	0	0	0	0	0	0	0	0	0	0	0	0	454.052	0	557.868	247.496	0	0	0	0	0	0	0	0	0	0	0	0	0	0	0
PP_066406_347.0251167	16695.9	191460	260861	183079	125554	62522.2	27314.3	16624.7	14217.9	11338.4	8073.64	9208.9	5172.41	11365.1	8946.54	9414.41	6532.13	7743.09	12450.9	10634	15705.2	15621	10855.6	10355.7	8774.38	2965.38	501.548	3344.8	2315.93	0	0	0	0	0	0	0	624.629
PP_060647_325.0431254	4260.85	57623.5	86669.9	57995.6	37708.5	17470.4	9055	4007.1	4288.17	2372.36	1472.76	1851.27	1174.5	2476.06	2133.93	1447.56	976.564	2318.62	2617.65	2503.74	3564.89	3990.11	2943.49	2572.53	1439.8	0	0	0	0	0	0	0	0	0	0	0	0
PP_060870_326.046605_	0	3786	6331.16	5903.36	1823.95	971.088	0	0	0	0	0	0	0	0	0	0	0	0	0	0	0	0	0	0	0	0	0	0	0	0	0	0	0	0	0	0	0
PP_077341_390.9879555	0	11054.6	14043.2	9387.87	7887.99	3084.98	486.477	178.821	0	0	0	0	0	0	0	0	0	0	0	0	0	390.346	0	0	0	0	0	0	0	0	0	0	0	0	0	0	0
PP_066662_348.0283878	0	6177.6	8404	4722.83	4022.87	1505.51	0	0	0	0	0	0	0	0	0	0	0	0	0	0	0	0	0	0	0	0	0	0	0	0	0	0	0	0	0	0	0
PP_015350_162.0501904	0	0	0	0	0	0	0	0	0	0	1699.34	4374.22	4333.03	4431.81	2057.55	1747.22	1825.89	2484.33	4545.65	6670.11	4543.41	5612.15	3857.86	2907.35	1719.97	0	0	0	0	0	0	0	0	0	0	0	0
PP_003922_118.0873623	44753.7	53415.7	37086.4	22516.8	5399.6	13576.4	8932.73	3467.15	24954.3	88251	128485	226621	367701	206924	258480	153638	133224	210509	349449	396153	398519	285696	299463	244024	140000	98560.7	78077.7	58294.8	61666.2	50858.3	43321.3	25070.8	34705.1	28067.7	28522.3	30528.3	23662.1
PP_089426_448.167258_	0	0	0	0	0	0	1542.32	7153.72	13795.6	15096.4	11605.7	9498.15	3559.95	441.607	636.13	0	0	0	0	0	0	0	0	0	0	550.878	600.592	0	0	0	0	0	0	0	0	0	0
PP_072199_370.018966_	0	6551.64	8565.46	5378.98	3626.21	1670.04	0	0	0	0	0	0	0	0	0	0	0	0	0	0	0	0	0	0	0	0	0	0	0	0	0	0	0	0	0	0	0
PP_042992_260.1971106	0	39651.5	61300.6	50405.9	26767.1	19933.4	22236	14909.5	17395.9	2758.58	2075.85	0	0	2149.94	2966.58	2777.77	11510	9146.4	0	0	0	0	0	0	0	1628.12	0	0	0	0	0	0	0	0	0	0	0
PP_002612_110.0722436	0	3421.46	7489.16	7967.91	6183.13	4254.87	2538.42	2107.73	299.855	0	0	0	0	0	0	0	509.713	576.664	0	0	0	0	0	0	0	0	0	0	0	0	0	0	0	0	0	0	0
PP_045089_269.1611562	0	26802.5	60823.2	64357.6	38302.8	33813	27833.4	20418.9	14421.7	12422.6	0	0	0	0	1839.27	3826.1	11907.8	10034.8	0	0	0	0	0	0	0	1251.94	0	0	0	1220.84	0	0	0	0	0	0	0
PP_013876_156.0768258	0	8619.35	20357.2	21685.5	14348.2	12540.7	9999.02	6876.95	3814.03	1400.02	0	0	0	0	0	0	1282.26	2913.82	0	0	0	0	0	0	0	0	0	0	0	0	0	0	0	0	0	0	0
PP_066592_347.2284695	0	3607.33	16187.3	10972	2843.62	1957.29	1561.92	1218.31	0	0	0	0	0	0	984.475	5345.49	10729.5	13388.9	0	0	0	0	0	0	0	0	0	0	0	0	0	0	0	0	0	0	0
PP_046472_274.187013_	0	20968.1	25871.9	26418.7	31490.8	37346.6	24933.6	12603.5	7933.3	0	0	0	0	0	0	0	1538.23	3247.66	0	0	0	0	0	0	0	0	0	0	0	0	0	0	0	0	0	0	0
PP_016490_167.0928987	2982.16	67731.8	86842.5	61994.2	13001.7	24380.6	42398.1	38698.1	72556.6	50394.3	72577.3	116702	115891	114115	83003.2	155478	401021	602140	349426	276758	65793.2	46537.5	53162.1	43570.4	42364.9	47262.9	53372.8	27318.5	32935	19491.8	29038.7	12942.6	24035.3	20214.4	22279.2	22937	10469.3
PP_016720_168.0962106	0	0	2038.38	1051.03	0	0	0	0	1884.56	0	0	3976.01	5613.71	2318.16	2240.99	7392.73	23921.7	38647.4	18583.2	14688.1	0	0	1232.33	0	0	0	0	0	0	0	0	0	0	0	0	0	0
PP_010189_139.0978039	0	4624.78	5825.86	3989.32	0	0	1591.5	1690.9	4919.61	3793.8	6701.12	8749.76	7903.59	7686.97	5605.88	11356.4	34007.3	55067.2	31239.5	23108.2	4558.33	3407.09	2844.45	2510.77	2502.88	2525.55	3549.54	0	0	0	0	0	0	0	0	0	0
PP_004770_122.0721951	0	823.131	2345.38	0	0	0	0	0	0	0	1661.63	3113.94	2255.68	2473.15	1237.23	2374.17	14346.3	24452.9	13677.9	11689.4	0	0	0	0	0	0	0	0	0	0	0	0	0	0	0	0	0
PP_011078_143.0813836	0	7311.31	24310.8	18882.5	10239.7	5703.62	1712.55	0	0	0	0	0	0	0	0	0	0	0	0	0	0	0	0	0	0	0	0	0	0	0	0	0	0	0	0	0	0
PP_017988_173.0922807	0	0	2114.58	2260.27	809.428	0	0	0	0	0	0	0	0	0	7878.11	13608.7	19306	21331.3	7962.06	0	0	0	0	0	0	0	0	0	0	0	0	0	0	0	0	0	0
PP_005100_124.0402582	0	0	0	0	0	0	0	0	0	0	0	0	0	0	0	0	0	167176	230620	149491	7216.28	0	0	0	0	0	0	0	48748.1	102234	179207	73790.9	68488.3	4848.33	5401.56	3124.28	0
PP_084164_422.1877381	0	4644.61	9179.16	5465.82	0	0	0	0	0	0	0	0	0	0	0	0	0	0	0	0	0	0	0	0	0	0	0	0	0	0	0	0	0	0	0	0	0
PP_007838_134.0332001	0	11504.7	20298.7	18474.3	6191.56	5527.24	1264.51	4662.53	0	0	0	0	0	0	0	0	0	0	0	5898.95	0	4831	1363.13	0	0	0	0	0	0	0	0	0	0	0	0	0	0
PP_038901_244.0931164	4467.7	98852.8	304749	290487	59842.9	66245.5	89027	39383.8	45443.9	14950.5	12349.1	14470.8	27377.8	19340.1	26986.9	24344.2	21414.4	23092.5	19431.5	61199.4	21379.2	35462.3	59098.3	27509.3	12456.7	20727	30775.7	12203.8	35353.4	15609.8	25171.1	9082.12	10828.2	9025.02	9776.57	19450.3	7386.62
PP_044544_267.077549_	0	15811	25608.5	26103.9	8467.99	8965.13	9252.42	6321.7	6164.49	1681.25	1407.24	0	0	1606.49	1056.71	3097.87	1879.94	2569.99	1498.09	8603.73	0	6077.44	5887.57	827.481	0	0	1625.33	0	1790.64	0	1200.31	0	0	0	685.425	0	0
PP_060413_324.0333489	0	9910.7	18106.5	20359.2	6416.61	6147.08	8950.17	4759.88	5669.58	1453.49	0	0	0	1197.4	1690.11	1778.22	1385.58	2615.35	1292.15	7457.69	2096.94	3900.33	5472.08	1780.77	0	0	2060.56	0	3554.98	0	0	0	0	0	0	0	0
PP_044312_266.0744132	11828.5	182916	307492	304427	105901	106146	114430	81729	75602.2	40555.1	40421.8	30645.1	37086.4	40587.3	37738	45917	42297.6	46864.6	38110.4	102376	56331.8	79722.3	75764	35342.4	22076.2	26771	46512.5	26724.2	48443.6	23928.3	34527.6	18604.3	28136.7	21669.6	19690.3	28244.3	16418
PP_035713_233.1133525	0	1848.89	4699.01	10195.8	2852.51	2590.95	3643.93	0	15630.1	30809.1	30510.9	32753.9	29939.4	13327.9	8361.57	2193.95	3434.08	11040.3	19590.2	22375.2	23280	25925.1	27804.4	21859.2	8746.35	8598.83	7609.2	0	0	2294.18	0	0	0	0	0	0	0
PP_106246_487.1791115	0	21910.8	102977	98800.6	3033.84	5989.06	0	0	0	0	0	0	0	0	0	0	0	0	0	3500.1	0	0	0	0	0	0	0	0	0	0	0	0	0	0	0	0	0
PP_081285_407.1755077	0	11528.9	24004.6	19304.5	8904.63	4383.55	725.435	0	0	0	0	0	0	0	0	0	0	0	0	0	0	0	0	0	0	0	0	0	0	0	0	0	0	0	0	0	0
PP_002937_112.0515144	34082	548325	1.04716e+06	1.03684e+06	350683	340427	419764	251111	254866	122654	119473	107371	136915	146843	137394	171694	152595	161551	134548	369667	179050	244478	264901	126877	92860.4	104527	163494	82818.1	182948	92057.3	131566	70343.9	96777.8	80938.7	76327.2	106321	64129.8
PP_003058_113.054859_	0	15513.9	36175.7	34757.5	8624.04	8406.41	11528.3	4855.43	5785.51	1318.58	0	0	0	1340.32	2064.61	1629	1619.08	2629.54	0	8695.9	2127.74	5359.8	5156.55	1583.82	0	0	3059.99	0	4008.33	0	0	0	0	0	0	0	0
PP_038913_244.0931213	4467.7	98852.8	304749	290487	59842.9	66245.5	89027	39383.8	45443.9	14950.5	12349.1	14470.8	27377.8	19340.1	26986.9	24344.2	21414.4	24176.4	19431.5	61199.4	21379.2	35462.3	59098.3	27509.3	12456.7	21182.5	32008.3	12203.8	35353.4	15609.8	25171.1	9082.12	10828.2	9025.02	9776.57	19450.3	7386.62
PP_039547_246.1450389	0	12949.3	17794.8	16622.7	5471.05	3970.18	6575.42	2355.07	8502.11	12072.7	4635.13	3421.35	10401.4	4140.33	15174.2	10646.1	22444.2	36471.4	18049.5	0	0	0	0	13651	11191.1	8090.73	8270.27	3395.64	2702.65	3042.47	2132.82	0	0	2140.57	0	2557.93	0
PP_018161_174.0385749	0	0	0	0	0	0	0	0	0	0	0	0	0	0	0	0	2307.61	2053	0	5055.33	27579.8	23009.9	24386.8	46643.3	67761.9	76772.5	62298	49032.5	39511.5	20122.1	8280.34	0	0	0	0	0	0
PP_004137_119.0360641	0	0	5476.79	0	0	0	0	0	0	0	0	0	0	0	0	0	0	0	1242.33	0	20522.2	19515.2	13725.2	16391	49549.4	91225.3	56566.4	32400.7	11672.1	2512.16	0	0	0	0	0	0	0
PP_012939_152.0567884	0	8222.31	19343.2	7346.89	0	0	0	0	0	0	0	0	0	3849.68	13200.9	21734	32713.3	36028.4	38376	61088	154874	146854	170988	328064	474222	499558	427769	342007	272634	168048	70449.3	36173.4	28905.5	26758.1	25073.1	27979.7	26745.5
PP_008255_135.0309235	0	0	0	0	0	0	0	0	0	0	0	0	0	0	0	0	0	0	0	0	4655.43	1619.43	1807.59	6426.85	10236.8	11061.7	8131.55	8338.1	5478.03	1263.13	0	0	0	0	0	0	0
PP_013139_153.0405094	0	0	0	0	0	0	0	0	0	0	0	0	0	0	0	0	0	1381.48	1508.09	2236.5	15089.2	12267.4	10079.5	23918.8	34306.9	33995.4	30152.4	22576.5	18846.2	8743.26	2299.52	0	0	0	0	0	0
PP_013166_153.0600162	0	0	0	0	0	0	0	0	0	0	0	0	0	0	0	0	0	0	0	0	5017.71	3070.23	3169.2	12390.5	18934	20678.4	16439.7	12732.5	10652.5	0	0	0	0	0	0	0	0
PP_003517_116.0715142	0	0	0	0	0	0	0	0	0	0	0	0	0	552.34	4328.07	7832.98	9968.53	9133.38	978.39	0	0	0	0	0	0	0	0	0	0	0	0	0	0	0	0	0	0
PP_136897_766.0646321	0	0	0	0	0	0	0	0	0	0	0	0	0	0	0	0	0	0	0	3000.55	2945.67	2285.14	0	0	0	0	0	0	0	833.795	2934.67	2928.95	2373.02	827.674	1927.65	1831.72	2590.76
PP_084156_422.1712088	0	4740.9	8073.38	5297.37	0	0	0	0	0	0	0	0	0	0	0	0	0	0	0	0	0	0	0	0	0	0	0	0	0	0	0	0	0	0	0	0	0
PP_004923_123.0561932	0	0	0	0	0	0	0	0	0	0	0	0	0	0	560.15	0	0	0	0	4652.22	6157.61	4763.53	1763.89	0	0	0	0	0	0	2459.76	5066.83	7724.38	4139.73	3539.21	2488.81	3436.61	5382.47
PP_027563_203.1027786	0	314.251	909.033	547.765	0	0	0	0	0	0	0	0	4310.13	5689.42	7428.23	6200.11	4656.74	2414.4	0	0	0	0	0	0	0	0	0	0	0	0	0	0	0	0	0	0	0
PP_031786_219.1340444	0	31313.5	43462.3	42256.3	26361.3	26829	25996.5	17571.7	21909.4	25729	23832.3	25533	34445.7	20462.7	28260.5	20640.8	24511.8	47393.7	65220.9	34396	25443.4	21575.1	23830.1	25928	18440.9	17307	15904.6	6527.09	10587	12105.1	10507.2	4183.85	3216.85	9647.6	4369.57	10058.6	3879.06
PP_134398_744.0834124	0	0	0	0	0	0	426.982	0	0	0	0	0	0	710.305	2011.71	1790.15	519.425	0	2286.22	6312.32	6293.64	5057.91	2914.46	0	0	0	0	0	963.631	4208.18	6003.99	6994.33	5397.74	4427.64	4288.61	4776.15	6097.63
PP_044527_267.0587326	0	5254.65	13792.5	12907.7	1570.85	1099.59	2432.95	0	1095.6	0	0	0	0	0	0	0	0	0	0	0	0	0	0	0	0	0	0	2714.56	7759.38	6652.68	5927.69	2656.36	0	0	0	0	0
PP_009368_137.0648934	0	19990.9	29579.3	9931.14	12756.7	4029.96	0	0	0	0	0	0	0	1100.55	0	1315.18	0	2329.2	10360.2	8837.72	24536.7	18306	10506.3	13646.2	34716.2	61409.3	41269.9	12257.5	4571.74	0	0	0	0	0	0	0	0
PP_008658_136.0616118	36487.8	533397	722512	283672	350454	137690	30526.7	22989.1	19410.3	34513.7	34080.2	41787.7	32949.3	62630.6	84982.1	87466.3	80886.6	131063	303782	264821	615742	478403	321103	355176	795201	1.27381e+06	904988	333077	256061	143252	85794.1	54164.5	49371.9	40649.7	53314.9	55757.8	54090.8
PP_094358_461.2712345	0	12902.1	28410.1	17668.5	4030.95	0	0	0	0	0	0	0	0	0	0	0	0	0	0	0	0	0	0	0	0	0	0	0	0	0	0	0	0	0	0	0	0
PP_077929_393.0374566	0	4049.57	4552.49	3481.29	3105.05	627.452	0	0	0	0	0	0	0	871.998	0	0	0	670.068	3005.12	2325.26	2675.24	2783.93	1120.24	1301.51	0	0	0	0	0	0	0	0	0	0	0	0	0
PP_082585_414.015418_	0	10809.3	9095.09	8934.4	8373.42	4763.1	0	0	0	0	1275.97	0	0	2718.3	1235.8	1233.42	1585.42	4065.28	6404.79	7187.57	6672.54	7410.12	6413.59	5856.75	3164.83	0	0	1421.98	0	987.94	0	0	0	0	0	0	1909.05
PP_046424_274.1418123	0	891.019	3452.28	4835.19	2946.18	1350.96	0	0	0	361.372	936.783	1813.04	1611.49	0	0	0	0	0	0	0	0	0	0	0	0	0	0	0	0	0	0	0	0	0	0	0	0
PP_109951_507.9512962	0	4620.77	4228.01	4816.47	4050.18	2045.64	0	0	0	0	0	0	0	1579.27	559.517	0	0	1178.8	3956.53	4056.14	3647.96	3313.68	3538.39	3062.79	2052.73	0	0	0	0	0	0	0	0	0	0	0	0
PP_067156_350.074615_	0	8687	13495	8568.9	6138.02	1574.17	0	0	0	0	0	0	0	0	0	0	0	0	5498.97	3017.06	8551.14	6530.72	1681.32	1145.28	1644.65	0	0	0	0	0	0	0	0	0	0	0	0
PP_072492_371.055123_	0	13836.5	17234.9	11956.4	8652.94	4132.34	0	0	0	0	616.934	1029.23	0	2658.53	0	1402.74	673.167	3216.42	8708.58	6691.84	12151.4	10108.3	7058.66	4388.43	3418.06	0	0	0	0	0	0	0	0	0	0	0	544.193
PP_077653_392.0338877	5438.4	53119.7	56619.2	46083.8	37538	20128.8	7023.28	5214.47	4228.04	5879.68	6948.37	7871.05	5276.56	16318.8	7907.09	9561.4	8981.66	16636.7	39997.3	32631.2	42986.7	38600.8	33846.5	24324.6	18746.5	5872.73	0	9968.07	6125.51	8638.76	2771.27	6694.36	3189.98	4609.62	4066.17	1730.39	8305.88
PP_089759_449.992473_	0	11572.8	10681.2	11441.6	9644.07	5039.39	671.341	0	0	0	1423.2	924.514	0	3249.03	2013.15	1687.2	2176.48	4879.49	9014.23	8468.12	9492.69	9246.91	8286.38	6889.6	4301.65	879.22	0	1551.34	0	1398.75	0	788.735	0	0	0	0	1158.08
PP_066936_349.0733492	6087.78	89191.9	129949	83646.1	62253	23876	10988.4	5819.19	8212.76	7669.38	5183.07	8017.7	6099.87	14529.8	11667.4	11181.1	9878.53	24637.9	54805.3	36876.7	90479.4	59080.3	43830.4	27667.1	29211.2	5479.14	1720.08	12213.2	7810.53	12037.1	2361.29	5801.05	2005.08	4673.31	2564.88	2214	6913.95
PP_066680_348.0700487	66144.7	849485	1.24114e+06	854850	606270	262299	119989	71829.6	98993.5	93462.6	65132.7	98321.9	66775.5	155156	137094	125367	100049	262976	542648	390419	874040	572836	454324	286023	312994	72212.2	35456.5	137122	87988	147184	46398	72707.2	27637.3	63415.7	75127.8	45978.9	81626.9
PP_094887_461.9436857	0	2931.57	4100.54	3218.37	3179.69	1069.8	0	0	0	0	0	0	0	0	0	0	0	0	3471.48	2246.9	4028.33	3667.23	1324.83	985.223	0	0	0	0	0	0	0	0	0	0	0	0	0
PP_072214_370.0516206	15602	163888	207571	134771	111589	52675.3	20787.6	12549.5	15640.4	16123.4	14518	20816.8	13324.1	42709.3	21859	25214.8	20573.5	43435.7	105089	78786.7	142618	110079	87212	61133.4	55726.9	12832.7	6000.13	27223.5	15632.3	24646	7413.25	14044.2	5782.3	11273.8	11810.7	6760.79	18780.3
PP_080229_401.9893565	0	15479.6	26924.1	13324.7	12725.8	7612.57	0	0	0	0	1154.97	2073.03	0	0	3981.13	2297.7	907.254	3424.98	14697	8739.11	19797.2	18222.5	9897.24	7226.8	4846.81	0	0	0	0	0	0	1076.59	0	0	0	0	1239.99
PP_092791_459.9479103	1377.68	11646.1	14973.5	13520.7	11948.2	8652.4	660.618	461.732	0	0	1691.21	1035.26	997.203	0	3579.09	2634.89	1136.88	6467.22	14523.7	9690.47	16735.1	14413.6	8219.05	6990.99	6691.05	0	0	0	0	1707.06	0	1344.46	0	0	0	0	2713.13
PP_087141_437.9664474	0	7172.34	11351.2	8623.43	5797.28	3705.51	0	0	0	0	0	0	0	0	995.209	0	0	3572.01	7939.25	4471.38	11229.1	8830.73	5289.65	3577.63	1895.99	0	0	0	0	0	0	0	0	0	0	0	0
PP_066146_345.2240705	0	1394.43	8158.02	7909.96	8363.55	10731.5	9367.9	7368.23	5178.38	1844.22	0	0	0	1069.25	3763.2	4284.66	1608.88	0	0	0	0	0	0	0	0	0	0	0	0	0	0	0	0	0	0	0	0
PP_046473_274.1871496	0	2900.58	8926.74	14596.5	18103.7	21309.2	21916	16131.6	13573.8	10436	2846.52	0	2118.73	2744.43	8552.34	4474.87	4410.01	7765.72	0	0	0	0	0	0	0	0	0	0	0	0	0	0	0	0	0	0	0
PP_080772_404.177148_	0	7607.69	21570.2	24247.9	10769.6	1663.86	0	0	0	0	0	0	0	0	0	0	0	0	0	0	0	0	0	0	0	0	0	0	0	0	0	0	0	0	0	0	0
PP_073701_375.2345058	0	23070.6	54463.7	35019.4	14990.4	7104.86	1111.15	958.484	0	0	0	0	0	0	0	0	0	2140.49	0	0	0	0	0	0	0	0	0	0	0	0	0	0	0	0	0	0	0
PP_005271_125.0436217	0	0	0	0	0	0	0	0	0	0	0	0	0	0	0	0	0	0	0	0	0	0	0	2688.78	9742.96	17508.8	19237.3	13201.1	8005.06	5787.12	1506.66	1049.42	0	0	0	0	0
PP_005101_124.0402604	0	0	0	0	0	0	0	0	0	0	0	0	4421.16	2388.69	4534.85	1114.21	0	4824.94	6920.86	10543.6	24832.6	6859.66	15508.3	81888.5	250385	387193	420415	321797	222064	170433	125206	48168.1	42373.9	34096	28971.7	37177	26212
PP_001767_104.0539118	0	0	0	0	0	0	0	0	2138.72	28896.1	43317.9	46970.3	79269.5	62687.2	63201.4	48603.3	51990	63151.5	62358.7	51166.9	37417.2	25192.5	27990.9	15789.9	10096.7	8081.42	8990.5	2901.58	6253.94	6188.87	6698.08	0	2693.73	1673.35	0	3861.68	0
PP_007088_133.0326942	0	3848.11	5789.86	9361.22	0	9501.68	9505.19	0	25677.5	111001	146470	167098	245294	201649	211508	165160	169159	207150	192912	169348	133419	101678	101582	68144.1	46549.2	39243.9	43257.3	31808.9	28245.5	38935.5	35816.5	24141.7	21051.8	16598.4	15764.8	19484.2	14887.8
PP_025252_194.0220267	0	0	0	0	0	0	0	0	0	6269.5	11231.2	11049.9	15318.5	17236.9	9447.49	11917.2	11259.5	13925.1	12836.8	11361.2	5784.02	6308.85	5038.6	3603.91	2382.12	0	0	0	0	0	0	0	0	0	0	0	0
PP_044130_265.1338549	0	668.059	5593.15	4668.63	3197.68	2415.96	782.265	2177.03	1095.29	0	0	0	0	0	0	0	0	0	0	0	0	0	0	0	0	0	0	0	0	0	0	0	0	0	0	0	0
PP_012654_151.0613483	0	0	0	0	0	0	0	991.106	4169.06	5579.9	6597.88	6680.1	9306.69	8910.62	10430.7	12562.7	7694.51	7167.91	2039.29	9276.02	7347.29	12703	24175.2	28240.6	20031.5	15212.6	6709.48	0	0	0	0	0	0	0	0	0	0
PP_012459_150.0582077	0	5584.03	5521.71	8987.44	0	6455.89	17570.2	54250	71608.1	117819	157295	148603	203141	180940	189911	208877	164616	174885	104471	157817	140515	198333	321019	352864	269925	207139	118585	29040.7	24603.2	39323.6	43537.9	14734.8	20823.6	13304.4	11458.1	22794.3	6704.1
PP_135001_749.0948755	0	11175	25714.7	8629.55	8951.21	0	0	0	0	0	0	0	0	0	0	0	0	0	0	0	0	0	0	0	0	0	0	0	0	0	0	0	0	0	0	0	0
PP_055661_306.1590184	0	7072.63	27322.3	55257.3	46071.9	61239	34501.5	4548.15	4103.84	0	0	0	0	0	0	0	0	1702.77	0	0	0	0	0	0	0	0	0	0	0	0	0	0	0	0	0	0	0
PP_012646_151.0580263	0	0	0	0	0	0	0	991.106	4169.06	4595.01	2836.23	3387.18	7137.03	6983.01	10388.3	11684.7	5661.51	5332.14	611.979	6288.75	5405.38	12703	24175.2	28240.6	20031.5	15212.6	6709.48	0	0	0	0	0	0	0	0	0	0
PP_137278_771.0866875	0	7148.66	16276.1	6566.5	6156.42	0	0	0	0	0	0	0	0	0	0	0	0	0	0	0	0	0	0	0	0	0	0	0	0	0	0	0	0	0	0	0	0
PP_132768_727.1226885	0	15064.7	42062.9	14212.5	14090	0	0	0	0	0	0	0	0	0	0	0	0	0	0	0	0	1323.31	0	0	0	0	0	0	0	0	0	0	0	0	0	0	0
PP_076343_387.0503005	0	7723.64	14152.2	7908.97	7723.88	4115.33	0	0	0	0	0	0	0	0	0	0	0	0	0	689.637	3057.89	4033.08	4069.8	2446.28	0	0	0	0	0	0	0	0	0	0	0	0	0
PP_013167_153.0596765	0	14632.2	25342.6	11188.3	12863.6	7031	0	0	0	0	0	0	0	0	0	0	0	0	0	579.884	4133.28	6585.52	5474.98	1661.89	368.029	0	0	0	0	0	0	0	0	0	0	0	0
PP_055009_303.9523255	0	6799.05	12020.6	6710.13	6707.11	4135.34	0	0	0	0	0	0	0	0	0	0	0	0	0	0	3043.96	4250.93	2188.35	1013.54	0	0	0	0	0	0	0	0	0	0	0	0	0
PP_083365_417.9840772	0	4554.84	9250.77	3811.58	4344.98	2395.81	0	0	0	0	0	0	0	0	0	0	0	0	0	0	778.352	3043.88	1125.28	0	0	0	0	0	0	0	0	0	0	0	0	0	0
PP_012940_152.0563264	24441.5	334322	560708	277283	320843	182967	62455.5	28985.4	13288.9	19850.7	18104.5	27241.4	7185.57	25534.7	4875	7525.75	3371.97	6237.55	24272.2	58847.4	124471	183793	150203	88314.8	51095.4	13610.1	7337.8	9161.54	12288	21241.9	20908.2	33174.2	40742.6	58894.4	41151.4	26517.5	23046.5
PP_085563_430.010546_	0	11315.8	12544.5	11016	9657.36	7004.32	613.428	0	0	0	720.164	0	0	1545.65	0	0	0	0	0	3239.23	3647.6	6013.3	6476.69	4782.56	1883.86	0	0	0	0	0	0	1417.87	2063.31	2403.01	2237.86	528.785	586.525
PP_096187_463.99026_1	0	6742.42	11268.9	8793.59	5378.33	3377.62	691.213	0	0	0	0	0	0	0	0	0	0	0	0	0	2657.49	4145.14	3665.69	2262.73	0	0	0	0	0	0	0	0	0	0	0	0	0
PP_096872_465.9873919	0	6260.8	5931.8	6893.35	5105.86	3241.21	703.039	0	0	0	0	0	0	0	0	0	0	0	0	887.205	2154.45	2937.02	3824.57	2878.02	0	0	0	0	0	0	0	0	0	0	0	0	0
PP_016669_168.0657773	0	0	0	0	0	0	1805.68	14027.7	18222.1	15083.9	14795.2	14688.5	30271.1	28939.1	40773.4	46415.3	25664.7	23908.7	6103.18	25110.4	23550.6	50775	103373	98966.2	86701.4	57624	33370.8	0	1169.15	0	873.903	0	0	0	0	0	0
PP_004749_122.0609159	0	0	0	0	0	0	0	2295.88	2318.14	5849.81	4799.16	3934.61	4774.97	5109.39	6556.22	12745.7	6839.82	3611.89	1139.85	7213.64	8100.9	14549.2	18037.1	22068.9	17085.4	10306.4	5106.72	0	0	0	0	0	0	0	0	0	0
PP_076078_386.0469234	7596.91	96687	147747	108073	90982.3	52173.2	20492.1	9892.44	4242.49	5993.97	5873.55	8969.19	3361.22	10187.9	1427.71	1805.82	531.816	2655.59	8538.89	20039.6	35282.4	54709.2	47524.4	32624.5	15167.6	5853.72	2443.75	3081.5	4671.12	8421.99	7701.78	11078.3	13310.2	17739.4	14470.2	10064.6	6768.15
PP_081396_408.0285696	2036.75	35542.6	43618.4	33734.4	29617.3	18460.7	8174.09	4339.47	1167.02	2292.5	2905.84	3472.68	745.471	4753.93	0	0	0	404.469	3703.31	8696.66	13229.9	19831.3	21229.9	14241	6349.61	2200.39	276.423	0	1851.08	3673.45	3039.79	4666.7	5983.62	7592.43	6021.01	4230.58	3155.35
PP_070782_364.065007_	25292.1	329609	535793	444233	309567	166050	75808.5	30292.2	17808.4	22487	17646.5	27087	12557.1	24081.2	7716.1	7521.37	4295.57	11974.1	25936.2	61695.6	140719	184519	179169	123307	55180.1	21962.6	12712.2	12057.7	18268	33923.8	30021.3	36767.1	42082.6	62422.7	51300	40028	24012.1
PP_104141_475.9429469	0	11106.4	14683.6	12368	10397.1	7690.54	2448.96	1302.19	0	0	575.049	0	0	0	0	0	0	0	820.519	2443.16	6262.63	7319.77	6658.5	5488.44	1834.11	0	0	0	0	0	914.977	629.706	1813.06	2062.16	1424.98	0	442.166
PP_012437_150.0552892	0	0	1858.47	405.393	0	2921.92	17570.2	54250	71608.1	70809.2	77512.4	60224.5	112972	110612	147132	159773	96513.4	94208.8	52268.5	97889.3	86205.2	198333	321019	352864	269925	207139	115175	16649.5	12954.7	12124.6	13575.3	7135.64	9724.93	7997.47	4725.96	6319.41	2041.38
PP_071018_365.065078_	0	31718.4	52408.1	41772.8	28764.8	15691.4	6901.57	2078.68	0	0	759.508	1948.4	0	1623.03	0	0	0	0	866.085	4759.04	12458.6	17015.4	16468.8	11106.2	4757.96	501.764	0	0	0	1867.29	2533.73	1360.86	3161.83	4787.09	3838.86	2759.01	1101.88
PP_062937_331.2086409	0	2331.89	11507.1	15737.8	11486.4	10994.5	5462.81	1643.44	0	0	0	0	0	0	0	0	0	751.659	0	0	0	0	0	0	0	0	0	0	0	0	0	0	0	0	0	0	0
PP_044115_265.1216016	0	1272.53	7713.42	6008.7	4688.22	3738.77	1366.62	3102.12	1849.64	0	0	0	0	0	0	0	0	0	0	0	0	0	0	0	0	0	0	0	0	0	0	0	0	0	0	0	0
PP_050700_288.2027196	0	13806.9	18685.6	14715.2	9163.75	7156.6	1642.33	1435.59	1421.49	6051.75	5416.42	4923.65	4563.83	6465.2	4475.89	4174.82	4210.7	0	0	0	0	0	0	0	0	0	0	0	0	0	0	0	0	0	0	0	0
PP_026835_200.1391918	0	7208.08	36199.3	34177.7	17080.9	8807.36	6618.24	1834.55	0	0	0	0	0	0	0	0	0	0	0	0	0	0	0	0	0	0	0	0	0	0	0	0	0	0	0	0	0
PP_017487_171.1129309	0	1064.51	6326.94	6863.95	5536.02	1800.13	1086.44	713.177	0	0	0	0	0	0	0	0	0	0	0	0	0	0	0	0	0	0	0	0	0	0	0	0	0	0	0	0	0
PP_039904_247.6451497	0	34801.5	76236	70209.8	34094.9	17277.4	9031.86	1843.62	0	0	0	0	0	0	0	0	0	0	0	0	0	0	0	0	0	0	0	0	0	0	0	0	0	0	0	0	0
PP_030432_215.0162165	16427.7	25797.5	13568.8	7417.04	1802.48	1262.79	413.964	0	324.124	0	0	0	0	0	0	0	0	0	0	0	0	0	0	0	0	0	0	0	0	0	0	0	0	0	0	0	0
PP_005145_124.0595284	0	0	0	0	0	0	0	0	0	0	0	0	0	0	0	0	0	9442.04	9428.32	5149.65	0	0	981.97	0	0	0	0	0	0	0	0	0	430.309	0	5019.41	2611.66	0
PP_004924_123.0562698	0	0	0	0	0	7751.49	18892.1	11347.5	9419.61	3026.81	2748.78	14044.7	34261.9	71603.2	77244.6	77477.5	96528	232307	211467	154832	54053.3	57409	59521.2	48904.6	21616.3	9282.41	9210.68	5607.2	35553.7	47416.4	71587.8	71063	106375	121050	142576	141822	103095
PP_039593_246.181186_	0	0	2255.75	19201	42617.7	53998.8	35880.4	16845.1	7394.83	0	0	2568.05	6295.53	0	1766.08	2194.35	0	0	0	0	0	0	0	0	0	0	0	0	0	0	0	0	0	0	0	0	0
PP_077035_389.2586549	0	0	0	1559.69	8726.98	10060.4	6502.97	0	0	0	0	0	0	0	0	0	0	0	0	0	0	0	0	0	0	0	0	0	0	0	0	0	0	0	0	0	0
PP_076723_388.2552271	0	0	0	23534.9	58360.1	66769.2	42789.7	21058	8840.22	6247.41	5127.18	7674.76	7985.45	5837.91	4249.12	5028.03	5074.49	0	0	0	0	0	0	0	0	0	0	0	0	0	0	0	0	0	0	0	0
PP_011926_147.1127599	0	0	0	7135.31	23926.6	29446.8	19756.3	9158.64	4455.23	0	0	1466.88	1376.87	0	0	766.3	974.686	0	0	0	0	0	0	0	0	0	0	0	0	0	0	0	0	0	0	0	0
PP_058798_317.2183118	0	0	1626.98	29461.8	83108.2	100963	65903.5	28719.4	15236.2	9215.06	7859.21	10943.7	12507.2	7574.3	7057.68	7924.2	5101.07	2199.88	0	0	0	0	0	0	0	0	0	0	0	0	0	0	0	0	0	0	0
PP_059023_318.2214366	0	0	0	1404.43	8675.86	11911.9	7692.29	0	0	0	0	0	0	0	0	0	0	0	0	0	0	0	0	0	0	0	0	0	0	0	0	0	0	0	0	0	0
PP_006314_130.0872649	0	0	0	0	7925.78	9821.47	5825.75	2672.1	0	0	0	0	0	0	0	0	0	0	0	0	0	0	0	0	0	0	0	0	0	0	0	0	0	0	0	0	0
PP_066143_345.223958_	0	13875.8	29466.7	32275.3	20449.4	13793.1	9435.45	5335.08	4108.15	0	0	0	0	0	0	0	944.406	0	0	0	0	0	0	0	0	0	0	0	0	0	0	0	0	0	0	0	0
PP_022990_189.1235696	0	45251.1	91816.6	87560.5	52767.5	41728.3	33530.7	23513.4	27746.8	31283.7	20949.8	19635.5	29275	30465.1	41350.6	49460.1	64480	60833.1	15950.7	0	0	0	0	8157.77	23837	24747.6	22064.8	16832.1	15812.5	17355.9	11993.5	6559.23	6673.91	7844.86	12097	14454.6	6751.58
PP_039810_247.1291649	0	2930.67	4183.26	6584.72	2414.63	1795.73	3485.48	0	791.112	2799.93	6090.09	7876.71	17461.2	15542.9	21440.2	12537.9	9101.81	31557.5	48160.5	41865.2	34672.3	28738.1	32884.6	28861	24027.5	19404.6	15598	7940.3	7133.6	7075.89	6729.99	2715.94	2847.44	5004.92	5478.83	6014.41	0
PP_055129_304.1505631	0	0	0	0	0	0	0	0	0	4197.03	6585.91	6268.73	3168.37	0	0	0	0	0	0	0	0	0	0	0	0	0	0	0	0	0	0	0	0	0	0	0	0
PP_080372_402.2454977	0	1821.73	11152	11888.3	8284.5	5975.09	5357.08	4309.07	3489.78	0	0	0	0	0	0	0	0	0	0	0	0	0	0	0	0	0	0	0	0	0	0	0	0	0	0	0	0
PP_050701_288.2026873	814.918	35864.4	47200.5	35419.2	20838.9	17959.2	18042.7	11446.6	21277.2	4738.83	0	0	0	0	0	1221.07	7649.17	0	0	0	0	0	0	0	0	0	0	0	0	0	0	0	0	0	0	0	0
PP_018547_175.1185035	1421.31	53069	68121.7	58183.7	33621.9	28930.1	32835.4	19190	36726.6	3689.96	0	0	0	0	0	2559.33	6661.89	2650.85	0	0	0	0	0	0	0	0	0	0	0	0	0	0	0	0	0	0	0
PP_012438_150.0550758	0	0	0	0	0	0	0	0	569.403	0	0	0	0	0	736.122	0	0	0	0	0	2993.3	3585.62	4283.07	7163.86	3967.95	4805.87	623.174	0	0	0	0	0	0	0	0	0	0
PP_039948_248.0317249	0	0	0	0	0	0	0	914.347	3385.88	7205.31	4497.63	4084.94	5437.1	7413.39	15051.9	10526.6	7387.49	5830.81	8939.31	13411.8	31267.5	36644.7	35955.7	53517.8	43826.1	19333	3019.65	3126.16	0	0	0	0	0	0	0	0	0
PP_018527_175.1080202	0	0	0	0	0	0	0	0	0	0	0	1697.6	8497.33	10113.3	16869.4	23409.2	33665.8	39338.4	22250.9	4603.31	3136.59	3776.91	11714.7	13928.9	3733.84	2914.78	3646.65	0	1589.4	2018.13	1498.03	0	0	0	0	1473.41	0
PP_009330_137.0453841	0	0	0	0	0	0	0	0	0	0	0	0	0	0	0	0	0	0	0	0	0	0	0	0	1329.56	39560.7	126116	214771	189836	86443.2	26427.6	3413.89	2983.75	0	0	0	0
PP_059489_320.1461873	0	6119.35	13267.4	12995.4	2658.87	1455.13	0	0	0	0	0	0	0	0	0	0	0	0	0	0	0	0	0	0	0	0	0	0	0	0	0	0	0	0	0	0	0
PP_073635_375.187592_	0	0	0	0	0	0	0	0	0	0	0	0	0	0	0	1435.87	9013.87	12299.3	7221.29	0	0	0	0	0	0	0	0	0	0	0	0	0	0	0	0	0	0
PP_048112_279.6769015	0	0	0	0	0	0	0	0	1301.56	0	0	0	0	0	5346.16	12147.1	19794.5	7469.14	0	0	0	0	0	0	0	0	0	0	0	0	1369.65	799.398	0	0	0	2251.69	4415.44
PP_059251_319.1395138	0	43020.8	87563.3	90893.5	42011.9	24271.8	15806.5	5630.67	0	0	0	0	0	0	0	0	0	1943.55	0	0	0	0	0	0	0	0	0	0	0	0	0	0	0	0	0	0	0
PP_052862_296.12385_1	0	2621.31	13349.6	21016.4	14239	8915.9	3043.81	0	0	0	0	0	0	0	0	0	3349.74	6969.74	1866.41	0	0	0	0	0	0	0	0	0	0	0	0	0	0	0	0	0	0
PP_059254_319.1450971	0	43020.8	87563.3	90893.5	42011.9	24271.8	15806.5	5630.67	0	0	0	0	0	0	0	0	0	1943.55	0	0	0	0	0	0	0	0	0	0	0	0	0	0	0	0	0	0	0
PP_039545_246.1449628	0	13100.1	24240.1	28809.8	20676.1	18061.5	12817.6	11601.1	14663.6	11618.3	7046.38	2215	5231	3262.98	6803.64	7379.95	14610.1	20959.4	0	0	0	0	0	0	0	3404.77	3564.06	1510.24	1908.43	4210.21	3489.5	0	1410.34	0	1546.14	4571.62	0
PP_032694_222.6554396	0	112183	234736	190479	97792.8	63095.6	45731.3	28753.1	22947	0	0	0	0	0	0	0	0	0	0	0	0	0	0	0	0	0	0	0	0	0	0	0	0	0	0	0	0
PP_032886_223.1571164	0	17990.3	41421	34434	7826.24	4687.86	6041.07	1881.65	0	0	0	0	0	0	0	0	0	0	0	0	0	0	0	0	0	0	0	0	0	0	0	0	0	0	0	0	0
PP_006242_130.0509479	836.756	2474.61	5540.02	3359.13	0	2837.81	918.564	0	1345.62	0	1632.5	4851.92	7707.31	4197.66	5391.89	0	0	871.819	0	1875.89	0	4939.92	7584.38	3667.4	1247.07	13857.3	9321.62	6193.04	6068.21	6442.11	5333.58	3993.4	5821.51	1730.94	5242.34	3143.46	0
PP_131435_707.2835873	0	0	0	0	0	0	0	0	0	0	774.737	6526.54	8078.17	5726.79	2445.69	592.082	0	0	0	0	0	0	0	0	0	0	0	0	0	0	0	0	0	0	0	0	0
PP_073713_375.2344359	0	9999.52	28783.7	33177.8	23537.8	19463.6	17888.6	14609.5	8406.93	0	0	0	0	0	0	0	0	0	0	0	0	0	0	0	0	0	0	0	0	0	0	0	0	0	0	0	0
PP_056966_310.1758958	0	18861	41952.2	42163.4	32320.1	24305.2	15034.2	6625.82	5209.32	2612.44	0	0	0	7562.49	50297.9	156005	276367	195562	40018.4	10312.3	0	0	0	0	0	0	0	0	0	0	0	0	0	0	0	0	0
PP_051968_293.1490757	0	0	0	0	0	0	0	0	0	0	0	0	0	0	0	6049.61	10602.2	5141.84	0	0	0	0	0	0	0	0	0	0	0	0	0	0	0	0	0	0	0
PP_057306_311.1789518	0	1425.6	5095.78	5347.77	4179.94	2230.86	0	0	0	0	0	0	0	0	6090.38	23370.6	40264.3	26244.8	4805.93	0	0	0	0	0	0	0	0	0	0	0	0	0	0	0	0	0	0
PP_006022_129.1030048	0	0	0	0	0	0	0	0	0	0	0	0	0	0	0	6029.21	10540.9	5369.63	0	0	0	0	0	0	0	0	0	0	0	0	0	0	0	0	0	0	0
PP_131481_708.0797207	0	0	0	0	0	0	0	0	0	0	0	0	3214.1	10503.2	5942.65	8246.39	4177.11	0	0	0	0	0	0	0	0	0	0	0	0	0	0	0	0	0	0	0	0
PP_063147_332.1477852	0	0	797.133	857.908	0	0	0	0	0	0	0	0	513.23	362.03	0	7230.19	12180.9	7692.9	0	0	829.236	2699.12	791.714	0	0	0	0	0	0	0	0	0	0	0	0	0	0
PP_119009_577.9774709	0	0	0	0	0	0	2485.78	2327.67	2298.96	518.098	0	1919.11	6023.87	9179.22	14112.3	7956.83	4427.01	0	0	0	0	0	0	0	0	0	0	0	0	0	0	0	0	0	0	0	0
PP_132158_718.0355848	0	0	0	0	0	0	0	1380.3	1158.24	0	0	0	3699.48	6433.25	8681.61	6292.16	3813.88	0	0	0	0	0	0	0	0	0	0	0	0	0	0	0	0	0	0	0	0
PP_105333_481.9559805	0	0	0	0	0	0	459.812	723.557	0	0	0	0	3341.82	4396.73	8445.95	5729.8	3104.11	0	0	0	0	0	0	0	0	0	0	0	0	0	0	0	0	0	0	0	0
PP_128551_665.1183854	0	0	0	0	0	1052.93	3815.43	4447.73	2904.97	1739.55	386.657	3203.12	8147.28	18176.8	17746.7	15923.9	10052.7	0	0	0	0	0	0	0	0	0	0	0	0	0	0	0	0	0	0	0	0
PP_128617_666.1207968	0	0	0	0	0	0	0	0	0	0	0	0	0	3189.25	3694.79	2473.59	0	0	0	0	0	0	0	0	0	0	0	0	0	0	0	0	0	0	0	0	0
PP_005141_124.0593708	0	0	0	0	0	0	0	0	0	0	0	0	2168.68	3763	5813.97	3616.67	2121.62	0	0	0	0	0	0	0	0	0	0	0	0	0	0	0	0	0	0	0	0
PP_063234_332.5618978	0	0	0	0	0	0	8870.87	8058.61	14264.3	0	0	0	32746.8	60607.4	75894.4	63160.1	33886.9	3424.76	0	0	0	0	584.822	0	0	0	0	0	0	0	824.18	0	0	0	0	0	0
PP_114246_542.0685449	0	0	0	0	0	0	3499.82	2730.49	3526.56	939.086	0	2920.99	8281.2	16056.3	18214.1	13922.3	8417.31	458.675	0	0	0	0	0	0	0	0	0	0	0	0	0	0	0	0	0	0	0
PP_004925_123.0560258	3198.53	3073.27	884.294	1626.12	3364.55	11314.4	28855.1	29142.7	24915.5	16329.3	12306.9	26818	65480.4	102181	146941	106912	63395.2	10153	0	1593.63	1029.07	0	2923.68	2634.2	2052.61	1400.52	0	0	1143.01	0	2919.67	807.206	2285.58	620.053	2823.61	4644.29	4037.52
PP_085381_429.0400513	0	0	0	0	0	0	0	0	0	0	0	0	0	2116.46	1975.85	1602.41	317.245	0	0	0	0	0	0	0	0	0	0	0	0	0	0	0	0	0	0	0	0
PP_112050_524.0580991	0	0	0	0	0	1070.68	4396.28	4151.98	3795.9	1157.81	0	3635.61	9473.95	18417.9	19726	17987.9	10242.6	717.762	0	0	0	0	0	0	0	0	0	0	0	0	0	0	0	0	0	0	0
PP_128480_664.1161275	2269.01	3406.54	1094.83	0	3023.63	10658.7	20900.5	24296.7	18110.5	11783.9	10597.8	17792.9	39821.2	86196.6	89174.4	76199.1	46437.6	9011.57	1005.8	788.592	0	987.055	1055.35	2777.21	2849.72	1568.55	0	0	0	0	3535.87	674.805	2370.54	1730.76	3305.21	4491.62	3563.32
PP_085187_428.0365586	0	0	0	0	602.677	3736.33	7538.02	8888.59	6583.83	3716.95	3504.78	6302.11	14021.6	30419.2	32846.8	25701	16932.6	2892.25	0	0	0	0	388.521	0	0	0	0	0	0	0	0	0	0	0	0	567.329	546.991
PP_130052_686.0978268	0	0	0	0	0	1024.99	5171.68	5914.21	3781.42	2300.57	0	3361.56	9802.37	25458.8	18082.7	19263.6	12271.1	0	0	0	0	0	0	0	0	0	0	0	0	0	0	0	0	0	0	0	0
PP_012960_152.0707513	0	0	0	0	0	0	0	0	0	0	0	0	0	0	0	0	0	0	0	0	0	2713.32	6200.1	4075.26	847.523	0	0	0	0	0	0	0	0	0	0	0	0
PP_035373_232.0825162	0	0	0	0	0	0	0	0	0	0	0	0	827.129	4015.6	4352.58	3532.56	1471.96	0	0	0	0	0	0	0	0	0	0	0	0	0	0	0	0	0	0	0	0
PP_008659_136.061656_	0	3083.39	1542.78	0	1987.79	12938.5	18364.9	31495.5	17258.5	14473.7	10813.3	25502.2	44171.4	128923	112217	124284	65239.1	7709.71	0	0	0	0	0	0	0	0	0	0	0	0	0	9903.71	1142.58	0	0	593.252	0
PP_008702_136.0757981	0	0	0	0	0	0	0	0	0	0	0	0	0	0	728.988	5657.88	12012	7268.02	2402.27	1794.61	0	0	0	0	0	0	0	0	0	0	0	0	0	0	0	0	0
PP_066072_345.1656509	0	0	79.0412	43.5661	0	0	0	0	0	4982.48	26082.4	49237.3	25326	4599.64	0	0	0	0	0	0	0	0	0	0	0	0	0	0	0	0	0	0	0	0	0	0	0
PP_045090_269.1610708	0	9950.18	14042.9	18341	20298.4	23865.2	27045.9	13921.9	8240.63	0	0	0	0	0	0	0	0	11486.7	22679.3	20767.9	11520.8	6966.42	8438.47	6258.79	6475.43	7057.02	6847.54	2613.15	4902.31	4818.99	4804.54	4246.59	3762.09	4109.12	3505.82	5133.44	1703.98
PP_066320_346.1786355	0	0	0	627.426	0	0	0	0	0	1265.35	7642.55	13965.5	10190.6	579.64	0	0	0	0	0	0	0	0	0	0	0	0	0	0	0	0	0	0	0	0	0	0	0
PP_028131_205.1187298	0	10121.3	13041.1	11221.3	17070.1	22965.3	37821.4	21199.7	26516.6	14185.9	5376.3	3684.81	10349.3	5237.27	8739.68	3473.6	5642.67	18776.8	29232.7	32967.1	19231.8	11334.7	11422.7	7565.16	4723.99	5176.58	6203.71	2685.53	4826.27	4368.34	4389.41	0	0	0	0	1748.4	0
PP_042993_260.1966999	0	1609.74	7116.41	12066.3	13981.1	15118.2	13610.9	6571.55	4236.16	1417.45	0	0	0	0	0	532.674	0	1022.77	0	0	0	0	0	0	0	0	0	0	0	0	0	0	0	0	0	0	0
PP_066688_348.0699529	0	0	0	0	0	0	0	0	0	0	0	0	0	136709	132964	142377	0	0	0	0	0	0	2776.93	0	0	0	0	4368.94	0	86309.3	0	744772	119435	119735	4620.74	0	0
PP_028802_208.6526338	0	10660.3	56537.3	59545.1	33176.5	11582.5	12104.9	3853.94	7293.45	4330.9	2190.43	0	0	0	1468.86	0	0	0	0	0	0	0	0	0	0	0	0	0	0	0	0	0	0	0	0	0	0
PP_066083_345.1756717	0	1472.37	5310.08	11752.1	6728.63	3461.19	2462.56	464.763	858.423	14959.2	64742.9	108743	84699.2	10226.2	1439.97	0	0	0	0	0	0	0	0	0	0	0	245.198	0	0	599.675	0	0	0	0	0	0	0
PP_009896_138.0550677	0	0	0	0	0	0	0	0	0	0	0	0	0	0	0	0	0	0	0	0	707.957	9178.23	27403.7	27449.6	15834.6	6189.23	0	0	0	0	0	0	0	0	0	0	0
PP_122804_607.2209536	0	9772.77	16594.9	13930.1	8419.94	4190.28	1014.96	0	0	0	0	0	0	0	0	0	0	0	0	0	0	0	0	0	0	0	0	0	0	0	0	0	0	0	0	0	0
PP_031778_219.1342124	0	4596.27	11672.3	10467.8	4002.55	9776.12	7756.02	3911.21	11317.7	18937.7	16873.1	15571.4	22420.5	23988.8	26778.3	21613.8	21334.8	14689.7	0	0	0	0	0	0	1325.31	2315.65	2361.33	0	2490.69	3070.33	4501.98	1210.94	1776.01	0	1883.5	3883.37	0
PP_076727_388.2550725	0	8031.55	17895.5	16427.4	12806.6	6793.12	3922.05	969.131	0	0	0	0	0	0	0	6952.92	5995.32	1129.51	0	0	0	0	0	0	0	0	0	0	0	0	0	0	0	0	0	0	0
PP_073702_375.2339022	0	20898.6	45197.2	43398.7	33985.2	28345.9	23154.4	14271.3	7931.57	0	0	0	0	0	0	0	0	0	0	0	0	0	0	0	0	0	0	0	0	0	0	0	0	0	0	0	0
PP_013138_153.0407646	0	0	0	0	0	0	0	0	0	0	0	0	0	0	0	0	0	0	0	0	1959.18	0	8715.73	15638.8	30950.8	73818.2	139848	177584	82425.9	19026.1	0	0	0	0	0	0	0
PP_038956_244.1294153	0	0	0	0	0	0	0	0	0	0	5081.28	8817.51	3893.27	0	0	0	0	0	0	0	0	0	0	0	0	0	0	0	0	0	0	0	0	0	0	0	0
PP_006727_131.930716_	5190.01	11870.3	14417.7	15605	2382.87	6505	2631.92	5096.2	10714	13873.1	11231.4	10128.5	14252.1	8915.83	27599.9	11678.6	5129.04	6083.47	8769.51	5942.55	9734.62	8904.69	878.508	3815.39	1477.71	1948.85	1688.44	6447.75	5487.08	4997.85	7916.9	5531.15	825.558	1833.54	0	1066.95	1096.33
PP_106726_489.2306446	0	0	0	0	0	0	0	0	0	0	0	0	0	0	3884.96	9641.05	12490.1	9303.51	5900.11	2644.03	0	0	0	0	0	447.91	2095.33	2027.42	2661.29	3218.75	3348.48	3326.72	2789.31	3145.04	3663.08	3600.34	3376.29
PP_027567_203.102395_	0	3688.33	12753.2	15461.6	11485.5	6099.88	3339.23	1948.31	411.104	0	0	0	0	0	0	0	0	0	0	0	0	0	0	0	0	0	0	0	0	0	0	0	0	0	0	0	0
PP_022986_189.1234261	0	15257.1	27765.2	29359	26657.4	26052.6	26011.7	7490.5	12817.8	8953.99	5341.88	3631.24	7027.78	3458.78	8372.79	6640.14	19815	39617.4	34489.7	12537.2	2900.1	1278.79	2516.16	857.922	0	0	0	0	1556.83	1992.28	1708.59	0	0	0	0	2296.05	0
PP_066122_345.2043531	0	0	1854.45	5991.75	3806.33	2565.91	3051.8	2939.99	1515.81	218.861	0	0	0	0	0	0	0	0	0	0	0	0	0	0	0	0	0	0	0	0	0	0	0	0	0	0	0
PP_037289_237.0892166	0	0	0	2101.64	0	2200.82	7023.07	0	1233.67	6449.25	2412.26	2345.5	3259.52	1539.87	5441.52	3849.31	10487.3	16337.7	7577.7	0	0	0	0	0	0	0	0	0	0	0	0	0	0	0	0	0	0
PP_064822_339.1851804	0	5494.3	9925.62	7784.3	4868.78	3050.25	669.512	0	0	0	0	0	0	0	0	0	0	0	0	0	0	0	0	0	0	0	0	0	0	0	0	0	0	0	0	0	0
PP_064594_338.1817569	1338.06	43872.6	80626.4	69110.4	43499.5	31112	26590.4	15618.7	7797.39	0	0	0	0	0	1588.61	4362.15	6457.59	5089.18	0	0	0	0	0	0	0	0	0	0	0	0	0	0	0	0	0	0	0
PP_049769_285.1612995	0	0	0	0	0	0	0	0	1983.14	14229.2	14262.7	11372.4	10476.9	0	1340.8	0	0	0	0	0	0	0	0	0	0	0	0	0	0	0	0	0	0	0	0	0	0
PP_042994_260.1967105	2354.58	90917.1	164717	164729	136617	128660	135742	96129.9	111153	42776.8	9722.68	3648.27	1677.21	1598.64	6827.87	22685.1	72032.4	94488.5	19638.5	3030.69	820.261	1073.18	0	0	0	0	0	0	0	0	0	0	0	0	0	0	0
PP_034141_228.1342569	0	7086.17	13505.6	10312	6716.43	6207.36	5633.2	2446.06	0	0	0	0	0	0	0	0	0	0	0	0	0	0	0	0	0	0	0	0	0	0	0	0	0	0	0	0	0
PP_039557_246.1450545	0	8843.64	19572	16923.3	10961	10554.2	8186.72	2140.59	2002.79	0	0	0	0	0	0	0	0	1229.18	0	0	0	0	0	0	0	0	0	0	0	0	0	0	0	0	0	0	0
PP_043290_261.1998374	0	10197.1	18090	19150.4	15471.7	14939.1	14630.2	11166.8	13151	1614.24	0	0	0	0	0	0	7193.89	8684.8	0	0	0	0	0	0	0	0	0	0	0	0	0	0	0	0	0	0	0
PP_053071_297.1078262	0	0	1942.91	1000.11	0	0	0	0	0	827.768	0	0	0	512.154	2291.81	1152.04	3929.69	17305.6	17417.8	12630.9	8736.66	6841.69	6072.65	5071.89	3178.48	1581.09	1384.71	0	0	0	0	0	0	0	0	931.715	0
PP_053536_298.9974463	0	3499.69	6536.42	5577.44	2176.02	2289.3	960.782	552.337	0	0	0	0	0	0	0	0	0	0	0	0	0	0	0	0	0	0	0	2540.43	2020.35	911.174	610.276	488.776	0	0	0	0	0
PP_005133_124.0482803	0	0	0	0	0	0	0	0	0	0	2423.92	4616.53	4172.21	4507.78	4099.57	4143.43	2840.46	2959.42	3186.54	2187.8	0	0	0	0	0	0	0	0	0	0	0	0	0	0	0	0	0
PP_012017_148.0472745	0	0	0	0	0	0	0	0	0	0	1147.01	3917.49	3208.4	3588.89	3807.99	3215.98	1488.57	1339.18	1956.93	623.388	402.089	0	0	0	0	0	0	0	0	0	0	0	0	0	0	0	0
PP_020508_183.0845749	0	0	0	0	0	0	0	0	5931.17	18940.8	28844	45147.8	56872.1	47309.1	50284.7	43286.5	36688.4	40361.9	33835.8	23415.8	16949.6	12633.1	13272.7	11314.7	6907.51	8851.88	6972.59	2105.67	4975.95	6157.46	5435.72	2133.13	2017.81	2270.08	1291.95	4167.5	0
PP_009409_137.078996_	0	0	0	0	0	0	0	0	1842.45	6726.59	12508	16812.9	20117.3	18055.2	20075.2	18394.3	14669.7	16112.1	14862.3	8687.82	6923.72	5427.92	4567.78	4372.96	3368.06	3330.66	2215.06	1238.7	1867.34	2103.5	1942.35	1966.48	1288.49	610.803	472.677	433.023	0
PP_016119_166.0579446	0	0	0	0	0	0	0	0	3406.07	10777.4	19868.6	27864.6	32050.6	29977	28909.7	26856.7	23797	22466.1	18135.5	15364.6	10787.6	7241.93	8009.75	6676.79	5798.85	5731.23	4080.87	1961.67	3433.31	3105.29	3394.45	3019.15	2130.58	1656.07	1815.16	2043.48	1408.58
PP_020284_182.0811449	2250.53	20441.2	26452.4	25526.1	18081.9	19717.2	21484.7	27114.5	95368.3	263318	370639	516959	669827	545404	624219	542720	473112	483217	398419	313183	245216	176882	186626	153792	123498	133905	107645	81660.8	85719.9	100906	86415.8	71736.8	69253.4	62808.2	62122.8	61262.6	51682.9
PP_011829_147.0440092	0	867.12	1323.66	954.304	827.645	0	0	931.593	7268.12	21593.8	36652.6	53204.7	52249.9	55426.9	58572.7	51636	40710.2	41447.6	41888.5	29840.5	22916.5	17909.3	12441.6	11516.4	11542.2	9522.89	8268.12	5889.77	7124.42	5507.6	7002.71	7898.31	6603.99	5024.53	5775.46	5023.03	4895.36
PP_015899_165.054549_	4051.79	13544	15811.6	14647.2	12244.3	13332.3	13159.3	16842.7	61070.5	164888	250250	345735	419619	364776	403121	356642	306739	295291	241941	189202	153155	110503	112858	103250	87455.1	88698.4	70360.4	53001.3	58311.9	61347.9	57667.9	52498.5	45692.5	40687.9	41283.3	42299.5	36601
PP_004144_119.0500053	0	1154.86	1470.28	1052.19	0	516.983	0	1066.03	8520.03	26542.4	46833.9	75015.7	65335.6	80295.2	76821.3	68845	56375.2	59555.8	51697.7	36700.3	27564.5	24589.6	14474.8	12010.9	12589.9	9995.36	7884.87	7041.41	6705.08	6794.3	7697.71	7719.39	7153.1	6513.1	7114.98	4089.96	5675.88
PP_004903_123.044902_	0	1724.68	2804.04	1549.6	2054.19	1110.94	992.76	3519.35	12024.7	40244.8	70923.5	105081	102541	114432	113984	100142	85656.6	80465.5	79789	54737.6	42378.2	36986.1	22552.9	20331.7	18074.2	16110.6	12742.8	11352.7	10137.4	11303.9	12458	12925	11779	10003.9	8784.23	8401.75	9296.58
PP_008703_136.0757753	3348.17	10102	12281	11431.3	8781.16	9713.32	8569.8	11214.7	44947.6	128093	205463	277915	321755	288837	331815	287584	242696	233441	220869	152499	127262	105337	90721.3	82539.3	77739.5	64758.6	53129.9	38760.9	41475.7	42878.3	46386.1	45416.7	36770.5	32931	34747.7	31658.7	30265.5
PP_027782_204.0629927	0	0	0	0	0	0	0	0	2465.91	8054.57	12211.9	14445.9	18746.8	20155	14618.4	18756.2	15940.6	16337.7	14673.7	10613.1	7398.21	6875.13	5422.22	5337.09	4602.55	4087.35	3331.04	2257.78	2284.81	2693.11	2863.88	2275.11	2631.48	2436.02	1063.91	2475.93	892.502
PP_045736_271.9767914	0	0	0	0	0	0	0	0	2656.15	8284.56	11561	15531.3	17602.1	14659.8	18615.8	14469.6	13440.8	14005.4	13231.4	10006.1	8187.66	6406.6	6393.18	5369.52	5512.58	4189.25	2895.48	2129	1806.59	2214.99	2327.65	2398.07	2448.99	2228.3	1832.82	1963.27	1693.12
PP_046293_273.9735367	0	0	0	0	0	0	0	0	0	1740.38	2340.43	3636.55	4576.18	3262.45	4543.2	3457.74	2805.33	3501.11	3086.07	2240.43	1797.36	1382.43	0	1085.65	471.035	0	0	0	0	0	0	0	0	0	0	0	0
PP_033507_226.0446666	0	0	0	0	0	0	0	0	1944.38	8423.36	13501	15373.1	17775.3	25693.1	8688.23	22672.3	20394.6	21081.4	16002.6	15975.3	6126.75	9143.76	8117.83	7583.63	5696.5	6929.77	4359.52	683.562	3632.42	3555.58	2128.67	2272.63	2817.76	2908.12	2847.16	872.092	2805.32
PP_039814_247.1290536	0	5795.85	11890.9	10287.6	3305.71	2448.96	759.237	857.71	3601.93	6033.23	6314.34	9456.18	13481	5868.98	8253.69	2374.09	2682.52	11890	18714.9	23205.2	19912.8	14779.8	16107.1	12593.5	8097.59	7599.17	7313.15	1941.22	3479.4	2092.38	3778.3	1332.49	0	0	1505.98	3552.95	0
PP_050806_289.0404497	0	5393.27	9068.03	7541.84	3700.95	2141.72	3066.39	2448.79	0	0	0	0	0	0	0	0	0	0	0	1012.89	0	0	0	0	0	0	1616.55	2155.06	3724.13	3212.22	2655.26	1844.81	1182.89	774.82	494.253	0	0
PP_062517_330.0592973	0	5323.8	2292.81	0	0	0	0	0	0	0	0	0	0	0	0	0	0	0	0	854.272	1305.93	1207.95	2213.77	1394.54	825.025	2801.15	9475.21	19226.8	26241.7	8881.31	3303.8	4542.53	2009	0	556.813	2608.58	1508.81
PP_062111_329.029196_	0	3530.87	5213.21	5757.11	2286.24	1347.75	2716.33	1295.29	620.554	0	0	0	0	0	0	0	0	0	0	0	0	0	0	0	0	0	0	1290.49	2228.84	1933.91	1731.8	0	0	0	0	0	0
PP_065733_343.9942094	0	4985.26	8539.36	7894.53	2417.74	1200.87	2335.1	551.518	891.787	0	0	0	0	0	0	0	0	0	0	0	0	0	0	0	0	0	0	456.448	3418.92	3284.64	989.963	0	0	0	0	0	0
PP_060645_325.0169566	0	6534.34	9866.82	13824.6	5183.34	3424.47	4059.52	3061.57	2484.44	0	0	0	0	0	0	0	0	0	0	0	0	0	0	0	0	0	2013.36	2549.23	5567.84	5270.95	3091.8	1802.39	767.543	859.734	0	0	0
PP_065966_345.0017692	0	18925.2	37105.8	41624.1	14051.1	12673.9	13192.5	9203.7	8314.98	3635.47	3061.23	1197.48	3728.91	1747.11	4260.29	2243.13	2455.29	2579.19	495.803	1880.39	0	677.278	1637.26	1146.29	0	906.463	4993.52	17078.6	14454.3	11523.6	9712.06	4800.18	2600.65	2331.19	2406.59	3326.16	1601.06
PP_039184_245.0771651	0	28065.3	66629.2	65428.2	13190	15531.6	22070.6	9412.33	9501.26	1565.56	0	0	2764.36	1472.36	3437.82	1953.89	1422.53	3685.82	0	0	0	0	2411.63	2118.17	0	1381.27	7431.38	9810.21	20166.8	17076.9	11311.6	6172.44	2217.64	2009.67	1278.02	4463.81	0
PP_003043_113.0355313	11560.1	165521	344994	340364	108653	95068.5	134374	70117.1	73893.8	27807.8	24958.5	21962.8	28765	27666.1	26017.9	33760.8	30197.2	26426.4	12523	24219.8	9680.89	15585.4	17229.9	12395.1	7468.83	15483.7	43707.1	85804.7	127867	107386	79070.6	48382.4	32652.7	28788.9	27229.9	29352.8	23708.1
PP_003190_114.0388464	0	3378.04	7315.89	6858.32	767.016	0	1334.62	0	0	0	0	0	0	0	0	0	0	0	0	0	0	0	0	0	0	0	0	771.665	2127	1809.75	528.962	0	0	0	0	0	0
PP_058627_317.0065971	0	7099.62	12999.3	11549.5	5145.19	5106.35	3449.01	2949.38	2244.68	775.181	0	0	0	0	0	0	0	0	0	0	0	0	0	0	0	0	1338.07	4453.78	4396.54	2936.24	2526.83	2014.45	1308.72	635.64	603.921	0	0
PP_056942_310.1396142	0	2734	3830.83	5112.85	2612.52	1712.48	960.162	894.464	743.253	0	0	0	0	0	0	4345.09	12091.4	16270.9	6343.73	0	0	0	0	0	0	0	0	0	0	1028.43	0	0	0	0	0	752.168	0
PP_044521_267.0586984	8809.07	99139.7	193196	192274	53364.3	40497	61989.8	37893.9	30750.6	14300.8	15319.6	12848	15393.2	14050.3	10910.6	15300	14250.8	14648.5	9050.43	12909.8	6236.64	8171.96	10733.1	6640.97	6063.86	9123.2	20885.5	34441.9	60605.2	44426	35761.9	26384	18628.8	15985.8	17026.5	15773.8	13137.7
PP_044747_268.0617298	0	6414.14	15320.4	15290.7	3587.19	1758.36	4003.07	2597.74	2025.33	0	0	0	0	0	0	0	0	0	0	0	0	0	0	0	0	0	456.574	1778.72	3963.42	3035.39	1979.16	365.138	0	413.999	0	0	0
PP_063792_334.9726448	6752.96	53742.6	86652.8	87119.2	43864.7	38416.1	40605.8	27723.7	25977.8	14723.9	11854.6	10823.4	11148.4	11164.9	12601.2	12726.4	11070.9	9900.78	5224.72	9448.05	6167.38	7899.53	7833.24	5752.18	4156.1	6207.88	16366.7	45722.1	43691.6	33661.3	29657.6	18855.4	15635.7	12772.5	12387.4	12437.9	12335.3
PP_064228_336.9694421	0	11794.2	21321.3	23226.8	10422	9503.16	10924.3	5640.33	5870.18	3137.11	785.191	1038.56	1913.35	1254	3066.67	1445.53	1262.42	1851.44	0	1028.28	0	760.924	1075.32	854.159	0	0	3950.21	11441.3	10316.6	8339.42	7486.55	3174.75	2982.71	2549.05	686.812	2415.05	1684.76
PP_031779_219.1340547	1006.16	38770.8	60605	63571.4	41655.9	41740.7	44970.4	27761.8	39401.7	9902.02	0	0	0	0	3144.62	13163.5	37281.8	46092.8	72051.1	58964.7	31790.4	17728.4	21366.5	15373	13213.2	13441.1	12557	10215.3	9813.82	8613.67	8569.58	4987.5	6459.78	5409.76	5755.65	8448.42	4668.33
PP_007237_133.1062012	0	0	0	703.088	0	0	0	0	7036.84	30593.2	40065.3	61376.4	78295.7	56868.5	53704.6	40632.9	31312.3	38301.4	42180.5	38152.1	26729.3	19721.3	20289.2	19105.8	10014.3	10535.7	10073.9	3984.51	9983.02	11741.8	9247.88	2051.18	2312.22	2255.06	2227.51	5347.77	0
PP_006958_132.1030749	21362.1	64018.3	83036.1	61895	47204	56566.9	53460.2	63316.2	187797	647948	719164	965957	1.28217e+06	973364	986833	732455	647568	700582	742154	697233	516045	437508	449555	393346	306229	272091	250560	244178	267601	288143	230555	158217	145600	143802	138786	143702	122158
PP_089640_449.2134003	0	2038.09	8127.47	7358.15	3369.63	858.23	0	0	0	0	0	0	0	0	0	0	0	0	0	0	0	0	0	0	0	0	0	0	0	0	0	0	0	0	0	0	0
PP_089453_448.2096954	0	16597.3	51394	49738.5	23771.1	13446.3	6659.2	2907.05	1500.78	0	0	0	0	0	0	0	0	0	0	0	0	0	0	0	0	0	0	0	0	0	0	0	0	0	0	0	0
PP_042959_260.1608883	0	8358.3	17854	16510.7	12799	10393.7	7003.55	6109.8	8624.07	13331	7289	3875.23	7267.25	6924.63	12028.9	14198.8	17302.3	13098	0	0	0	0	0	0	2140.71	2785.5	2861.93	1367.91	4041.74	3946.08	4011.33	1218.48	1548.56	2836.39	2597.53	4160.09	1497.69
PP_075750_384.1877384	0	15526.4	48146.2	51981.2	29972.5	18243.8	8156.45	2522.46	0	0	0	0	0	531.588	1625.46	0	0	0	0	0	0	0	0	0	0	0	0	0	0	0	0	0	0	0	0	0	0
PP_003700_117.0557135	25724.5	42635.7	24127.2	29140.3	31626.2	30698.4	30189.2	23817.1	33912.7	32422.6	29214	25847	39382.3	26529.3	42827.2	31537.5	33156.8	33043.1	39257.5	33532.8	36754	33360.2	39805.7	38247.3	37493.6	33601.2	32282.4	39013.4	35935.9	41701.7	32468.7	35437.8	29222.4	34702.8	29127.9	36053	27600.4
PP_035753_233.1499081	0	4119.42	14402.9	15459.4	7752.92	10145.2	8072.59	4297.72	6891.11	15723.4	15387.6	15830.1	19205.3	11787.2	9543.53	4857.42	5431.22	13485.8	9483.94	0	0	0	0	1147.46	0	3525.32	5293.81	2213.19	1855.67	2078.93	2630.44	1048.67	0	1385.43	2497.71	3588.9	839.746
PP_013431_154.083847_	0	0	0	0	0	0	0	0	0	0	1917.19	2854.05	3310.03	2931.76	2063.11	873.832	0	956.303	2052.98	1425.76	711.529	0	0	0	0	0	0	0	0	0	0	0	0	0	0	0	0
PP_050702_288.2024521	0	2374.22	4859.49	8432.31	13490.3	18184.3	14275.4	7786.37	3633.52	0	0	0	0	0	0	0	0	0	0	0	0	0	0	0	0	0	0	0	0	0	0	0	0	0	0	0	0
PP_064488_338.0746714	0	0	0	0	0	0	0	0	0	0	0	0	0	0	0	0	0	0	0	4656.64	11689.8	15405	12805.5	3812.17	0	0	0	0	0	0	0	0	0	0	0	0	0
PP_063554_333.6818555	0	0	0	0	0	0	0	0	0	0	0	2318.84	10008	23092.6	24569.9	7657.25	0	0	0	0	0	0	0	0	0	0	0	0	0	0	0	0	0	0	0	0	0
PP_002942_112.0513622	0	0	0	0	0	0	0	0	0	0	0	0	0	0	0	0	0	0	0	6351.66	15826.9	25468.1	14068.2	5025.06	0	0	0	0	0	0	0	0	0	0	0	0	0
PP_032695_222.655514_	0	45698.6	83450.4	92418.1	59967	46898	37583.8	22995.4	20180	11593.9	3888.25	1837.96	5206.83	1649.29	5219.19	3121.79	2504.11	1418.63	0	0	0	0	0	0	0	0	0	0	0	0	0	0	0	0	0	0	0
PP_016204_166.1134226	0	3277.11	7001.65	7565.73	4967.76	3391.46	2717.32	865.381	341.704	0	0	0	0	0	0	0	0	0	0	0	0	0	0	0	0	0	0	0	0	0	0	0	0	0	0	0	0
PP_084745_425.203014_	0	0	0	0	0	0	0	0	0	0	0	0	0	0	0	379.993	3475.25	9822.75	7359.05	3851.79	1064.07	0	0	2374.65	4028.57	9340.13	9989.9	5821.25	4123.25	2530.12	2289.81	831.481	591.237	1563.02	664.384	1262.24	604.689
PP_034379_229.1183806	0	942.991	6239.72	5210.28	0	0	0	0	0	0	0	0	0	0	0	0	0	2563.48	12810.3	17437	14704.9	9268.83	7583.41	5294.42	4788.01	3992.8	4309.98	0	2594.89	1002.68	954.131	0	0	0	0	1134.1	1025.64
PP_062948_331.2084241	0	2903.54	17122.4	41021.5	30442.8	20915	11061.8	5905.7	2930.59	1286.99	0	0	0	0	0	0	0	0	0	0	0	0	0	0	0	0	0	0	0	0	0	0	0	0	0	0	0
PP_062931_331.1972741	0	769.543	5875.6	12868.6	9317.96	4895.05	1180.79	0	0	0	0	0	0	0	0	0	0	0	0	0	0	0	0	0	0	0	0	0	0	0	0	0	0	0	0	0	0
PP_039815_247.12915_2	0	21468.9	43669.6	35798	14782.9	10167.9	7613.46	5477.85	11315.2	17144.7	14207.8	12134.7	17045.9	13845.1	20254	15227.8	11809	15839.5	13142.8	8529.03	4702.57	3383.46	6208.74	7151.55	4998.76	7967.16	7523.54	4529.25	5590.45	6119.94	5622.46	2764.47	2391.57	2822.16	2990.84	5219.72	2241.64
PP_042969_260.1603513	826.215	39775.9	71400.6	75383.8	51011.3	42289.5	38356	32458	36424.1	9288.47	0	0	0	0	7328.37	13800.3	36968.4	50473.7	5874.41	0	0	0	0	0	0	1222.94	0	0	1510.43	1884.48	1768.59	0	0	0	0	0	0
PP_011889_147.0762558	0	4238.68	7746.95	7859.27	5829.34	4920.25	3971.67	3124.42	2823.84	0	0	0	0	0	0	0	3864.31	3794.54	0	0	0	0	0	0	0	0	0	0	0	0	0	0	0	0	0	0	0
PP_022249_187.1076831	0	2632.15	6353.64	5816.32	3920.4	2063.79	1143.55	1094.43	764.31	572.313	0	0	0	0	0	0	0	0	0	0	0	0	0	0	0	0	0	0	0	0	0	0	0	0	0	0	0
PP_065658_343.1902525	0	0	0	0	0	0	0	0	0	0	2482.11	10360.7	10961.8	6841.94	3162.35	0	0	0	0	0	0	0	0	0	0	0	0	0	0	0	0	0	0	0	0	0	0
PP_073704_375.2344899	0	6728.01	12902.7	10900.2	5771.03	4386.45	1198.49	659.251	0	0	0	0	0	0	0	0	0	0	0	0	0	0	0	0	0	0	0	0	0	0	0	0	0	0	0	0	0
PP_015910_165.0662804	0	0	0	0	0	0	0	0	0	0	0	0	6749.6	17142.2	18343.1	14517.8	25663.8	14622.8	6903.28	21013.4	15807.2	60688.1	119102	330711	260950	159849	225939	21730.7	32662	11290.5	24846.8	523.948	0	0	0	0	0
PP_066219_346.0549009	0	1203.2	0	0	0	0	0	0	0	0	0	0	0	0	0	0	0	0	0	549.021	652.521	585.529	1523.67	1042.97	1229.86	3152.19	8800.78	15278	20045.9	12789.6	8179.02	7081.39	4386.2	1992	2155.42	3909.68	2009.38
PP_012936_152.0567267	0	2434.47	544.373	0	0	0	0	0	0	0	0	0	0	0	0	0	0	0	0	1504.33	2070.62	1531.45	0	0	953.553	2775.89	7401.72	15231.2	20061.8	12315.6	8082.52	9187.89	7348.49	3327.66	4135.44	3470.88	3448.86
PP_083675_419.2290434	0	0	0	0	0	0	0	0	0	0	0	4080.42	7379.12	4248.48	723.056	0	0	0	0	0	0	0	0	0	0	0	0	0	0	0	0	0	0	0	0	0	0
PP_050693_288.2027128	4198.72	85737.6	150059	157293	133429	152834	133522	69080	33425.7	4912.39	0	0	0	0	0	0	3813.87	24262.9	11924.1	3416.97	0	0	0	0	0	0	0	0	0	0	0	0	0	0	0	0	0
PP_050980_289.2054188	0	7863.9	13928.1	15876.1	13875.1	15167	13031.9	6435.29	1781.55	0	0	0	0	0	0	0	0	1401.57	0	0	0	0	0	0	0	0	0	0	0	0	0	0	0	0	0	0	0
PP_077026_389.2501612	0	11949.1	23515.3	18217.8	10108	6746.4	4558.53	1941.54	769.196	0	0	0	0	0	0	0	0	0	0	0	0	0	0	0	0	0	0	0	0	0	0	0	0	0	0	0	0
PP_062293_329.1922613	0	0	0	0	0	0	0	0	0	0	0	9693.51	20810.4	14063.6	7596.2	0	0	0	0	0	0	0	0	0	0	0	0	0	0	0	0	0	0	0	0	0	0
PP_090553_453.2086381	0	3846.17	10051	10625.3	5815.75	3830.47	2978.3	798.742	0	0	0	0	0	0	0	0	0	0	0	0	0	0	0	0	0	0	0	0	0	0	0	0	0	0	0	0	0
PP_035754_233.149462_	1118.93	35450.7	57118.8	51558.5	37867.7	29979.2	25207	20473.5	35453.7	36921.9	15958.8	11479.1	17135.8	15379.5	30585.8	30707	42022.3	51527	4525.17	0	0	0	0	0	0	0	0	0	0	0	0	0	0	0	0	0	0
PP_080795_404.2137629	0	1364.02	8864.73	16138	12768.6	9013.7	4200.32	0	0	0	0	0	0	0	0	0	0	0	0	0	0	0	0	0	0	0	0	0	0	0	0	0	0	0	0	0	0
PP_072334_370.2082294	0	1723.54	9837.9	14444.8	9281.32	4753.39	1287.93	0	0	0	0	0	0	0	0	0	0	0	0	0	0	0	0	0	0	0	0	0	0	0	0	0	0	0	0	0	0
PP_008661_136.0616739	688.788	9402.52	12672.2	5414.54	4395.32	3196.85	762.614	0	0	0	0	0	0	0	972.593	4131.11	15467.7	34633.9	36478.1	25060.9	17440.1	12039.1	7381.6	7391.87	15348.2	14268.9	14480	28944.2	33481.4	42882.4	33201.9	28943.2	22891.1	16448.3	13337.3	14738.8	14351.8
PP_075912_385.1290652	0	1217.15	0	0	0	0	0	0	0	0	0	0	0	0	0	0	9790.11	19637.2	21353.4	14536.3	9206.19	7000.42	6272.4	5600.14	8209.22	10326.3	11120	11106.5	23651.3	26652.2	20881.5	11745.5	9496.21	7833.22	5510.89	9546.8	5536.63
PP_017201_170.0652989	0	2625.44	0	1104.93	0	0	1248.17	0	0	0	0	0	0	0	0	3737.91	26900.3	54920.3	52852.5	44821.2	28557.9	20532.3	16602.5	15364.2	25015.4	28946.8	30493.1	35697.7	64201.9	79350.5	58830	28736.1	25655.7	23711.2	16334.8	29281.3	16297.5
PP_070268_362.0859199	0	20443.7	35183.1	24834	17308.6	5434.27	1011.83	0	0	0	0	0	0	0	0	0	0	0	1726.95	0	0	0	0	0	0	0	0	0	0	0	0	0	0	0	0	0	0
PP_030604_215.1391182	0	2025.97	1436.79	1593.9	0	0	0	0	0	0	0	0	0	0	0	690.692	957.124	9350.09	24700	38332.1	21749.2	8636.88	3574.23	1396.56	1249.84	0	1109.97	0	6290.63	4475.02	4860.21	0	0	0	0	1346.39	0
PP_017490_171.1125907	0	2344.79	12779.4	11468.8	9385.31	8453.11	10959.3	6424.68	3667.05	841.776	0	0	0	0	0	0	0	0	0	0	0	0	0	0	0	0	0	0	0	0	0	0	0	0	0	0	0
PP_083275_417.1878382	0	0	3202.19	1186.8	0	0	0	0	0	0	0	0	0	0	0	3197.67	11996.6	13074.5	4975.13	0	0	0	0	0	0	0	0	0	0	0	0	0	0	0	0	0	0
PP_066144_345.2240955	0	2100.8	10496.2	14401	14334.7	15017	15208.8	9718.79	2474.31	0	0	0	0	0	0	0	0	0	0	0	0	0	0	0	0	0	0	0	0	0	0	0	0	0	0	0	0
PP_066594_347.2281959	0	6475.47	9748.49	7336.58	4362.85	1719.08	687.128	0	575.231	0	0	2502.26	949.532	0	1181.57	1112.55	0	0	0	0	0	0	0	0	0	0	0	0	0	0	0	0	0	0	0	0	0
PP_073694_375.2348302	0	6596.56	17236.4	21889.8	14693.9	10339.7	6825.3	2139.01	1211.66	0	0	0	0	0	0	0	0	0	0	0	0	0	0	0	0	0	0	0	0	0	0	0	0	0	0	0	0
PP_018549_175.1189306	0	3829.89	20818.7	22702.9	14810.6	9517.76	5169.1	2010.36	1252.12	0	0	0	0	0	0	0	0	0	0	0	0	0	0	0	0	0	0	0	0	0	0	0	0	0	0	0	0
PP_006023_129.1031133	0	966.83	8090.96	7906.09	5050.37	2371.65	1118.03	842.692	601.849	900.805	665.953	0	0	0	1085.76	706.121	524.211	0	0	0	0	0	0	0	0	0	0	0	0	0	0	0	0	0	0	0	0
PP_042467_258.1741445	0	19691.7	41574	42396.4	21133.4	12839.4	6693.49	0	0	0	0	0	931.254	0	0	0	0	0	0	0	0	0	0	0	0	0	0	0	0	0	0	0	0	0	0	0	0
PP_039596_246.1810914	0	13972.8	50525.8	49372.8	16805.4	4270.22	1098.68	0	0	0	0	0	0	0	0	0	0	0	0	0	0	0	0	0	0	0	0	0	0	0	0	0	0	0	0	0	0
PP_080603_403.229582_	0	7915.69	19639.1	19897.3	13383.4	9990.26	8061.16	1823.23	0	0	0	0	0	0	0	0	0	0	0	0	0	0	0	0	0	0	0	0	0	0	0	0	0	0	0	0	0
PP_050703_288.2028134	0	11491.1	30836.4	44612.1	27842.2	22265.2	12613	9141.93	23693.3	21358.7	5543.8	0	0	0	2968.61	0	0	0	0	0	0	0	0	0	0	0	0	0	0	0	0	0	0	0	0	0	0
PP_091363_457.5615668	0	0	0	0	0	0	0	0	0	0	0	0	0	3433.87	6044.07	8236.73	4099.5	0	0	0	0	0	0	0	0	0	0	0	0	0	0	0	0	0	0	0	0
PP_040781_251.1662815	0	2151.3	12388.2	14607.9	10460.8	8816.98	6700.96	5055.55	3174.31	0	0	0	1434.02	0	0	0	0	0	0	0	0	0	0	0	0	0	0	0	0	0	0	0	0	0	0	0	0
PP_091276_457.2270128	0	0	0	0	0	0	0	0	0	0	0	0	3123.13	7345.8	12430.9	14214.3	6473	0	0	0	0	0	0	0	0	0	0	0	0	0	0	0	0	0	0	0	0
PP_089049_446.2602438	0	0	0	0	0	0	0	0	0	0	0	0	2285.96	5720.31	8643.06	7921.14	2929.83	0	0	0	0	0	0	0	0	0	0	0	0	0	0	0	0	0	0	0	0
PP_043844_264.0540517	0	0	0	0	0	0	0	0	0	0	0	0	0	0	0	0	0	0	0	0	4030.38	8582.91	10386.4	8972.24	6489.33	0	0	0	0	0	0	0	0	0	0	0	0
PP_078537_395.2035597	0	0	7696.41	7987.75	3650.16	0	0	0	0	0	0	0	0	0	0	0	0	0	0	0	0	0	0	0	0	0	0	0	0	0	0	0	0	0	0	0	0
PP_062291_329.1819617	0	0	2875.57	7189.78	7545.49	11692.4	12681	8532.44	4175.97	0	0	0	0	0	0	0	0	0	0	0	0	0	0	0	0	0	0	0	0	0	0	0	0	0	0	0	0
PP_062956_331.2334426	0	8787.07	34723.9	32296.9	15394.9	10120.9	6402.08	4706.63	2968.42	990.789	0	0	0	0	0	3347.55	4947.35	2662.81	0	0	0	0	0	0	0	0	0	0	0	0	0	0	0	0	0	0	0
PP_062254_329.1720948	0	0	2837.2	6997.38	7444.82	11536.4	12511.8	8418.6	4120.25	0	0	0	0	0	0	0	0	0	0	0	0	0	0	0	0	0	0	0	0	0	0	0	0	0	0	0	0
PP_057261_311.123408_	0	0	2435.9	4463.22	0	0	0	0	0	0	0	0	0	0	0	4215.44	5634.38	15898.2	18582.4	15753.6	13631.7	11623.1	11723.2	11605.1	7592	6032.27	2387.17	1660.04	0	1307.2	0	0	0	0	0	1778.5	0
PP_043863_264.0691695	0	0	0	0	0	0	0	0	0	0	0	0	0	0	0	0	0	0	0	0	5068.69	10434.5	13039.3	14205.6	8567.85	0	0	0	0	0	0	0	0	0	0	0	0
PP_089472_448.241604_	0	0	0	0	0	0	0	0	0	0	0	0	0	2494.95	11065.3	14460.9	9786.82	6865.71	0	0	0	0	0	0	0	0	0	0	0	0	0	0	0	0	0	0	0
PP_089352_447.9074186	0	0	0	0	0	0	0	0	0	0	0	0	0	4884.33	18105.6	21767.8	16673	11267.9	1557.97	0	0	0	0	0	0	0	0	0	0	0	0	0	0	0	0	0	0
PP_070436_362.537959_	0	0	3119.75	10452.1	9983.56	7680.97	5656.61	0	0	0	0	0	0	0	0	0	0	0	0	0	0	0	0	0	0	0	0	0	0	0	0	0	0	0	0	0	0
PP_022256_187.1076939	0	49991.5	154479	150543	73345.1	45174.6	32974.8	18342.9	10706.1	4058.4	0	0	0	0	0	1574.51	1582.31	0	0	1078.3	0	0	0	0	0	0	0	0	0	0	0	0	0	0	0	0	0
PP_064377_337.1476098	0	2044.08	9463.94	8901.97	3431.89	590.717	0	0	0	0	0	0	0	0	0	0	0	0	0	0	0	0	0	0	0	0	0	0	0	0	0	0	0	0	0	0	0
PP_048113_279.6770644	0	0	0	0	1855.91	10215.1	19364.7	16884.1	10145.7	1754.17	0	0	0	0	0	0	0	0	0	0	0	0	0	0	0	0	0	0	0	0	0	0	0	0	0	0	0
PP_060077_322.1868604	0	8520.34	15377.2	13973.2	8067.17	5794.87	0	868.105	986.928	0	0	0	0	0	0	0	0	0	0	0	0	0	0	0	0	0	0	0	0	0	0	0	0	0	0	0	0
PP_058323_315.1674403	0	29414.8	91679.4	91851.3	39947	23503.2	8869.41	1663.03	1246.99	0	0	0	4294.13	15961.4	20665.6	12822.4	2077.88	0	0	0	0	0	0	0	0	0	0	0	0	0	0	0	0	0	0	0	0
PP_070374_362.2025602	0	0	6409.17	26006.9	26003.2	19014.3	11073.4	3601.4	1174.82	0	0	0	0	0	0	0	0	0	0	0	0	0	0	0	0	0	0	0	0	0	0	0	0	0	0	0	0
PP_043330_261.6610993	0	0	0	0	0	0	3578.5	27649.5	45500.8	42319.3	14213.2	6497.2	7125.25	0	1273.54	0	0	0	0	0	0	0	0	0	0	0	0	0	0	0	0	0	0	0	0	0	0
PP_018550_175.1190504	0	11521.3	17642.9	16503.3	4876.58	4524.81	7320.42	7125.51	14039.8	4937.22	0	0	0	1771.91	5261.52	4509.45	3048.22	0	0	0	0	0	0	0	0	0	0	0	0	0	0	0	0	0	0	0	0
PP_112735_529.1341234	0	6048.19	16391	11315.8	5477.08	998.806	0	0	0	0	0	0	0	0	0	0	0	0	0	0	0	0	0	0	0	0	0	0	0	0	0	0	0	0	0	0	0
PP_108527_497.1962343	0	5998.04	16389.5	12346.3	4827.98	0	0	0	0	0	0	0	0	0	0	0	0	0	0	0	0	0	0	0	0	0	0	0	0	0	0	0	0	0	0	0	0
PP_104261_476.2185922	0	19909	51241.5	40552.5	18252.5	8941.26	2817.75	0	0	0	0	0	0	0	0	0	0	0	0	0	0	0	0	0	0	0	0	0	0	0	0	0	0	0	0	0	0
PP_103953_475.2146398	971.157	122599	312984	250300	113936	54513.3	27010.3	13015.8	9210.39	5804.77	1147.72	0	0	0	1380.05	3851.11	4251.58	4375.27	0	0	0	0	0	0	0	0	0	0	0	0	0	0	0	0	0	0	0
PP_022653_188.111921_	0	2963.68	9512.45	9501.27	4482.43	2406.29	680.253	0	0	0	0	0	0	0	0	0	0	0	0	0	0	0	0	0	0	0	0	0	0	0	0	0	0	0	0	0	0
PP_058303_315.1557805	0	15768.5	49813.3	46290.7	21833.4	11833.6	4478.43	762.205	0	0	0	0	0	0	0	0	0	0	0	0	0	0	0	0	0	0	0	0	0	0	0	0	0	0	0	0	0
PP_095591_463.167076_	0	0	10320.6	9367.02	5788.34	426.964	733.34	0	0	0	0	0	0	0	0	0	0	0	0	0	0	0	0	0	0	0	0	0	0	0	0	0	0	0	0	0	0
PP_066684_348.0707382	0	2489.47	0	0	0	0	0	0	0	0	0	0	0	0	0	0	0	0	0	10156.1	17701.5	23733.5	13811.2	1611.02	0	0	2493.39	12939.3	17717.3	30249.7	45161	98443.6	60177.2	47918.8	18801	0	2339.72
PP_075663_384.0776068	0	0	0	0	0	0	0	0	0	0	0	0	0	0	0	0	0	6845.73	7475.25	7947.05	8119.46	8713.84	9037.45	6354.68	0	0	0	0	0	0	0	0	0	0	0	0	0
PP_103987_475.2509088	0	4317.16	7875.9	6104.4	2507.95	0	0	0	0	0	0	0	0	0	0	0	0	0	0	0	0	0	0	0	0	0	0	0	0	0	0	0	0	0	0	0	0
PP_063469_333.174917_	0	5689.1	18768.2	26914.3	21935.2	17961.4	14508	12892.8	11837.2	4504.52	0	0	1229.08	1862.18	0	0	0	0	0	0	0	0	0	0	0	0	0	0	0	0	0	0	0	0	0	0	0
PP_047886_279.1366277	0	3131.24	9448.83	9299.96	8113.67	6192.83	3189.71	5746.79	0	0	0	0	0	0	0	0	0	0	0	0	0	0	0	0	0	0	0	0	0	0	0	0	0	0	0	0	0
PP_066142_345.2240725	0	14075.3	32740.2	34805.1	17884.1	14324.2	8280.62	4298.16	1066.63	0	0	0	0	0	4293.65	4412.65	1488.62	1714.92	0	0	0	0	0	0	0	0	0	0	0	0	0	0	0	0	0	0	0
PP_077028_389.2501064	0	13873.9	25571.7	28707.8	31549.9	25015.7	21351.1	14306	3870.43	0	0	0	0	0	0	0	0	0	0	0	0	0	0	0	0	0	0	0	0	0	0	0	0	0	0	0	0
PP_074733_379.4523613	0	0	0	0	0	0	0	0	0	1234.24	7096.41	14698.2	15099	7585.58	1317.72	0	0	0	0	0	0	0	0	0	0	0	0	0	0	0	0	0	0	0	0	0	0
PP_074746_379.7030488	0	0	0	0	0	0	0	0	0	1195.3	4528.35	8957.49	11005.5	5042.59	0	0	0	0	0	0	0	0	0	0	0	0	0	0	0	0	0	0	0	0	0	0	0
PP_018043_173.1282041	0	0	2995.04	2793.24	3753.44	4372.17	6431.77	7581.83	5524.83	2423.97	0	0	0	0	0	0	0	0	0	0	0	0	0	0	0	0	0	0	0	0	0	0	0	0	0	0	0
PP_003126_113.9644882	0	9183.87	23456	62029.4	42455.3	17484.3	31936.5	20620.8	22780.1	13373	13826.9	0	25526.5	10171.7	12090.6	19326.1	49964.1	34388.8	35428.8	54101.7	10856.5	20806.6	49193.9	11703.5	0	14104.4	15642.8	28022.6	61585	32995.5	55842.8	16900.2	4544.63	27883.5	32600.9	46521.1	14186.4
PP_009345_137.0583675	1363.81	52678.6	90563.3	77953.6	37042.6	34147.6	27142.3	28466.4	18365.1	14630.6	21326.4	18916.3	17437.8	24469.5	18268.9	19948.8	30383.6	48974.3	54901.3	67674.4	33646.8	48855.1	47547.9	32413.9	26255.8	24106.7	41515.7	53016.9	59479	51955.2	45889.1	38210.8	37776.8	29582.8	29745.2	26183.7	24113.4
PP_008826_136.1910775	0	3017.5	5980.33	5934.58	1494.99	0	0	0	0	0	0	0	0	0	0	0	0	2149.91	3555.52	4594.32	1163.21	3294.77	3347.86	0	0	0	1107.83	2057.09	3801.88	2398.32	3136.24	835.493	2484.13	0	0	0	0
PP_008542_136.0180363	0	5709.67	8863.79	9740.84	1778.24	2777.7	2590.79	962.52	0	0	0	1058.72	0	0	0	0	1494.34	7358.82	5381.89	7277.56	3464.29	5727.65	5304.92	3118.7	3092.41	1312.79	4481.17	5494.29	7003.86	7784.81	5685.29	3446.92	3391.97	2422.02	800.84	1516.28	0
PP_067635_352.0558701	0	6804.93	9759.29	10104	5186.67	3360.47	4913.32	4328.67	4152.09	931.724	0	1308.55	3449.31	3903.58	1792.77	3663.26	5434.38	9103.98	7003.51	9486.34	4897.46	5784.42	7470.33	6001.35	1720.24	5095.12	8772.67	7405.71	8209.51	10201.4	8093.22	6075.63	6212.56	4729.62	4549.72	5520.06	3648.8
PP_008759_136.1046396	0	5391.86	12313.6	11931.6	3469.64	3955.72	3522.03	660.369	0	0	0	0	696.513	1304.57	0	0	3209.5	5404.47	6199.25	7812.75	3784.55	5997.43	5378.16	2208.11	1641.55	2874.97	4886.84	6209.63	8891.77	5433.59	6513.61	3827.71	3872.36	2795.76	1422.9	2602.45	718.744
PP_043230_261.1446284	0	12969.3	35238.2	39002.9	20212	18929.5	12826.8	7744.57	6588.58	6543.69	12403.1	21459.4	31320	23428.5	22046.3	15714.5	15929	33267.2	36046.2	28600.6	19583.2	21389.6	31440.6	25843.3	18456.7	18254.2	14920.3	10353.7	10997.2	10668.4	7147.45	6608.55	3507.54	7800.12	5931.64	8921.14	2474.78
PP_009324_137.0454518	0	7168.72	13177.7	11850.7	4756.78	5019.62	1371.56	3513.2	0	0	1402.33	1429.11	1470.97	1726.81	0	1903.26	4584.09	5756.16	7438.32	10037.5	4719.45	7750.48	3234.22	3810.56	4297.1	2112.33	3196.28	8611.88	9017.8	5561.32	6082.86	5703.81	5109.68	4221.63	3748.59	2073.92	3483.37
PP_004138_119.0359629	0	23849.4	43005.5	35937.9	17331.2	15359.7	8888.64	10777.7	6472.81	4714.97	7614.61	7596.91	3718.52	10493.4	5846.18	8266.08	12830.1	18793.8	23753.3	31057	13220.8	25100.4	20132.1	9525.5	11569.1	10873.4	16626.7	24704.9	28735.8	18704.9	20803.6	15891.6	15635.6	11742.8	11871.7	9513.58	10506.4
PP_045276_270.108664_	0	19156.1	43735.9	46056.2	15358.9	13815.8	16016.3	9464.37	9982.78	4997.57	6500.91	7353.83	12458.2	10593.6	9481.12	9449.9	14666.7	27713.6	22264.5	26195	15655.4	15716.1	29257.8	19942.1	10643.6	14294.4	24033.2	25890.9	31549.1	28569.3	25111.8	15329.7	15484.5	12340.1	13774.1	13874.4	8960.64
PP_045017_269.1068535	40750.6	438122	949269	1.00905e+06	369793	345965	402127	251885	241412	162646	176522	215660	304024	291603	242891	226105	347503	638978	472869	620913	366620	367936	674031	419006	263215	357200	550338	565198	728595	639100	585521	358147	367177	335197	311589	337996	213183
PP_039247_245.1130267	0	0	0	0	0	0	0	0	624.127	0	0	0	0	0	0	968.447	3691.46	7779.66	4045.41	2388.23	0	0	0	0	0	0	0	0	0	0	0	0	0	0	0	0	0
PP_051357_291.0882391	0	4721.42	5182.12	7618.95	3601.23	0	2639.88	0	0	0	0	0	0	0	0	0	1150.88	6712.02	3646.98	5134.56	867.263	2443.82	5952.4	3813.53	1187.4	3324.63	4497.44	5415.93	6087.68	7753.11	6400.23	4964.68	2561.95	2596.83	1408.37	2390.31	0
PP_009371_137.0648784	19003.8	189894	318318	290585	129584	121706	118243	102776	76281.4	57102.3	78027.2	74616	74024.1	93916.1	77159.1	70659.4	112875	188271	187269	226233	125848	164297	174776	131107	102629	106462	157598	186412	214454	190228	179203	136811	135808	110304	107547	103298	85141.5
PP_044796_268.1039416	426178	4.11263e+06	8.64238e+06	9.24663e+06	3.48815e+06	3.16327e+06	3.77715e+06	2.38717e+06	2.2804e+06	1.59265e+06	1.65636e+06	2.07825e+06	2.78137e+06	2.68426e+06	2.36549e+06	2.1098e+06	3.26485e+06	5.8599e+06	4.27205e+06	5.66616e+06	3.44851e+06	3.40782e+06	6.21787e+06	3.93639e+06	2.35611e+06	3.27774e+06	5.00698e+06	5.14225e+06	6.7115e+06	5.92619e+06	5.37764e+06	3.30157e+06	3.39263e+06	3.14476e+06	2.92498e+06	3.18672e+06	2.02041e+06
PP_074767_379.9815678	0	8058.09	7152.16	8166.57	5614.17	6892.8	6623.1	6297.01	6243.17	4094.82	4217.86	3813.23	5225.03	5199.44	5521	5239.19	7470.84	8454.61	8300.75	8366.32	6551.85	9059.48	9080.24	8673.76	7174.89	8012.9	9945.92	10598.8	8958.28	9193.82	9206.83	9446.01	9225.88	8326.86	7450.13	7364.03	7988.69
PP_027101_201.1237369	0	760.55	6029.21	7570.56	6298.1	7470.14	12796.6	13740.8	10975.5	4644.4	0	0	0	0	0	0	0	0	0	0	0	0	0	0	0	0	0	0	0	0	0	0	0	0	0	0	0
PP_008653_136.0617435	496878	3.67766e+06	6.05002e+06	5.86282e+06	2.56744e+06	2.47742e+06	2.34483e+06	2.08099e+06	1.46861e+06	1.22041e+06	1.66817e+06	1.50654e+06	1.56011e+06	1.85639e+06	1.60191e+06	1.39188e+06	2.20733e+06	3.69287e+06	3.69845e+06	4.36804e+06	2.51897e+06	3.24157e+06	3.67476e+06	2.45698e+06	2.10325e+06	2.13153e+06	3.16739e+06	3.64668e+06	4.22478e+06	3.745e+06	3.39275e+06	2.67594e+06	2.76859e+06	2.17242e+06	2.15565e+06	2.0345e+06	1.76535e+06
PP_041198_253.1181358	0	16905.1	24021	26736.2	25813	17926.1	9494.61	9164.01	13273.6	0	0	0	0	0	0	8651.8	26918.2	42880.1	7188.83	0	0	0	0	0	0	0	0	0	0	2149.95	0	0	0	0	0	0	0
PP_064981_340.1498151	0	0	0	9020.34	8761.77	8317.15	5197.83	0	0	0	0	0	0	0	0	0	0	0	0	0	0	0	0	0	0	0	0	0	0	0	0	0	0	0	0	0	0
PP_077586_391.5459939	0	0	0	0	0	0	0	0	0	0	7556.34	13678.9	10765.7	7240.46	14415.5	12190.2	9514.19	8606.71	2934.12	0	0	0	0	0	0	0	0	0	0	0	0	0	0	0	0	0	0
PP_075650_384.075731_	0	0	0	0	0	0	0	0	0	0	0	0	0	0	0	0	0	6995.6	7475.25	7696.81	8124.59	8991.19	8796.95	6354.68	0	0	0	0	0	0	0	0	0	0	0	0	0
PP_055667_306.1656607	0	6710.44	14142.6	21565.7	13835	14470	20447	21634.8	18668.4	8221.28	0	0	0	0	1139.13	1215.19	1222.9	0	0	0	0	0	0	0	0	0	0	0	0	0	0	0	0	0	0	0	0
PP_051109_290.0861588	11401	58939.2	75279.2	96557.5	43909.4	49817.9	42657.7	33983.8	33472.1	20784.9	23805.8	21286.5	33398.1	40025.2	25989.2	33450.6	45308	81253.5	61622	78547.5	38989.4	53924.5	72019.4	48475.6	41865.9	50049.4	72326.7	73957.2	90804	83919.5	84468.6	58179.3	49754.7	45095.4	46075.8	47784.5	39303.1
PP_069068_357.9995895	0	9240.35	16021.6	17620.6	7225.85	6930.98	7070.87	5168.73	5029.36	3937.61	4514.17	5338.33	5644.03	6194.49	4977.08	5461.48	7041.73	12224.1	10827.2	12623.5	8625.56	10099.2	12808.1	8600.23	6662.78	7348.83	11104.3	12681.9	14137.3	13307.4	11582.2	9474.4	9030.66	7699.97	6432.88	7463.47	5767
PP_058591_316.681019_	0	0	0	18206.4	21491.4	34627.6	29726.4	3147.42	0	0	0	0	0	0	0	0	0	0	0	0	0	0	0	0	0	0	0	0	0	0	0	0	0	0	0	0	0
PP_070261_362.0861139	0	0	0	0	0	0	0	0	0	0	0	0	0	0	0	0	15500.2	108972	94156.8	100477	118645	143449	117514	104791	43820.1	21254.1	23092.8	21296.8	26309	14197.6	2695.24	0	0	0	0	0	0
PP_070537_363.0897611	0	0	0	0	0	0	0	0	0	0	0	0	0	0	0	0	0	9630.17	8088.87	8909.92	11146	13455.3	11459.7	10330.9	0	0	0	0	0	0	0	0	0	0	0	0	0
PP_083468_418.2291422	0	25515	71788.5	73108.6	30137.1	17084.2	9752.82	3644.21	2469	0	0	0	0	0	0	0	0	0	0	0	0	0	0	0	0	0	0	0	0	0	0	0	0	0	0	0	0
PP_111784_521.7850559	0	0	0	0	0	0	0	0	0	0	0	0	2954.22	5179.25	9923.93	6990.48	2795.58	0	0	0	0	0	0	0	0	0	0	0	0	0	0	0	0	0	0	0	0
PP_083338_417.6292634	0	0	0	0	0	0	0	0	0	0	0	0	7812.64	15668.9	23504.8	17327.8	8844.56	3305.28	0	0	0	0	0	0	0	0	0	0	0	0	0	0	0	0	0	0	0
PP_111771_521.5345306	0	0	0	0	0	0	0	0	0	0	0	1998.95	6915.82	11123.9	19795.3	14511.2	6071.19	2318.82	0	0	0	0	0	0	0	0	0	0	0	0	0	0	0	0	0	0	0
PP_083333_417.4285858	0	0	0	0	0	0	0	0	0	0	0	4685.54	13082.6	26516.3	41632.3	28103.3	16218	5913.05	504.003	0	0	0	0	0	0	0	0	0	0	0	0	0	0	0	0	0	0
PP_111757_521.2838417	0	0	0	0	0	0	0	0	0	0	0	1241.19	4891.3	11832.3	19383.3	14534.9	6410.12	2658.59	0	0	0	0	0	0	0	0	0	0	0	0	0	0	0	0	0	0	0
PP_087561_440.0391603	0	0	0	0	0	0	0	0	0	0	0	808.007	6046.59	10794.3	18614.1	12901.8	6476.18	3023.1	0	0	0	0	0	0	0	0	0	0	0	0	0	0	0	0	0	0	0
PP_095628_463.1848724	0	468.757	11221.7	10396.3	6269.91	750.738	0	0	0	0	0	0	0	0	0	0	0	0	0	0	0	0	0	0	0	0	0	0	0	0	0	0	0	0	0	0	0
PP_011119_143.1179712	0	21822.8	45399.8	31572.6	5240.79	0	1281.2	0	0	0	0	0	0	0	0	0	0	0	0	0	0	0	0	0	0	0	0	0	0	0	0	0	0	0	0	0	0
PP_082707_414.2708734	0	7310.55	14122.7	9830.72	2826.64	0	0	0	0	0	0	0	0	0	0	0	0	0	0	0	0	0	0	0	0	0	0	0	0	0	0	0	0	0	0	0	0
PP_042996_260.1966754	0	26945.6	65655.1	43985.9	11776.3	2186.05	3637.05	690.879	1206.31	0	0	0	0	0	0	0	0	0	0	0	0	0	0	0	0	0	0	0	0	0	0	0	0	0	0	0	0
PP_065038_340.4455946	0	0	0	0	0	0	0	0	0	0	0	10179.7	17733.8	7316.34	0	0	0	0	0	0	0	0	0	0	0	0	0	0	0	0	0	0	0	0	0	0	0
PP_065012_340.1951043	0	0	0	0	0	0	0	0	0	0	5667.44	45841.8	64657.7	32317.4	5393.37	0	0	0	0	0	0	0	0	0	0	0	0	0	0	0	0	0	0	0	0	0	0
PP_064884_339.944342_	0	0	0	0	0	0	0	0	0	0	12074.5	67229.5	98612.2	50482.2	10156.2	0	0	0	0	0	0	0	0	0	0	0	0	0	0	0	0	0	0	0	0	0	0
PP_039004_244.1654586	568.994	54976.1	110389	82399.4	30228.3	16745.4	9849.01	6629.07	6195.94	3201.71	3804.64	2198.06	5312.08	2528.12	2467.37	0	0	0	0	0	0	0	0	0	0	0	0	0	0	0	0	0	0	0	0	0	0
PP_069495_359.2646556	0	9153.21	20526.6	14291.9	1780.17	0	0	0	0	0	0	0	0	0	0	0	0	0	0	0	0	0	0	0	0	0	0	0	0	0	0	0	0	0	0	0	0
PP_083290_417.2237633	0	2335.14	18191.6	18500.2	8429.24	2893.33	0	0	0	0	0	2927.68	12671.2	21972.5	38436.7	27972.3	14425.6	5128.04	0	0	0	0	0	0	0	0	0	0	0	0	0	0	0	0	0	0	0
PP_115153_550.0451918	0	0	0	0	0	0	0	0	0	0	0	0	0	5712.67	8622.48	7436.6	3396.75	0	0	0	0	0	0	0	0	0	0	0	0	0	0	0	0	0	0	0	0
PP_087707_440.4379998	0	0	0	0	0	0	0	0	0	0	0	0	3122.26	6099.92	12138.6	7946.52	3157.36	1424.13	0	0	0	0	0	0	0	0	0	0	0	0	0	0	0	0	0	0	0
PP_087671_440.2375321	0	0	0	0	0	0	0	0	0	0	0	833.641	6419.86	9934.97	20586.7	15734.6	7564.22	3234.88	0	0	0	0	0	0	0	0	0	0	0	0	0	0	0	0	0	0	0
PP_115132_549.7943951	0	0	0	0	0	0	0	0	0	0	0	0	630.585	3388.99	6870.42	5059.6	2242.38	0	0	0	0	0	0	0	0	0	0	0	0	0	0	0	0	0	0	0	0
PP_097005_466.5710597	0	0	0	0	0	0	0	0	0	0	0	0	0	3140.03	7271	7806.69	3417.22	0	0	0	0	0	0	0	0	0	0	0	0	0	0	0	0	0	0	0	0
PP_008710_136.0756634	0	1800.03	4391.5	2390.81	2736.06	3080.33	1167.41	1703.34	0	0	0	0	0	0	0	9934.32	22174.4	25588.6	22093.1	12521.3	7025.08	3121.04	1528.11	0	4440.01	1581.32	350.922	1780.64	1623.72	0	212.527	0	1414.17	33.0645	0	0	1107.01
PP_037722_239.1026743	0	1026.83	0	0	0	0	0	0	0	0	0	0	0	0	9160.63	19665.6	45689.2	61757.4	51975.4	26648.3	13960.4	4379.86	4787.29	3242.04	9299.23	4552.63	4193.18	0	2420.82	6236.69	2429.42	0	0	4840.89	0	2602	0
PP_027617_203.1393711	1735.42	39930.4	71837.9	77569	53569.7	52127	47705.4	38564.6	47993.5	49770.7	25075.4	18639.5	27436	29316.8	40116.6	55532.7	82609.1	52270.8	0	0	0	0	0	0	8467.89	9048.99	11350.8	5637.2	11001.3	12506.3	9895.85	3800.99	3857.78	4527.53	4082.22	10911.5	5579.99
PP_051196_290.1707817	0	33951.9	79070.2	63362.5	22645.3	13640.4	6416.37	0	1274.94	738.105	0	0	0	0	953.172	564.063	0	0	0	0	0	0	0	0	0	0	0	0	0	0	0	0	0	0	0	0	0
PP_006320_130.0870544	0	8322.7	17472.8	9007.31	1083.13	0	0	0	0	0	0	0	0	0	0	0	0	0	0	0	0	0	0	0	0	0	0	0	0	0	0	0	0	0	0	0	0
PP_011928_147.112725_	0	15229.2	34385.3	21801.2	6156.55	1254.71	0	0	0	0	0	0	0	0	0	0	0	0	0	0	0	0	0	0	0	0	0	0	0	0	0	0	0	0	0	0	0
PP_021008_185.1282944	0	17065.7	37960.7	27250.3	12557.6	6365.36	3145.28	1074.17	733.788	0	0	0	0	0	0	0	408.032	0	0	0	0	0	0	0	0	0	0	0	0	0	0	0	0	0	0	0	0
PP_095592_463.1731805	0	468.757	11221.7	10396.3	6267.91	750.738	0	0	0	0	0	0	0	0	0	0	0	0	0	0	0	0	0	0	0	0	0	0	0	0	0	0	0	0	0	0	0
PP_059803_321.1945326	0	8856.33	9422.48	6988.21	0	0	0	0	0	0	0	0	0	0	0	0	0	0	0	0	0	0	0	0	0	0	0	0	0	0	0	0	0	0	0	0	0
PP_051358_291.0812643	0	0	0	0	0	0	0	0	0	0	0	0	0	0	0	0	0	0	0	0	0	0	0	0	0	0	0	0	11333.7	9587.39	7920.87	2877.62	0	0	0	0	0
PP_071515_366.7156805	0	0	0	0	0	0	0	0	0	0	0	0	0	0	8524.24	13015.2	12288.6	9197.43	0	0	0	0	0	0	0	0	0	0	0	0	0	0	0	0	0	0	0
PP_055596_306.0883212	5831.15	58139.7	56663.3	63878.6	35995.6	30401.4	38608	30426.1	22610.7	8725.13	12513.4	9603.96	13397.6	13819.2	14818.8	21528.2	20195.5	19748.3	22180.4	33691.4	16751.7	20958.7	25470.7	17029.5	6529.75	7155.84	9536.16	10657.9	27208	28455	36033.6	34842.4	28313	20482.4	22068.2	17432.4	9053.47
PP_059797_321.1852887	0	14768.9	21754.5	19799.1	6021.21	3262.33	0	0	0	0	0	0	0	0	0	0	0	0	0	0	0	0	0	0	0	0	0	0	0	0	0	0	0	0	0	0	0
PP_059581_320.850538_	0	10886.6	57472.7	56603.4	30466.5	22313.2	9201.31	0	0	0	0	0	0	0	0	0	0	0	0	0	0	0	0	0	0	0	0	0	0	0	0	0	0	0	0	0	0
PP_040965_252.109143_	0	28362.2	183950	218487	58468.3	143992	209884	198323	209684	132329	80656.8	217807	251055	207313	139611	52788.6	68045.5	64213.7	0	36190.9	0	0	84437.1	49091.5	6962.9	41969	43053.5	7287.45	77535.3	67120.5	60492.9	0	0	0	0	16451.9	0
PP_055580_306.0811655	21825.3	140720	151416	163919	115568	99054.2	94270.5	81618.2	60203.9	41574.7	31466	32624.3	37190.3	55825.6	50374.3	58693.1	56526.3	53757.7	55033.3	90643.5	54037.4	65087	86421.8	57175.3	37703.8	22220.2	28297.1	32004.2	66455.7	87986.4	87171.2	78753.7	80480.3	55703.1	55431.4	48838.2	29982.7
PP_117549_567.1908685	0	44171.2	154225	122570	18170	12270.1	14919.6	0	0	0	0	0	0	0	0	0	0	0	0	2155.06	0	0	6596.2	0	0	0	0	0	6322.12	2995.7	12582.9	0	0	0	1174.8	0	0
PP_128009_657.0866881	0	14527.2	24559.7	22920.9	7571.43	3005.62	5508.9	2501.35	0	0	0	0	0	0	0	0	0	0	0	2540.65	0	0	3892.43	0	0	0	0	0	1890.92	2729.13	6053.22	0	1113.46	0	1457.15	0	0
PP_120897_589.1723738	0	27714.4	35173.5	35976.7	15776.4	12855.7	10996.2	6351.55	1962.19	0	0	0	0	1847.77	0	2075.78	2297.34	1813.21	1458.04	5043.45	0	2224.9	6410.17	0	0	0	0	0	2906.48	4897.69	7657.22	4589.79	4038.2	0	2623.52	0	0
PP_013417_154.0610774	0	4005.8	7380.89	6888.93	1128.82	896.556	0	0	0	0	0	0	0	0	0	0	0	0	0	0	0	0	0	0	0	0	0	0	0	0	0	0	0	0	0	0	0
PP_012895_152.0056409	0	4453.75	9262.16	9880.22	907.746	937.414	0	0	0	0	0	0	0	0	0	0	0	0	0	0	0	0	0	0	0	0	0	0	0	0	880.593	0	0	0	0	0	0
PP_002572_110.0356663	0	11313.5	19870.8	14540.2	4560.08	2230.63	0	0	0	0	0	0	0	0	0	0	0	0	0	921.006	0	0	0	0	0	0	0	0	0	0	1777	888.811	1507	0	0	0	0
PP_038291_241.9521167	0	10292.6	10733	9528.66	8111.87	6431.13	6265.76	5364.56	0	0	0	0	0	1914.13	1888.6	3141.71	3619.55	2029.92	3718.05	5786.99	4284.87	5379.54	4904.72	3502.85	1485.19	0	0	0	4175.83	4357.97	6420.61	6653.75	5942.72	2982.64	4107.47	1779.5	0
PP_018165_174.0383407	0	10679.4	11554.8	11357.9	8339.08	7347.16	5950.93	5473.79	0	0	0	0	0	1638.35	1796.42	2022.62	2938.89	1850.52	926.124	5431.25	0	2571.14	2619.05	942.303	0	0	0	0	3669.29	5172.92	5652.17	4827.15	4508.07	1587.7	1971.9	984.437	0
PP_008263_135.0308005	0	50701.1	91317	68228.2	29700.6	21186.9	12328.8	14274.2	5546.5	3751.98	909.764	1427.12	0	2641.54	3896.65	5693.93	6435.51	4495.32	5727.47	13109.9	7038.2	12126.5	9269.85	5146.27	4638.61	0	0	3330.2	10829.7	12927.6	16074.6	14536.9	16267.5	8458.22	5965.96	2462.17	2926.91
PP_049670_285.1020993	1308.05	81380.8	195873	168994	49640.5	51790.6	52365.6	21448.5	24706.5	9625.18	7543.48	8155.41	11981.7	10944.4	16897.9	12889.4	12659	16810.7	11273.7	26327.2	15253.4	17809.6	43102.9	18895.3	6314.42	7035.83	9423.47	9313.9	37369	47643.9	50630.5	29777.4	25098.8	20258	18771.4	21317.5	8442.84
PP_013153_153.0532512	0	51034.7	84987.6	79457.3	28914.6	24402.2	26015.2	16012.1	13182.7	7158.43	6141.32	4908.55	6074.04	7378.5	7694.6	7778.05	7263.16	8287.15	7804.51	15234.6	8608.78	13610.5	18799.5	9896.25	6020.73	0	1656.29	5921.13	17989.2	22672.7	24089	18101.8	18406	11937.4	10374.5	10477.4	4483.33
PP_013144_153.0404958	1673.78	79399.5	126863	98499.1	51707.7	40035.4	25975.9	30639.7	13151.7	13994.5	11935.5	7756.76	8021.75	10567.5	10165.4	12917.3	13264.1	11479.5	14206.9	25225.8	16536.2	25670.8	21805.5	13624.2	11200.2	1642.42	4387.1	9867.26	22750.4	28406.7	31805.7	28218.2	31349.9	19159.5	15636.9	12679.1	9118.82
PP_012927_152.0359207	0	13384.4	23698.1	21852.8	6512.86	6162.33	5752.34	893.487	1212.26	0	0	0	0	0	0	0	0	0	0	3512.68	745.305	2641.86	3956.31	0	0	0	0	0	4641.39	5294.78	6191.58	3637.98	3927.95	1502.68	1235.46	0	0
PP_073794_375.9915757	0	9234.45	9303.44	9818.12	7577.25	6968.45	6402.57	5430.49	3775.25	1902.13	0	0	0	1588	0	1720.59	2775.48	3090.67	2772.81	5538.51	4337.04	4906.71	6180.56	4197.01	2919.87	0	0	0	4396.15	5179.7	6397.17	5481.9	6045.54	2415.8	2442.78	3445.02	0
PP_073242_373.9948072	5397.14	33951.5	35732.3	34116	27574.3	23757.3	22818.9	20904.8	15033.2	12643.6	7905.37	8200.26	9650.9	11750.7	11906	13388.6	14086.8	13673.5	14523.3	22511	15390.5	19595.4	22231.7	15843.8	10760.2	5666.43	6158.54	8969.83	17673.1	20209.6	24698.9	21849.8	23781.6	16045	17132.5	13854.5	9257.55
PP_013170_153.0598732	9989.95	166647	284636	264788	101150	83832.8	89127.9	59132.3	43609	25740.3	24319.6	17313.5	22521.2	25063	28781.1	28639	27438.7	30313.6	28942.8	49970.2	32071.8	49984.4	64154.7	33466.6	22470	12569.2	18277.6	23728.4	63407.3	75340.2	80676.7	62548.6	63783.2	41018.1	36819.3	38405.1	18998.5
PP_082773_415.0215993	0	17132.9	17089.4	17753	14744.9	12946.5	12519.9	10540	8227.52	5235.98	1278.64	0	5435.3	4045.2	2848.58	4429.37	6376.5	7191.99	7561.63	12526.7	8523.65	10301.9	13125.9	8771.4	4565.52	0	2047.08	3393.46	9252.8	12065	13202.3	11674.2	12646.4	8486.93	9435.84	7577.56	4232.92
PP_012941_152.0567805	274401	3.14837e+06	5.57167e+06	5.02239e+06	2.0021e+06	1.6166e+06	1.84129e+06	1.22032e+06	943253	591256	558454	429536	585352	573538	692650	613472	610561	696209	683795	1.10195e+06	722221	1.06583e+06	1.35973e+06	774052	501487	342768	419250	553189	1.3256e+06	1.58568e+06	1.69489e+06	1.25513e+06	1.33516e+06	904598	798474	840115	464056
PP_049269_284.099117_	52278.9	894517	1.99403e+06	1.79571e+06	521005	549709	582849	259867	279807	113811	89685.3	93251	158891	132504	198294	152071	150690	193092	139699	284951	167734	217021	492495	219407	83458.3	92658.9	129286	110149	401624	502164	516713	327449	293576	235871	207186	236538	105722
PP_004433_120.0816177	0	9048.08	24624.3	16456.9	7283.97	0	0	0	0	0	0	0	0	0	0	0	0	0	0	0	0	0	0	0	0	0	0	0	0	0	0	0	0	0	0	0	0
PP_055940_307.0835282	0	12271.2	12848.9	14891.6	9293.59	8623.94	8853.03	6455.08	5002.91	1525.96	0	0	1417.63	5173.02	2620.83	4717.78	4271.65	4806.76	4770.73	7171.67	4600.14	5343.18	8102.73	4426.87	2681.27	0	0	2602.55	5564.91	7956.71	7543.7	6635.38	6974.93	4454.11	4942.56	3929.21	0
PP_009325_137.0458629	0	1421.43	5256.17	8895.23	0	0	3654.31	969.283	1544.52	0	0	947.034	2502.67	1178.34	0	3922.19	807.041	10498	0	11722.5	1838.25	6064.05	10066.2	6896.76	2992.13	5160.89	20625.9	70355.4	213742	206587	163975	77419.1	48267.5	17495.7	10675.4	11789.2	4933.41
PP_059961_322.0542011	0	4226.74	4732.12	5112.22	0	0	0	0	0	0	0	0	0	0	0	0	0	0	0	0	0	0	0	0	0	0	0	0	0	0	0	0	0	0	0	0	0
PP_067325_350.4465499	0	0	0	0	0	0	0	0	0	0	5075.7	10512.1	10508.9	7514.91	1141.14	0	0	0	0	0	0	0	0	0	0	0	0	0	0	0	0	0	0	0	0	0	0
PP_052255_294.1809164	0	13656.4	39178.2	30774.2	12391.4	3281.22	0	0	0	0	0	0	0	0	0	0	0	0	0	0	0	0	0	0	0	0	0	0	0	0	0	0	0	0	0	0	0
PP_115147_549.9466471	0	0	0	0	0	0	0	0	0	0	0	7661.48	8786.54	6920.25	1278.27	0	0	0	0	0	0	0	0	0	0	0	0	0	0	0	0	0	0	0	0	0	0
PP_115127_549.6123017	0	0	0	0	0	0	0	0	0	0	3193.03	10052.2	13148.2	9517.39	5049.59	0	0	0	0	0	0	0	0	0	0	0	0	0	0	0	0	0	0	0	0	0	0
PP_057351_311.510472_	0	12805.1	32634.3	41442.2	30986.8	15530.1	6409.48	0	0	0	0	0	0	0	0	0	0	0	0	0	0	0	0	0	0	0	0	0	0	0	0	0	0	0	0	0	0
PP_071167_365.2032449	0	0	995.998	0	0	0	0	0	0	0	7674.12	14418.8	12373.8	9048.64	1349.31	0	0	0	0	0	0	0	0	0	0	0	0	0	0	0	0	0	0	0	0	0	0
PP_111024_515.613229_	0	0	0	0	0	0	0	0	0	0	8213.36	15191	15788.7	8512.77	3484.77	0	0	0	0	0	0	0	0	0	0	0	0	0	0	0	0	0	0	0	0	0	0
PP_070997_364.9526323	0	0	0	0	0	0	0	0	0	5306.35	21339	38210.4	32143.5	23875.9	9044.22	4585.76	1007.93	0	0	0	0	0	0	0	0	0	0	0	0	0	0	0	0	0	0	0	0
PP_076450_387.2120729	0	0	0	0	0	0	0	0	0	1804.29	12328	25364.4	23798	14693.7	6380.78	0	0	0	0	0	0	0	0	0	0	0	0	0	0	0	0	0	0	0	0	0	0
PP_070969_364.7019473	0	0	0	0	0	0	0	0	0	9927.04	31618.5	56096.3	49602.8	34039.1	15681.8	9235.62	3618.91	0	0	0	0	0	0	0	0	0	0	0	0	0	0	0	0	0	0	0	0
PP_110999_515.2790069	0	0	0	0	0	0	0	0	0	5391.99	18907.8	33487.5	34254.6	21138.8	9722.87	4325.43	0	0	0	0	0	0	0	0	0	0	0	0	0	0	0	0	0	0	0	0	0
PP_110895_514.9449925	0	0	0	0	0	0	0	0	0	7063.85	28945	47348.1	46011.2	28441.8	12046.1	6550.95	899.548	0	0	0	0	0	0	0	0	0	0	0	0	0	0	0	0	0	0	0	0
PP_056759_309.5704315	0	0	0	0	0	0	0	0	0	0	10515.4	32797.5	40068	17961	7346.29	0	0	0	0	0	0	0	0	0	0	0	0	0	0	0	0	0	0	0	0	0	0
PP_076303_386.9613541	0	0	0	0	0	0	0	0	0	17560.1	54963.3	94815.1	100112	58817.9	29406.1	12122.4	8026.07	3137.73	0	0	0	0	0	0	0	0	0	0	0	0	0	0	0	0	0	0	0
PP_056740_309.3700455	0	0	0	0	0	0	0	0	0	5473.15	24346	48506.3	54068.3	26657.7	13852	4568.01	0	0	0	0	0	0	0	0	0	0	0	0	0	0	0	0	0	0	0	0	0
PP_012986_152.0710039	0	5872.65	11333.1	12198.7	3242.08	2726.2	2463.47	939.357	566.615	0	0	0	0	0	0	0	0	0	0	441.846	0	627.168	491.927	0	0	0	0	0	567.511	1010.86	3248.12	1207.28	876.945	0	503.346	0	0
PP_076259_386.7108116	0	0	0	0	0	0	0	0	5823.23	43029.9	144694	242886	248536	144312	77765	36280.7	21012.3	10927.5	4490.24	0	0	0	0	0	0	0	0	0	0	0	0	0	0	0	0	0	0
PP_076223_386.460068_	0	0	0	0	0	0	0	0	8476.72	60573.6	194954	309181	317665	187440	98986.1	47676.7	27979.3	15017	6309.41	0	0	0	0	0	0	0	0	0	0	0	0	0	0	0	0	0	0
PP_069481_359.2398444	0	50884.2	114026	98574.7	49137.2	26326.8	20881.9	14855.6	5786.15	0	0	0	0	0	0	0	0	0	0	0	0	0	0	0	0	0	0	0	0	0	0	0	0	0	0	0	0
PP_046478_274.186883_	0	1144.62	5428.69	8000.16	9804.38	7969.65	5304.08	3179.72	1060.84	0	0	0	0	0	0	0	0	0	0	0	0	0	0	0	0	0	0	0	0	0	0	0	0	0	0	0	0
PP_051341_291.0730818	0	0	0	0	0	0	0	0	0	0	0	0	0	0	0	0	0	0	0	0	0	0	0	0	0	0	0	6509.14	25689.7	21543.8	18338.5	7053.06	4851.69	0	0	0	0
PP_027569_203.1023909	0	10573.4	41804.7	34281.6	19404.5	7949.19	1578.19	0	0	0	0	0	0	0	0	0	0	0	0	0	0	0	0	0	0	0	0	0	0	0	0	0	0	0	0	0	0
PP_043235_261.1448572	1342.05	43042.7	72878.6	72851	38017.1	30916.2	21732	12915.6	20462.5	22108.7	13422.2	8658.84	12829.7	14519.7	32452.2	42873.8	46732.3	88237.9	101100	66577.2	40210.8	31044.7	42316.4	39518.7	38822.3	36424.3	36896.7	26209.1	28476	22243.5	21036.6	19098.3	20039	18502.7	19093.8	19600.4	18656.9
PP_083067_416.2138372	0	35173.3	124309	127608	59192.2	31731	14177.8	4471.12	0	0	0	0	0	0	0	0	0	0	0	0	0	0	0	0	0	0	0	0	0	0	0	0	0	0	0	0	0
PP_017825_172.9568209	0	22918.4	18787.8	23949.2	18384.2	17042.6	13236.3	11310.9	13034.9	2585.58	6688.97	11151.7	8944.97	7842.73	13547.5	4722.21	7374.66	7912.81	3581.19	14184.7	14764	10212.4	17751.9	10033.9	8233.48	0	523.356	7574.38	18376.8	21973.1	21205.6	11170.1	18867.3	9970.82	10223	5638.14	0
PP_085858_431.205034_	0	0	0	3800.82	10077	18148.9	15515.7	8125.31	0	0	0	0	0	0	0	0	0	0	0	0	0	0	0	0	0	0	0	0	0	0	0	0	0	0	0	0	0
PP_078523_395.2033256	0	0	0	0	0	0	0	0	0	1269.13	3046.98	8457.1	12107.8	17931.3	16023.9	9848.31	1635.3	0	0	0	0	0	0	0	0	0	0	0	0	0	0	0	0	0	0	0	0
PP_058810_317.2177177	0	7826.27	18796.1	16774.3	11166.8	8477.35	1501.53	0	0	0	0	0	0	0	0	1376.16	4185.66	0	0	0	0	0	0	0	0	0	0	0	0	0	0	0	0	0	0	0	0
PP_022991_189.1236616	0	2787.44	2760.97	2861.7	0	0	0	1249.76	6023.58	6470.46	6092.83	4550.72	13804.5	9468.92	15671.9	18769.1	23785.3	29563.7	3913.8	0	0	0	0	2255.72	2904.98	5981.03	3776.09	0	1735.21	2063.54	0	0	0	0	0	1272.56	0
PP_027102_201.1231391	0	4549.23	9300.43	7796.3	4764.5	4032.16	1122.39	2241.72	5429.66	0	0	0	0	0	0	0	0	0	0	0	0	0	0	0	0	0	0	0	0	0	0	0	0	0	0	0	0
PP_055665_306.1657619	0	13504.7	25924.2	24046.3	13564.6	12452.7	10235.6	8234.58	10927.7	3380	0	0	0	0	0	1564.3	2021.05	4111.7	0	0	0	0	0	0	0	0	0	0	0	0	0	0	0	0	0	0	0
PP_048258_280.1288062	0	2985.84	6196.87	7255.64	2827.6	1844.96	1125.4	1421.52	1495.96	0	0	0	0	0	0	7742.94	24018	23273	0	0	0	0	0	0	0	0	0	0	0	0	0	0	0	0	0	0	0
PP_081748_409.2190853	0	8014.4	22908.9	25232.5	20001	14826.1	9726.85	6235.91	1028.82	0	0	0	0	0	0	0	0	0	0	0	0	0	0	0	0	0	0	0	0	0	0	0	0	0	0	0	0
PP_076693_388.2131344	0	4363.7	10231.7	8832.82	6018.24	4584.43	1663.93	0	0	0	0	0	0	0	0	0	0	0	0	0	0	0	0	0	0	0	0	0	0	0	0	0	0	0	0	0	0
PP_082955_415.9054804	0	0	0	0	0	0	0	0	0	0	0	0	6969.05	3203.85	9775.32	18773.4	34017.3	32134.4	5862.36	0	0	0	0	0	0	0	0	0	0	0	0	0	0	0	0	0	0
PP_083085_416.239935_	0	0	0	0	0	0	0	0	0	0	0	0	1682.36	1603.6	4152.86	9134.16	19090.7	18110.6	0	0	0	0	0	0	0	0	0	0	0	0	0	0	0	0	0	0	0
PP_027618_203.1393045	5052.68	124865	224753	201257	124101	99288.7	78106.3	65679.1	95773.8	13715.9	0	0	0	6063.4	16840.6	24501.9	69966.1	84509.2	0	0	0	0	0	0	0	0	0	0	5285.27	6518.76	6230.54	0	0	0	0	3820.45	0
PP_017194_170.0599331	0	21421.9	33409.2	31892	19940.1	9419.62	1639.16	0	0	0	0	0	0	0	0	0	0	0	0	0	0	0	0	0	0	0	0	0	0	0	0	0	0	0	0	0	0
PP_031070_216.6372485	0	27234.9	47461	47722.2	24979.9	0	0	0	0	0	0	0	0	0	0	0	0	0	0	0	0	0	0	0	0	0	0	0	0	0	0	0	0	0	0	0	0
PP_056778_309.676887_	0	98967.9	156575	161741	82953	51785.2	28008.9	6732.7	0	0	0	0	0	0	0	0	0	0	0	0	0	0	0	0	0	0	0	0	0	0	0	0	0	0	0	0	0
PP_070970_364.7024587	0	0	0	0	0	0	0	0	0	0	5569.5	9861.18	10974.7	7121.44	2605.41	0	0	0	0	2096.19	0	0	0	0	0	0	0	0	0	0	0	0	0	0	0	0	0
PP_056980_310.1787786	0	30290.1	43349.6	47479.1	22577.1	6275.46	0	0	0	0	0	0	0	0	0	0	0	0	0	0	0	0	0	0	0	0	0	0	0	0	0	0	0	0	0	0	0
PP_086670_435.2084947	0	10833.2	18638	14277.1	5230.18	0	0	0	0	0	0	0	0	0	0	0	0	0	0	0	0	0	0	0	0	0	0	0	0	0	0	0	0	0	0	0	0
PP_045018_269.1134381	0	5038.31	10175.5	11474.6	13011	13973.1	18222.2	13140.2	16253.2	15703.9	7796.66	5160.44	6916.53	10531.8	18775	22198.2	30141.6	42617.9	26678.1	9162.12	0	0	0	0	0	1116.42	2615.15	0	3294.55	1998.21	3041.33	0	1021.07	1809.11	0	1703.11	0
PP_057922_313.8826759	0	3847.32	9287.65	11908.1	6694.06	6595.11	7230.16	1053.09	0	0	0	0	0	0	0	0	0	0	0	0	0	0	0	0	0	0	0	0	0	0	0	0	0	0	0	0	0
PP_058597_316.6954611	0	0	0	0	0	0	0	0	0	0	0	0	0	0	5764.93	8778.21	5989.97	0	0	0	0	0	0	0	0	0	0	0	0	0	0	0	0	0	0	0	0
PP_084531_424.1823583	0	0	0	0	0	0	0	0	0	0	0	0	5355.06	11865.6	17291.6	19170.8	10790.8	4027.1	0	0	0	0	0	0	0	0	0	0	0	0	0	0	0	0	0	0	0
PP_025304_194.0812715	0	0	0	0	0	0	0	0	0	0	0	0	0	0	0	0	0	0	0	0	0	8281.99	19685.7	14690.2	5616.81	0	0	0	0	0	0	0	0	0	0	0	0
PP_052256_294.1810347	0	23542.1	48399.7	47500.7	42243.8	45830.2	48585.4	28085.9	29911.6	7455.5	0	0	0	0	0	6374.23	17651.1	17396.5	0	0	0	0	0	0	0	0	0	0	0	0	0	0	0	0	0	0	0
PP_119268_579.2498486	0	0	0	0	0	0	0	0	0	0	0	0	2824.75	5073.97	7964.67	5585.17	3488.56	0	0	0	0	0	0	0	0	0	0	0	0	0	0	0	0	0	0	0	0
PP_012942_152.0568494	0	14729.7	55654.5	60576.2	24874	33889	61807.8	60112.7	86869.4	68184.9	56583.2	66268.6	88891.2	82070.1	87419.4	63848.3	48926.4	45583.9	26597.7	66203.9	65787.8	105075	143058	86372.1	56527.1	37876.7	33055.5	24595.5	53488.4	48989.5	49249	35012.2	50368.5	48305.6	43784.8	48188.8	23833.6
PP_066148_345.224046_	0	11085.5	25206	21488.2	8375.3	2146.96	1145.56	0	0	0	0	0	0	0	0	0	0	0	0	0	0	0	0	0	0	0	0	0	0	0	0	0	0	0	0	0	0
PP_063692_334.1621687	0	21305.8	38457.9	27636.5	7549.96	0	0	1461.88	1759.31	1753.93	0	0	0	0	0	0	0	0	0	0	0	0	0	0	0	0	0	0	0	0	0	0	0	0	0	0	0
PP_041224_253.128485_	0	1971.53	6585.98	12165.3	10033.6	9006.89	8631.54	8211.02	10166.8	4588.77	1035.97	0	0	0	2196.93	5037.08	7910.89	6577.92	0	0	0	0	0	0	0	0	0	0	0	0	0	0	0	0	0	0	0
PP_093034_460.202527_	0	0	0	0	0	0	0	0	0	0	0	0	0	0	0	0	0	0	1665.66	13456.5	20303.1	27080.3	15993.9	1264.16	0	0	0	0	0	0	0	0	0	0	0	0	0
PP_020279_182.0814202	0	802.35	7711.47	8412.22	8854.54	7732.33	6783.3	6914.87	3789.13	7321.58	6203.77	9404.29	9959.16	9862.29	5735.96	6794.72	9152.89	8171.77	4341.5	0	0	0	0	0	0	0	0	0	0	0	0	0	0	0	0	0	0
PP_110176_509.2015484	0	7222.87	17691	9138.24	4218.28	0	0	0	0	0	0	0	0	0	0	0	0	0	0	0	0	0	0	0	0	0	0	0	0	0	0	0	0	0	0	0	0
PP_068953_357.2126008	0	5043.83	10241.3	8402.19	2920.01	1777.83	2736.62	0	0	0	0	0	0	0	0	0	0	0	0	0	0	0	0	0	0	0	0	0	0	0	0	0	0	0	0	0	0
PP_047032_276.1553374	0	0	11875.8	22895.1	16270.5	10892.8	5950.98	0	0	0	0	0	0	0	0	0	0	0	0	0	0	0	0	0	0	0	0	0	0	0	0	0	0	0	0	0	0
PP_011121_143.1178113	0	0	5117.2	10592.6	9038.63	5188.44	3472.61	2176.24	0	0	0	0	0	0	0	0	0	0	0	0	0	0	0	0	0	0	0	0	0	0	0	0	0	0	0	0	0
PP_022992_189.123624_	0	6072.57	6133.85	10617	3683.79	2688.88	5394.54	2203.72	16622.6	0	0	0	0	0	4360.41	17758.2	38818.8	48584.1	20980.6	0	0	0	0	0	0	2397.62	3185.38	0	2323.28	3024.93	2177.52	0	0	0	0	2150.2	0
PP_051198_290.1708951	0	20211.5	58875.8	58384.5	28624.1	18926.6	8564.56	0	0	0	0	0	0	0	0	0	0	0	0	0	0	0	0	0	0	0	0	0	0	0	0	0	0	0	0	0	0
PP_027108_201.1232097	0	9553.24	24333.6	21251.1	10080.2	6573.03	1218.14	0	0	0	0	0	0	0	0	0	0	0	0	0	0	0	0	0	0	0	0	0	0	0	0	0	0	0	0	0	0
PP_037723_239.1026977	0	0	10492.1	14294.8	8100.34	9748.16	12058.5	1027.2	5284.41	11554.1	16930.1	22232.5	41340.4	27743.4	24419.7	10135.3	11539.2	21608.6	18604.3	4087.24	0	0	0	0	0	0	0	0	0	965.484	0	0	0	0	0	1251.31	0
PP_089891_450.2456263	0	9144.88	19060.5	14138.2	2367.73	0	0	0	0	0	0	0	0	0	0	0	0	0	0	0	0	0	0	0	0	0	0	0	0	0	0	0	0	0	0	0	0
PP_041200_253.1232462	573.051	3611.76	7142.31	11847.4	6792.69	8440.73	7937.52	13069	26187.4	4359.59	908.823	0	0	0	2824.41	5281.64	14518.8	9899.72	0	0	0	0	0	0	0	0	0	0	0	0	0	0	0	0	0	0	0
PP_017493_171.1128109	0	0	7145.97	13241.5	10617	6680.29	3561.57	2178.74	0	0	0	0	0	0	0	0	0	0	0	0	0	0	0	0	0	0	0	0	0	0	0	0	0	0	0	0	0
PP_110167_509.1910719	0	11721.7	25832	14089.6	7675.51	0	0	0	0	0	0	0	0	0	0	0	0	0	0	0	0	0	0	0	0	0	0	0	0	0	0	0	0	0	0	0	0
PP_063992_335.5410452	0	0	0	0	0	0	0	0	0	1589.07	10671.3	14725.6	12952.9	6152.35	1554.28	0	0	0	0	0	0	0	0	0	0	0	0	0	0	0	0	0	0	0	0	0	0
PP_083436_418.1764729	0	14657.9	34150.9	33077	13670.9	7799.99	3782.07	1209.1	0	0	0	0	0	0	0	0	0	0	0	0	0	0	0	0	0	0	0	0	0	0	0	0	0	0	0	0	0
PP_011890_147.0763073	0	1956.63	8721.88	7663.27	13103.9	12580.1	9231.71	6219.21	5344.24	2015.97	585.041	0	0	0	0	0	0	0	0	0	0	0	0	0	0	0	0	0	0	0	0	0	0	0	0	0	0
PP_078825_396.2257867	0	0	0	0	0	0	0	0	0	0	0	0	0	0	6902.51	12875.1	12413.5	9931.38	0	0	0	0	0	0	0	0	0	0	0	0	0	0	0	0	0	0	0
PP_078642_395.7240387	0	0	0	0	0	0	0	0	0	0	0	0	0	5933.77	21133.2	39381.9	37532.3	28935.2	0	0	0	0	0	0	0	0	0	0	0	0	0	0	0	0	0	0	0
PP_073683_375.2294605	0	7077.78	15668	14232.2	6410.39	4228.62	0	0	0	0	692.02	0	0	0	0	3559.52	3021.95	1016.37	3431.45	3040.74	0	0	0	0	0	0	0	0	0	0	0	0	0	0	0	0	0
PP_066568_347.1922781	0	2998.66	12182.8	12265.4	6319.53	7830.44	10680.4	13820.7	12246.1	4482.04	0	0	0	0	0	0	0	0	0	0	0	0	0	0	0	0	0	0	0	0	0	0	0	0	0	0	0
PP_007871_134.0608877	0	0	0	0	0	0	0	0	0	0	0	0	0	0	0	0	0	0	0	0	1806.74	13575.6	16119.7	7859.85	4935.38	2103.53	0	0	0	0	0	0	0	0	0	0	0
PP_012968_152.0708224	0	0	0	0	0	0	0	0	0	0	0	0	0	0	0	0	0	0	0	0	1932.12	15003.5	35355.3	17450.9	10724.9	6437.15	2111.62	0	0	0	0	0	0	0	0	0	0
PP_050710_288.202565_	0	3612.68	13981.6	16380	4942.68	2978.26	0	0	0	0	0	0	0	5402.9	7614.8	10819.2	10367	6546.1	0	0	0	0	0	0	0	0	0	0	0	0	0	0	0	0	0	0	0
PP_006230_130.0506615	0	3958.57	9380.28	6583.56	4662.84	925.442	381.902	0	0	0	0	0	0	0	0	0	0	0	0	0	0	0	0	0	0	0	0	0	0	0	0	0	0	0	0	0	0
PP_038965_244.1287583	0	0	436.742	0	3483.69	5489.91	5620.17	5740.52	0	0	0	0	0	0	0	0	0	0	0	0	0	0	0	0	0	0	0	0	0	0	0	0	0	0	0	0	0
PP_088582_444.2450398	0	0	2449.13	7179.16	8840.35	14023.6	17006.6	12702.2	9736.7	3903.31	0	0	0	0	0	0	0	0	0	0	0	0	0	0	0	0	0	0	0	0	0	0	0	0	0	0	0
PP_041225_253.1219638	513.739	3546.4	6854.43	11501.9	6184.91	7657.06	7710.61	12641.2	25317.1	3807.76	874.331	0	0	0	2482.66	5059.23	14310.7	9723.14	0	0	0	0	0	0	0	0	0	0	0	0	0	0	0	0	0	0	0
PP_056939_310.1396872	0	2346.97	5710.47	8424.07	8882.76	7983.84	8967.6	4806.05	2740.1	0	0	0	0	0	0	0	0	1519.61	0	0	0	0	0	0	0	0	0	0	0	0	0	0	0	0	0	0	0
PP_107346_491.1986404	0	0	0	0	0	0	0	0	1500.22	9920.24	16034.7	20841.4	15525	10671.9	6591.14	5459.25	4431.92	3346.19	0	0	0	0	2613.61	0	0	0	0	0	0	0	0	0	0	0	0	0	0
PP_078359_394.713332_	0	0	0	0	0	0	0	0	0	0	0	4899.35	12664.2	28817.1	51495.3	48167.3	19798.2	3017.82	0	0	0	0	0	0	0	0	0	0	0	0	0	0	0	0	0	0	0
PP_078544_395.214678_	0	0	0	0	0	0	0	0	0	0	0	0	2366.85	5217	9122.2	7823.62	2898.34	0	0	0	0	0	0	0	0	0	0	0	0	0	0	0	0	0	0	0	0
PP_078303_394.2117687	0	0	0	0	0	0	0	0	0	0	6722.11	16928.8	40579	91010.7	150773	136923	64551.5	10080	0	0	0	0	0	0	0	0	0	0	0	0	0	0	0	0	0	0	0
PP_046479_274.1870458	0	0	0	0	0	0	0	2248.37	10358.7	10319	7678.25	4751.25	1321.22	0	0	0	0	0	0	0	0	0	0	0	0	0	0	0	0	0	0	0	0	0	0	0	0
PP_039558_246.1448716	0	2809.83	34657.7	36797.2	12753.5	3469.16	2772.76	0	0	1274.82	0	0	0	0	0	0	0	0	0	0	0	0	0	0	0	0	0	0	0	0	0	0	0	0	0	0	0
PP_090427_452.7457133	0	0	0	0	0	0	0	0	0	0	0	3471.11	12274.7	18582	16532.2	10417.6	6455.81	3370.71	0	0	0	0	0	0	0	0	0	0	0	0	0	0	0	0	0	0	0
PP_029988_213.1596056	0	3032.18	9465.74	9306.38	4909.43	0	0	0	0	0	0	0	0	0	0	0	0	0	0	0	0	0	0	0	0	0	0	0	0	0	0	0	0	0	0	0	0
PP_066129_345.213084_	0	17123.3	39858	42997.3	22650.3	14623.3	5881.12	0	0	0	0	0	0	0	0	0	0	0	0	0	0	0	0	0	0	0	0	0	0	0	0	0	0	0	0	0	0
PP_073684_375.2346133	0	2141.08	11992.1	13211.1	11559.7	9548.73	9593.2	7819.41	4503.27	0	0	0	0	0	0	0	0	0	0	188.444	0	0	0	0	0	0	0	0	0	0	0	0	0	0	0	0	0
PP_047843_279.0973036	0	0	0	0	0	0	0	0	0	0	0	0	0	0	0	12159.5	29673.1	27821.9	17428	6916.01	587.204	0	0	0	0	0	0	0	0	0	0	0	0	0	0	0	0
PP_031345_217.1551693	2550.64	80543.3	104291	106455	71801.4	75871.5	67038.3	30257.8	30211.5	9510.38	0	0	0	0	3319.51	11491.2	36658.2	112780	133120	45940.8	20900.8	9575.14	22113	31126.3	31240.5	31936.9	34952.9	24956.6	31153.3	25124.3	24956.2	21227.8	26055.9	23368.1	25671.8	28349.9	22603.2
PP_075148_381.2125308	0	14661.1	22142.5	17144.8	6086.76	1471.55	0	0	0	0	0	0	0	0	0	0	0	0	0	0	0	0	0	0	0	0	0	0	0	0	0	0	0	0	0	0	0
PP_020274_182.0816412	0	709.671	1968.25	1012.85	752.481	0	0	0	0	0	0	0	0	0	1433.08	20675.9	43088.4	43241.6	26206.8	12062.1	3542.92	0	0	0	0	0	0	0	0	0	0	0	698.463	639.628	0	0	0
PP_049001_283.1288215	0	11543.9	17044.1	20192	16695.6	16445.2	19919.9	10658.9	1356.77	0	0	0	0	0	0	0	29495.7	165286	156300	49502	10994	0	2575.88	2956.5	12113.5	20574.5	24286.2	23489.8	24505.7	28622.4	27546.1	24623.8	27336.7	25425.3	23094.9	31098.7	23341
PP_015903_165.05453_3	0	0	0	0	0	0	0	0	0	0	0	0	0	0	0	5090.44	11014.8	11356.6	5969.17	2599.39	0	0	0	0	0	0	0	0	0	0	0	0	0	0	0	0	0
PP_038275_241.8255353	0	83593.7	178865	184146	129270	86389.5	31097.6	0	0	0	0	0	0	0	0	0	0	0	0	0	0	0	0	0	0	0	0	0	0	0	0	0	0	0	0	0	0
PP_008706_136.0756054	0	0	3200.26	1129.99	0	0	0	0	0	0	0	0	0	0	0	4534.02	12078.2	12037.2	6871.32	3241.61	0	0	0	0	0	0	0	0	0	0	0	0	0	0	0	0	0
PP_037296_237.0866265	0	0	0	0	0	0	0	0	0	0	0	0	0	0	0	5501.29	11863	11463.2	6333.61	975.201	0	0	0	0	0	0	0	0	0	0	0	0	0	0	0	0	0
PP_059183_319.0897334	0	0	0	0	0	0	0	0	0	0	0	0	0	0	0	10284.2	20177.9	22775	13701.9	5286.05	0	0	0	0	0	0	0	0	0	0	0	0	0	0	0	0	0
PP_076314_387.0037599	0	0	0	0	0	0	0	0	0	0	0	0	0	0	0	6059.85	14574.8	15764.7	9188.56	3941.98	0	0	0	0	0	0	0	0	0	0	0	0	0	0	0	0	0
PP_040726_251.1022029	0	0	0	0	0	0	0	0	0	0	0	0	0	0	0	14583.8	31319.7	29178.6	18058.1	9356.32	759.294	0	0	0	0	0	0	0	0	0	0	0	0	0	0	0	0
PP_043424_262.070723_	0	0	0	0	0	0	0	0	0	0	0	0	0	0	0	7690.02	18120.6	16211	9665.39	4629.72	0	0	0	0	0	0	0	0	0	0	0	0	0	0	0	0	0
PP_053070_297.106731_	0	0	0	0	0	0	0	0	0	0	0	0	0	1212.79	27972.6	142742	344267	406300	204876	84087.1	33788.1	16192.6	14624.3	12787.7	10317.6	9098.23	8123.61	5489.41	6762.42	7964.7	6811.92	4811.07	5190.49	5209.64	4696.07	6422.49	4188.15
PP_013142_153.040769_	0	0	0	0	0	0	0	0	0	0	0	0	0	0	0	0	0	0	0	0	0	0	0	0	0	5430.94	20843.3	85194.5	184339	100138	27623.6	7570.72	2002.17	0	0	0	0
PP_073656_375.1872596	0	0	0	0	0	0	0	0	0	0	0	0	0	0	6610.57	8093.53	4771.79	725.795	233.963	0	0	0	0	0	0	0	0	0	0	0	0	0	0	0	0	0	0
PP_055912_307.0629403	0	0	0	0	0	0	0	0	0	0	0	0	0	0	0	0	0	0	0	0	0	0	0	0	0	0	0	28165.7	56623.5	30802.2	3309.17	0	0	0	0	0	0
PP_091550_458.2246148	0	0	1447.02	5747.47	7996.1	11199.4	12219.9	8438.4	11100.7	9867.24	10292.5	12971.7	14979.5	17580.6	22575.3	20992.5	28470.3	34150.1	22931.4	18339	4950.34	0	0	0	0	0	0	0	0	0	0	0	0	0	0	0	0
PP_060317_323.1892597	0	3036.03	9179.16	9421.99	6558.75	5593.49	1151.47	1374.75	0	0	0	0	0	0	0	0	0	0	0	0	0	0	0	0	0	0	0	0	0	0	0	0	0	0	0	0	0
PP_053341_298.1097467	0	0	0	0	0	0	0	0	0	0	0	0	0	0	1191.36	16386.2	39484.9	49018.1	23424.7	8826.65	1423.02	0	0	0	0	0	0	0	0	0	0	0	0	0	0	0	0
PP_060075_322.1869155	1097.32	46705.1	76664	73007.5	52841.4	47194.5	43045.5	31896.8	16620.4	815.939	0	1268.59	1028.81	0	0	0	2934.08	11698	1124.57	0	0	0	0	0	0	0	0	0	0	0	0	0	0	0	0	0	0
PP_050098_286.1758797	0	2669.01	10161.8	16407.5	15847.5	16416.6	8266.55	5321.96	4897.45	4109.13	3490.42	3635.49	2245.49	0	0	0	0	0	0	0	0	0	0	0	0	0	0	0	0	0	0	0	0	0	0	0	0
PP_011080_143.081339_	0	1183.19	5107.9	7043.1	7442.98	6071.3	1273.61	0	0	0	0	0	0	0	0	0	0	0	0	0	0	0	0	0	0	0	0	0	0	0	0	0	0	0	0	0	0
PP_080796_404.2138166	0	5121.55	7908.48	6268.01	961.105	0	0	0	0	0	0	0	0	0	0	0	0	0	0	672.123	0	0	0	0	0	0	0	0	0	0	0	0	0	0	0	0	0
PP_106728_489.2301952	0	0	0	0	0	0	0	0	1641.17	6761.5	8025.14	10413.4	9044.33	8678.6	2540.55	0	0	0	0	0	0	0	0	0	0	0	0	0	0	0	0	0	0	0	0	0	0
PP_026554_199.1440303	0	0	7975.51	7431.16	5731.58	1674.29	1023.48	0	0	0	0	0	0	0	0	0	0	0	0	0	0	0	0	0	0	0	0	0	0	0	0	0	0	0	0	0	0
PP_047844_279.1003628	0	0	0	0	0	0	0	0	0	0	0	0	0	0	0	12159.5	29673.1	27821.9	17428	6916.01	587.204	0	0	0	0	0	0	0	0	0	0	0	0	0	0	0	0
PP_052224_294.1444237	0	11379	14445.9	13650.6	8177.45	7085.15	9997.92	8624.45	11850	0	0	0	0	0	0	0	8399.49	0	0	0	0	0	0	0	0	0	0	0	0	0	0	0	0	0	0	0	0
PP_113326_534.1388794	0	0	0	0	10904.6	19042.9	15142.1	8012.71	3971.41	0	0	0	0	0	0	0	0	0	0	0	0	0	0	0	0	0	0	0	0	0	0	0	0	0	0	0	0
PP_043433_262.0786074	0	0	0	0	0	0	0	0	0	0	0	0	0	0	0	7690.02	18120.6	16211	9665.39	4629.72	0	0	0	0	0	0	0	0	0	0	0	0	0	0	0	0	0
PP_055928_307.077825_	0	0	0	0	0	0	0	0	0	0	0	0	0	0	0	0	0	0	0	0	0	0	0	0	0	0	0	9750.44	33662.1	15996.3	1026.21	0	0	0	0	0	0
PP_113805_538.1271178	7472.01	8965.67	5267.58	4393.04	3403.9	3606.02	1368.54	973.161	1169.83	922.034	0	0	0	1070.68	1021.83	1278.36	3146.12	3716.67	4618.36	5772.24	3579.53	0	0	0	0	0	0	0	787.381	5212.79	6444.15	9864.37	11013.4	12041.2	12258.2	11855.4	10650.7
PP_069457_359.2351803	0	9771.47	20314.1	17514.8	12049	9767.98	7242.43	4941.74	1609.38	0	0	0	0	0	0	0	0	0	0	0	0	0	0	0	0	0	0	0	0	0	0	0	0	0	0	0	0
PP_066130_345.2219018	0	7491.01	17310.4	13082.4	2487.17	1395.68	0	0	0	0	0	0	0	0	0	0	0	0	0	0	0	0	0	0	0	0	0	0	0	0	0	0	0	0	0	0	0
PP_044595_267.1338498	0	14636.6	16561.8	16844.3	5476.11	3517.1	1595.4	1509.2	7449.33	9054.33	1341.8	0	0	0	10444.5	19925.9	36668.9	33965.2	0	0	0	0	0	0	0	0	0	0	0	0	0	0	0	0	0	0	0
PP_091081_456.2618785	0	0	0	0	0	0	0	0	0	0	5132.22	8746.72	6791.53	4295.47	0	0	0	0	0	0	0	0	0	0	0	0	0	0	0	0	0	0	0	0	0	0	0
PP_063461_333.1720494	0	3040.63	22067.5	48258.3	37403.8	23141.2	13558.5	7239.33	4388.66	0	0	0	0	0	0	541.69	0	0	0	0	0	0	0	0	0	0	0	0	0	0	0	0	0	0	0	0	0
PP_066154_345.2238505	0	7491.01	17310.4	14750.6	0	0	0	0	0	0	0	0	0	0	0	0	0	0	0	0	0	0	0	0	0	0	0	0	0	0	0	0	0	0	0	0	0
PP_051255_290.6457338	0	0	0	0	0	0	0	0	0	0	16880.7	34083.4	40674.5	18041.8	3861.9	0	0	0	0	0	0	0	0	0	0	0	0	0	0	0	0	0	0	0	0	0	0
PP_066334_346.1972064	0	9071.97	32405.2	40008.3	24885.1	18538.8	10129.1	3640.5	2004.91	0	0	0	0	0	0	0	0	0	0	0	0	0	0	0	0	0	0	0	0	0	0	0	0	0	0	0	0
PP_063687_334.1607076	0	7828.46	17812.3	17425.7	16194.4	23807.7	23527.1	17572.5	13099	6628.21	0	0	0	0	962.117	1483.91	2499.91	3545.83	2439.94	2888.01	0	0	0	0	0	0	0	0	0	0	0	0	0	0	0	0	0
PP_027106_201.1233108	0	3258.77	7269.2	7216.75	7393.35	11066.6	10956.1	7613.49	5403.03	0	0	0	0	0	0	0	0	0	0	0	0	0	0	0	0	0	0	0	0	0	0	0	0	0	0	0	0
PP_077029_389.2496171	0	6482.32	13130	10674.2	7359.2	5593.61	3669.41	2441.62	1025.99	883.673	1134.52	3732.28	6080.88	9098.47	9500.78	3758.41	927.092	2341.18	1088.46	1112.09	0	0	0	0	0	0	0	0	0	0	0	0	0	0	0	0	0
PP_048500_281.1125878	0	0	1723.01	1691.71	0	0	0	0	1798.03	6915.49	2870.06	6745.09	9214.16	7636.3	9981.39	10930.3	10413.5	20941.9	28513.1	24313	17129.6	14460.2	16937.8	14590.2	13984.6	12845.4	14167.3	8683.55	12114.4	9713.56	7575.65	6765.83	7680.51	7949.38	8003.93	10093.9	6581.91
PP_063481_333.1763583	0	3040.63	22067.5	48258.3	37403.8	23141.2	13558.5	7239.33	4388.66	0	0	0	0	0	0	541.69	0	0	0	0	0	0	0	0	0	0	0	0	0	0	0	0	0	0	0	0	0
PP_038206_241.1281028	0	0	7130.88	37411.4	23925.2	19075	4239.88	0	1165.17	0	0	0	0	0	0	0	0	0	0	0	0	0	0	0	0	0	0	0	0	0	0	0	0	0	0	0	0
PP_105051_480.2451488	0	0	9327.66	19548	15388.3	9652.38	5719.79	1388.49	0	0	0	0	0	0	0	0	0	0	0	0	0	0	0	0	0	0	0	0	0	0	0	0	0	0	0	0	0
PP_038043_240.6263255	0	3665.9	69265	163620	117368	90000	50186.6	24687.4	15280.6	0	0	0	0	0	0	0	0	0	0	0	0	0	0	0	0	0	0	0	0	0	0	0	0	0	0	0	0
PP_008662_136.0617332	0	30542	58052.6	52605.4	16420.3	18229.2	14308.8	12479.8	7376.59	4713.34	3129.71	1161.12	1092.29	2241.39	1247.06	6833.37	6963.41	6424.46	8466.54	15508	9957.69	11122.6	2903.25	0	4525.47	0	0	0	729.08	2143.72	7080.45	13642.4	12582.8	5103.97	0	0	0
PP_018040_173.1284742	0	3669.62	7179.78	6623.1	5857.09	7920.2	6948.06	4779.85	2495.19	0	0	0	0	0	0	0	0	761.681	3640.21	816.986	0	0	0	0	0	0	0	0	0	0	0	0	0	0	0	0	0
PP_021445_186.1233574	0	0	5777.9	11350	9832.5	5368.96	2804.15	0	0	0	0	0	0	0	0	0	0	0	0	0	0	0	0	0	0	0	0	0	0	0	0	0	0	0	0	0	0
PP_031790_219.1341741	0	21362.3	22921.3	24598.7	17415.9	30015.7	47442.7	14955.1	16479.3	1727.15	0	0	0	0	0	0	7065.88	43549	48159.2	29260.4	13716.1	3893.03	3721.96	2710.93	3113.81	2809.22	3311.69	0	1300.9	1477.69	1802.99	0	0	0	0	1871.24	0
PP_038182_241.1229439	0	0	7130.88	37411.4	23925.2	19075	4239.88	0	1165.17	0	0	0	0	0	0	0	0	0	0	0	0	0	0	0	0	0	0	0	0	0	0	0	0	0	0	0	0
PP_058549_316.1869743	0	0	0	0	0	0	0	0	0	0	0	0	0	0	0	7425.01	8501.75	13579	12021.4	8035.56	0	0	0	0	0	0	0	0	0	0	0	0	0	0	0	0	0
PP_039005_244.1653097	0	38835.5	75272.4	47945.5	22762.5	10360.8	5229.02	2817.7	2038.8	0	0	0	0	0	0	0	0	0	0	0	0	0	0	0	0	0	0	0	0	0	0	0	0	0	0	0	0
PP_011081_143.0815569	0	10729.2	30124.4	21936.1	7376.28	0	0	0	0	0	0	0	0	0	0	0	0	0	0	0	0	0	0	0	0	0	0	0	0	0	0	0	0	0	0	0	0
PP_038748_243.1578051	0	59894.6	158283	124695	49686.6	31077.3	8465.94	0	4542.47	0	0	0	4335.25	0	2099.17	0	0	0	0	0	0	0	0	0	0	0	0	0	0	0	0	0	0	0	0	0	0
PP_105964_485.3082901	0	11881.2	24350.9	17133	7479.57	3359.25	0	0	0	0	0	0	0	0	0	0	0	0	0	0	0	0	0	0	0	0	0	0	0	0	0	0	0	0	0	0	0
PP_065685_343.2338084	0	35152.6	77948.4	56780.6	22692.6	11541	4692	0	0	0	0	0	0	0	0	0	0	0	0	0	0	0	0	0	0	0	0	0	0	0	0	0	0	0	0	0	0
PP_082708_414.270942_	0	24489.2	52503.1	38101.7	14520.7	7586.17	1773.71	0	0	0	0	0	0	0	0	0	0	0	0	0	0	0	0	0	0	0	0	0	0	0	0	0	0	0	0	0	0
PP_006025_129.1029985	0	0	7356.38	14123.3	13371	7661	3035.44	1711.34	0	0	1063.87	0	0	0	0	4808.52	9111.95	5592.44	1808.9	0	0	0	0	0	0	0	0	0	0	0	0	0	0	0	0	0	0
PP_002083_107.0501633	0	0	0	0	0	0	0	0	1343.57	10848.9	12231.6	25897.2	20434.8	20300.3	19846.1	17303.7	15614.5	15625.2	17211.7	14078.2	11329.5	11202.2	8864.58	6907.6	6776.2	3722.3	3389.67	2267.84	2945.14	2119.09	943.823	0	0	0	0	0	0
PP_016475_167.0899049	0	6602.18	7991.3	8513.57	4105.67	3086.49	6484.45	4727.21	34133.3	92915.3	91404.8	129608	168347	144323	155819	125794	124071	126140	126662	123340	100007	80010.1	79481.6	63975.9	50545.1	47852.6	36361.1	32445.6	29260.3	29646.7	23443.7	17333.8	18124	15364.3	17907.5	21150.7	16021
PP_012196_149.0598502	0	2792.22	3533.45	3150.95	1286.32	1466.22	0	2283.51	12799.2	33715.8	35246.4	51043.9	64050.8	54972.5	58490.7	54009	50206.2	48839.8	51264.6	45221.3	38105.9	32386.3	28192.2	23273.4	19608.2	16579.7	13162.9	10793.1	10758.4	9899.8	9012.22	7098.86	7015.99	7039.38	6139.41	6766.06	5701.46
PP_001780_104.0584396	0	0	0	0	0	0	0	0	0	9385.33	12114.2	25333.9	12035	19386	17202.5	15514.7	14822	14165.3	15330.7	13314.6	10406.3	10986.5	6691.24	4803.07	4819.07	0	0	0	0	0	0	0	0	0	0	0	0
PP_006573_131.0500158	459.014	5691.17	6235.76	4231.93	1931.99	1607.27	3377.5	4908.62	15769.7	46165.3	48084.2	97036.2	93203.7	85030.8	91275.7	79294	71255.9	72806.5	73123.2	64927.5	55890.9	47305.3	38881.6	36101.7	26716.3	23603.2	18609.9	13764.6	14529.1	14018.7	13029.5	9420.19	9486.3	8912.39	9022.88	9871.41	8185.25
PP_016148_166.0865351	37940.2	167062	183761	133841	99214.5	111009	109853	154164	437470	1.08717e+06	1.01577e+06	1.41413e+06	1.85768e+06	1.52175e+06	1.68335e+06	1.44807e+06	1.41559e+06	1.42163e+06	1.43174e+06	1.30714e+06	1.14322e+06	930451	904303	791182	641102	545153	452090	381892	383890	395459	307595	235313	247441	249117	238810	267077	210264
PP_001536_103.0549373	4132.29	22912.2	23634.3	15090.8	12198.8	11174.4	10366.3	14328.6	58594.3	168721	214613	366775	203723	306344	278505	254080	237570	235467	251695	225240	196535	186344	133772	111075	104504	82952.8	63075.3	48074.8	48405.5	39819.3	38221.5	41456.9	38572.2	34246	35412.3	31265.7	32784.8
PP_004661_121.0848939	2161.53	17067	17687.1	12916.7	9223.64	8643.3	9249.41	12839.4	43155.2	115437	125511	213817	195449	187724	195972	171207	162647	161987	160179	148161	135516	117592	96169.9	88086	75994.1	59138.7	49763.4	40343.8	39517.1	35622.1	35456.3	27209	27480	26283.9	25289.7	25899.9	24384.4
PP_004435_120.0817107	71952.2	289235	300489	215784	172865	184415	170142	243761	633811	1.39918e+06	1.6513e+06	2.58023e+06	2.36886e+06	2.31431e+06	2.32352e+06	2.08002e+06	2.00696e+06	2.00585e+06	2.02886e+06	1.84562e+06	1.66623e+06	1.50801e+06	1.22999e+06	1.06943e+06	1.02756e+06	819277	680630	565065	541655	537689	496572	429641	432714	392475	402623	416099	365162
PP_023405_190.0863779	0	0	0	0	0	0	0	0	1350.48	3584.42	4681.54	10076.2	13543.1	10965.3	11648.5	9981.45	10041.9	9670.48	10396.9	9429.47	7919.03	6505.77	4589.59	4513	1769.71	1582.48	1555.97	0	1032.63	0	0	0	0	0	0	0	0
PP_006608_131.0520998	0	0	0	0	0	0	0	0	0	3251.86	14385.1	7510.58	22974.7	14098.4	13926.1	14080.6	11975.1	15911.4	19259.9	14403.4	10381	8224.14	6734.73	3933.38	4484.86	1744.1	1744.8	0	872.233	804.554	0	0	0	0	0	0	0
PP_029112_210.0497185	0	0	0	0	0	0	0	0	0	3041.23	0	5637.03	1406.92	12254.2	5443.94	7828.71	7728.62	7953.67	8339.92	9597.29	1666.39	3696.82	2270.45	2525.65	2789.72	2541.78	0	0	0	0	0	0	0	0	0	0	0
PP_041808_255.9823256	0	0	0	0	0	0	0	0	2274.19	7678.31	8930.47	11659.3	12789.7	10386.6	9189.5	9958.63	9772.85	9582.61	11588.3	10668.9	8177.05	8167.24	6813.09	6448.34	5883.59	3959.19	4191.13	2748.43	2223.05	1394.85	1265.08	0	1804.87	0	777.449	0	0
PP_066131_345.2234255	0	10671.3	31014.3	28238.3	17167.1	9823.7	6415.7	3970.03	1018.02	3085.38	1813.8	0	390.434	0	0	273.994	1273.11	1330.45	0	0	0	0	0	0	0	0	0	0	0	0	0	0	0	0	0	0	0
PP_048753_282.1165891	0	33209.5	93359.5	92257.2	26235.7	23075.8	30424.4	14912.9	15119.1	3144.98	0	0	4828.87	3378.04	5890.99	5700.6	12463.4	14640.2	11192.3	20485.1	15380.1	7567.2	4874.84	2805.58	2698.59	0	0	0	3090.61	4582.01	16183.8	17211.3	15191.8	0	0	0	0
PP_066155_345.2238996	0	19573.1	46702.4	46766.3	29820.1	18773.5	13077.1	7916.84	1756	8402.92	3940.29	0	1550.97	0	1207.03	2287.42	5248.51	12159.3	0	0	0	0	0	0	0	0	0	0	0	0	0	0	0	0	0	0	0
PP_019143_177.0868981	0	6963.98	15402.2	13111.2	6467.19	1366.38	0	0	0	0	0	0	0	0	0	0	0	0	0	0	0	0	0	0	0	0	0	0	0	0	0	0	0	0	0	0	0
PP_070381_362.211315_	0	9655.42	20745	18384.8	8852.11	0	0	0	0	0	0	0	0	0	0	0	0	0	0	0	0	0	0	0	0	0	0	0	0	0	0	0	0	0	0	0	0
PP_040970_252.1090472	0	0	0	0	0	0	0	0	0	0	0	0	0	0	0	6918.63	14072.3	14559	7674.26	1868.73	0	0	0	0	0	0	0	0	0	0	0	0	0	0	0	0	0
PP_078367_394.7472224	0	0	0	0	0	0	0	0	0	0	0	0	0	0	3049.39	17748.7	32668.2	31898.5	2838.47	0	0	0	0	0	0	0	0	0	0	0	0	0	0	0	0	0	0
PP_066132_345.2127891	0	4407.09	13460.3	8626.72	8090.99	4236.75	0	0	0	0	0	0	0	0	5875.49	22100.6	44649.8	42394.8	1744.45	0	0	0	0	0	0	0	0	0	0	0	0	0	0	0	0	0	0
PP_066791_348.1764533	0	5391.72	11775.1	11841.9	5586.84	3324.13	978.857	660.218	0	0	0	0	0	0	0	0	0	0	0	0	0	0	0	0	0	0	0	0	0	0	0	0	0	0	0	0	0
PP_062907_331.1963823	0	7018.6	12032	8457.1	4077.7	1500.21	0	0	0	0	0	0	0	0	0	0	0	0	0	0	0	0	0	0	0	0	0	0	0	0	0	0	0	0	0	0	0
PP_012944_152.0567027	0	22957.9	40104.9	35319.5	10068.6	8060.09	11828.8	7916.96	5291.71	1612.18	4821.24	1143.36	5719.66	8031.74	14135.9	11788.8	12900.3	10979.4	7987.52	13217.1	11724.6	11104.5	8516.27	5689.55	7071.87	8963.26	11788.6	16300.9	21817.7	14863.8	12542.7	7509.16	8613.08	1425.38	0	1833.53	0
PP_058974_318.1663343	0	1230.51	3041.69	5652.11	8328.49	10261.5	11949.7	3282.71	3302.95	0	0	0	0	0	0	0	0	0	0	0	0	0	0	0	0	0	0	0	0	0	0	0	0	0	0	0	0
PP_047878_279.1301561	0	1668.2	2030.99	1926.47	2185.33	0	0	0	0	0	0	0	0	0	0	0	0	18065.5	39313.6	46446.1	20637	0	2031.36	0	0	0	0	0	1407.67	8408.57	8953.05	2596.33	8646.45	2701.91	2805.12	11138.3	2621.22
PP_069746_360.1786352	0	0	0	0	0	0	0	0	0	0	0	0	0	5324.5	26066.1	48606.2	33498.1	3823.37	0	0	0	0	0	0	0	0	0	0	0	0	0	0	0	0	0	0	0
PP_068954_357.2127801	0	0	0	0	0	0	0	0	0	0	0	0	0	0	7009.4	8411.13	10893.5	11099.1	6971.99	4343.32	0	0	0	0	0	0	0	0	0	0	0	0	0	0	0	0	0
PP_108016_494.2240132	0	0	0	3706.94	10220.4	8318.33	4121.17	0	0	0	0	0	0	0	0	0	0	0	0	0	0	0	0	0	0	0	0	0	0	0	0	0	0	0	0	0	0
PP_058777_317.1816622	0	0	1331.92	1085.93	1547.44	7024.02	10369.4	8445.75	3035.39	0	0	0	0	0	0	0	0	0	0	1410.26	0	0	0	0	0	0	0	0	0	0	0	0	0	0	0	0	0
PP_014180_157.1335043	0	997.852	955.636	780.261	1814.79	3675.18	2752.65	3709.19	6577.24	5201.15	3291.58	2091.5	0	0	0	0	925.338	2550.82	0	0	0	0	0	0	0	0	0	0	0	0	0	0	0	0	0	0	0
PP_026837_200.1392116	0	7195.39	25035.9	15677.3	6445.85	1281.42	0	0	0	0	0	0	0	0	0	0	0	0	0	0	0	0	0	0	0	0	0	0	0	0	0	0	0	0	0	0	0
PP_027620_203.1392483	1321	16603.8	14084.8	12564.5	17230.4	20830	25247.3	27391.5	54378.2	40400	23004	15415.1	16269	3543.37	7829.88	8954.38	14612.4	24828.5	9134.36	0	0	0	0	0	0	0	0	0	972.024	1654.04	1820.54	0	0	0	0	2334.42	0
PP_087107_437.4825558	0	0	0	0	0	0	0	0	0	0	0	14394.6	22423.6	13852.1	2374.2	0	0	0	0	0	0	0	0	0	0	0	0	0	0	0	0	0	0	0	0	0	0
PP_087122_437.7332889	0	0	0	0	0	0	0	0	0	0	1223.9	15982.3	20081.7	12345.3	1448.95	0	0	0	0	0	0	0	0	0	0	0	0	0	0	0	0	0	0	0	0	0	0
PP_070071_361.2003952	0	68720.7	144105	131490	65008.2	41825.8	21262	10100.5	2140.3	0	0	0	0	0	0	0	910.736	0	0	0	0	0	0	0	0	0	0	0	0	0	0	0	0	0	0	0	0
PP_076321_387.0140599	0	0	0	0	0	0	0	0	0	0	2778.15	1560.18	317.822	386.115	4021.95	8242.98	7890.5	3392.13	0	0	0	0	0	0	0	0	0	0	0	0	0	0	0	0	0	0	0
PP_008663_136.0617608	0	408.234	18430.7	1661.1	1197.63	893.372	0	0	0	0	0	1705.46	2824.31	22683.8	28107	45060.5	58962.5	66550.6	31190.5	8614.98	0	0	0	0	0	0	0	0	0	0	0	0	0	0	0	0	0
PP_076970_389.2030029	0	0	0	9751.74	19089.9	16314.8	8096.39	3958.85	0	0	0	0	0	220.833	0	236.603	717.295	1438.84	0	0	0	0	0	0	0	0	0	0	0	0	0	0	0	0	0	0	0
PP_034143_228.1342959	0	10804.1	37731	25372.2	10781.6	5799.6	0	0	0	0	0	0	0	0	0	0	0	0	0	0	0	0	0	0	0	0	0	0	0	0	0	0	0	0	0	0	0
PP_088596_444.2692526	0	0	1868.16	0	0	0	0	0	0	0	0	0	2590.71	6965.46	10311.6	9890.09	5118.36	0	0	0	0	0	0	0	0	0	0	0	0	0	0	0	0	0	0	0	0
PP_076983_389.2120897	0	0	0	13226.4	25454.6	22250.9	13719.9	5326.33	0	0	0	0	0	220.833	0	301.21	985.672	1940	0	0	0	0	0	0	0	0	0	0	0	0	0	0	0	0	0	0	0
PP_066549_347.1924768	0	13738.8	43415.1	38346.2	13289.1	7151.53	4099.1	575.085	0	0	0	0	0	0	0	0	0	0	0	0	0	0	0	0	0	0	0	0	0	0	0	0	0	0	0	0	0
PP_040500_250.0933899	0	0	0	0	0	0	0	0	0	0	0	10965.9	26435.2	55494.5	111319	123873	153389	213295	101721	6669.74	0	0	0	0	0	0	0	0	0	0	0	0	0	0	0	0	0
PP_074907_380.2080692	0	18539.4	43712	36548.6	16101.7	3402.09	0	0	0	0	0	0	260.651	0	0	0	0	0	0	0	0	0	0	0	0	0	0	0	0	0	0	0	0	0	0	0	0
PP_048754_282.1284511	0	9021.45	25363.4	28370.5	9302.53	8842.99	11420.6	3591.87	4444.57	0	0	0	0	0	1145.97	0	0	0	0	0	0	0	0	0	0	0	0	0	0	0	0	0	0	0	0	0	0
PP_070366_362.1925526	0	16087.2	34297.9	24645	10283.2	3562.03	2155.24	0	0	0	0	0	0	0	0	0	0	0	0	0	0	0	0	0	0	0	0	0	0	0	0	0	0	0	0	0	0
PP_095078_462.2189431	0	0	0	0	0	0	0	0	0	0	0	0	0	3312.79	14946.2	21871.7	23603.8	19162.9	0	0	0	0	0	0	0	0	0	0	0	0	0	0	0	0	0	0	0
PP_074885_380.1951518	0	8456.72	19576.6	17367.7	7091.32	1343.11	0	0	0	0	0	0	0	0	0	0	0	0	0	0	0	0	0	0	0	0	0	0	0	0	0	0	0	0	0	0	0
PP_050071_286.1392207	0	3212.58	9534.9	8713.19	4403.36	978.928	0	0	0	0	0	0	0	0	0	0	0	0	0	0	0	0	0	0	0	0	0	0	0	0	0	0	0	0	0	0	0
PP_073654_375.1872141	0	40658.6	98801	106430	49207.3	25176.1	9844.16	1617.31	0	0	0	0	0	0	0	0	0	0	0	0	0	0	0	0	0	0	0	0	0	0	0	0	0	0	0	0	0
PP_075762_384.2139536	0	0	0	0	0	0	0	0	0	0	7042.38	18455.5	15982.8	10014.1	9720.03	2271.59	0	0	0	0	0	0	0	0	0	0	0	0	0	0	0	0	0	0	0	0	0
PP_031733_219.0972758	0	5968.06	15403.3	13763	8265.26	1379.92	0	0	0	0	0	0	0	0	0	0	0	0	0	0	0	0	0	0	0	0	0	0	0	0	0	0	0	0	0	0	0
PP_124123_618.165439_	0	0	0	0	0	0	0	0	0	784.607	3908.76	6290.73	6932.07	3706.4	713.714	0	0	0	0	0	0	0	0	0	0	0	0	0	0	0	0	0	0	0	0	0	0
PP_027060_201.0867662	0	2863.64	8855.79	7509.13	4351.51	0	0	0	0	0	0	0	0	0	0	0	0	0	0	0	0	0	0	0	0	0	0	0	0	0	0	0	0	0	0	0	0
PP_088014_441.5276544	0	0	0	0	0	0	0	0	0	3603.57	14907.9	19455.6	16425.8	8494.14	2185.17	0	0	0	0	0	0	0	0	0	0	0	0	0	0	0	0	0	0	0	0	0	0
PP_088070_441.9570723	0	0	0	0	0	0	0	0	0	1380.5	5704.99	9107.61	9009.58	3032.62	871.165	0	0	0	0	0	0	0	0	0	0	0	0	0	0	0	0	0	0	0	0	0	0
PP_006959_132.1027346	0	9996.48	14640	13527.1	15160.2	18348.5	17362.6	15224.6	12421.1	9757.65	7262.56	5928.6	2410.13	579.302	0	872.258	4220.06	7445.65	9791.84	6661.39	5232.09	3364.77	741.894	0	703.803	0	696.907	0	0	0	0	0	0	0	0	0	0
PP_124114_618.1367749	0	0	0	0	0	0	0	0	0	1787.26	5260.94	8464.94	7529.23	4983.26	1071.52	0	0	0	0	0	0	0	0	0	0	0	0	0	0	0	0	0	0	0	0	0	0
PP_111021_515.4487665	0	0	0	0	0	0	0	0	0	2276.63	7676.95	11955.3	9693.13	5289.99	1326.21	0	0	0	0	0	0	0	0	0	0	0	0	0	0	0	0	0	0	0	0	0	0
PP_124075_617.9363343	0	0	0	0	0	0	0	0	0	2101.5	7116.7	9872.16	7900.57	4283.79	1016.06	0	0	0	0	0	0	0	0	0	0	0	0	0	0	0	0	0	0	0	0	0	0
PP_110896_514.947663_	0	0	0	0	0	0	0	0	0	2898.98	7770.27	12870.3	12815	5949.41	3225.05	0	0	0	0	0	0	0	0	0	0	0	0	0	0	0	0	0	0	0	0	0	0
PP_088049_441.8137839	0	0	0	0	0	0	0	0	0	2968.75	14733	18538.4	16204.6	9465.9	1774.73	0	0	0	0	0	0	0	0	0	0	0	0	0	0	0	0	0	0	0	0	0	0
PP_111004_515.2821125	0	0	0	0	0	0	0	0	0	3923.39	11749.1	18859.3	17484.8	7717.91	3980.72	0	0	0	0	0	0	0	0	0	0	0	0	0	0	0	0	0	0	0	0	0	0
PP_088027_441.6705223	0	0	0	0	0	0	0	0	0	5065.06	17352.1	23331.9	23116.6	10775.6	5184.08	0	0	0	0	0	0	0	0	0	0	0	0	0	0	0	0	0	0	0	0	0	0
PP_110939_515.1150213	0	0	0	0	0	0	0	0	0	5536.75	15010.4	20221.7	22929.5	11274	4539.52	741.773	0	0	0	0	0	0	0	0	0	0	0	0	0	0	0	0	0	0	0	0	0
PP_067277_350.1898752	0	0	0	0	0	0	0	84759.3	72338.8	21404.6	0	0	15236.2	0	0	0	0	0	0	0	0	0	0	0	0	0	0	0	0	0	0	0	0	0	0	0	0
PP_018037_173.128406_	0	8354.3	11359.8	9769.04	11077.9	14909.5	15154.7	10974.2	7758.44	0	0	0	0	0	0	0	2061.27	7569.64	8533.02	6288.1	3520.86	3536.45	681.741	836.883	0	0	0	0	0	0	0	678.73	0	0	0	0	0
PP_031791_219.1339262	4393.93	85038	115927	111819	114082	120780	151729	116740	93626.3	52140.2	11048.2	5472.72	5882.98	5877.41	14435.8	25892.4	46644.4	80554	72772.4	54097.2	33983.7	24368.1	30233.3	32287	21325.8	28757.6	24863.1	21829.8	24728.4	24123	22933.3	20376.5	19814.6	19444.4	20689	24160.1	17685.1
PP_032075_220.1370537	0	5240.25	8414.91	8417.66	7879.25	9024.49	11039.4	8232.84	6244.01	1513.93	0	0	0	0	0	0	1811.24	5320.57	4983.39	1611.93	0	0	0	1009.59	0	971.355	0	0	0	0	0	0	0	0	0	0	0
PP_061192_327.0686292	21633.4	13886.1	2780.71	0	0	0	0	0	0	0	0	0	0	0	0	0	0	0	0	0	0	0	0	0	0	0	0	0	0	0	0	0	0	0	0	0	0
PP_067118_349.8589951	0	0	0	0	0	0	10312.1	184788	143534	50975.2	0	0	0	0	0	0	0	0	0	0	0	0	0	0	0	0	0	0	0	0	0	0	0	0	0	0	0
PP_088106_442.0977458	0	0	0	0	0	0	0	0	0	0	3737.01	3714.15	3936.95	1170.86	0	0	0	0	0	0	0	0	0	0	0	0	0	0	0	0	0	0	0	0	0	0	0
PP_077207_390.1872644	0	32564	66917.4	47718.5	7594.33	0	0	0	0	0	0	0	0	0	0	0	0	0	0	0	0	0	0	0	0	0	0	0	0	0	0	0	0	0	0	0	0
PP_059334_319.6554283	0	0	0	0	0	0	0	0	0	0	0	0	0	0	5243.02	6945.95	4466.73	0	0	0	0	0	0	0	0	0	0	0	0	0	0	0	0	0	0	0	0
PP_062908_331.1896996	0	3896.2	7275.82	4469.95	0	0	0	0	0	0	0	0	0	0	0	0	0	0	0	0	0	0	0	0	0	0	0	0	0	0	0	0	0	0	0	0	0
PP_081732_409.1972377	0	2355.58	8432.6	10904.5	10200	7234.87	5157.67	2285.54	1173.68	0	0	659.439	0	0	1549.65	0	0	0	0	0	0	0	0	0	0	0	0	0	0	0	0	0	0	0	0	0	0
PP_058541_316.1865672	0	0	0	0	0	0	0	0	375.806	5898.08	7912.82	7107.74	3448.24	0	0	0	0	0	0	0	0	0	0	0	0	0	0	0	0	0	0	0	0	0	0	0	0
PP_035756_233.1499215	0	1278.59	3402.36	10407.3	14130.3	19276.3	24305.5	10571.5	8055.4	0	0	0	0	0	0	0	0	4145.17	11304.6	6865.07	1394.38	0	0	0	0	0	0	0	0	0	0	0	0	0	0	0	0
PP_060144_322.7079443	0	0	0	0	0	0	0	0	0	0	0	0	0	0	10955.8	41133.4	74571.6	31232.4	0	0	0	0	0	0	0	0	0	0	0	0	0	0	0	0	0	0	0
PP_095079_462.2190041	0	19502.2	35747.9	26859.9	11296.2	3190.55	0	0	0	0	0	0	0	0	0	0	0	0	0	0	0	0	0	0	0	0	0	0	0	0	0	0	0	0	0	0	0
PP_081002_405.2175517	0	2053.86	10561.2	13209.7	7433.26	4572.82	2029.68	0	0	0	0	0	0	0	0	0	0	0	0	0	0	0	0	0	0	0	0	0	0	0	0	0	0	0	0	0	0
PP_080793_404.2139217	0	32064.3	89079.3	105175	65637.3	44784.2	21110.9	10777.1	6755.32	2899.28	0	0	0	0	838.299	3183.1	5741.69	3539.43	0	0	0	0	0	0	0	0	0	0	0	0	0	0	0	0	0	0	0
PP_039550_246.1450602	0	5072.26	12482	16489.2	16618.5	26043.8	32360.1	14644.3	15232.7	0	0	0	0	0	0	0	3425.95	21709	34801.1	28205.6	19698.7	13066.4	16964.8	12679.9	11697.4	10488.6	10976.9	3945.37	7087.28	6356.01	5415.19	0	3088.84	2585.12	2346.9	5328.12	2031.1
PP_087089_437.2501332	0	0	5927.7	8851.22	8106.57	4794.29	1246.67	0	0	0	0	0	0	0	0	0	0	0	0	0	0	0	0	0	0	0	0	0	0	0	0	0	0	0	0	0	0
PP_081583_408.8874899	0	0	0	0	0	0	0	0	0	0	0	7463.41	10119.4	5158.66	0	0	0	0	0	0	0	0	0	0	0	0	0	0	0	0	0	0	0	0	0	0	0
PP_034144_228.1343595	0	6062.95	12089.1	12088.4	9491.04	4603.87	1432.57	0	0	0	0	0	0	0	0	0	0	0	0	0	0	0	0	0	0	0	0	0	0	0	0	0	0	0	0	0	0
PP_081565_408.7205501	0	0	0	0	0	0	0	0	0	0	2201.22	12551.3	17343.4	9182.48	709.232	0	0	0	0	0	0	0	0	0	0	0	0	0	0	0	0	0	0	0	0	0	0
PP_081556_408.5533857	0	0	0	0	0	0	0	0	0	0	1235.34	11674.7	13943.4	6644.63	834.473	0	0	0	0	0	0	0	0	0	0	0	0	0	0	0	0	0	0	0	0	0	0
PP_107047_490.2633144	0	0	0	0	0	0	0	0	0	0	1989.17	14460.9	17773.2	8869.23	988.274	0	0	0	0	0	0	0	0	0	0	0	0	0	0	0	0	0	0	0	0	0	0
PP_107101_490.4640673	0	0	0	0	0	0	0	0	0	0	675.467	7578.35	10258.8	4575.49	0	0	0	0	0	0	0	0	0	0	0	0	0	0	0	0	0	0	0	0	0	0	0
PP_106938_490.0629891	0	0	0	0	0	0	0	0	0	0	992.73	11700.7	13094.5	7347.51	0	0	0	0	0	0	0	0	0	0	0	0	0	0	0	0	0	0	0	0	0	0	0
PP_081750_409.2183287	0	2355.58	8432.6	10904.5	10200	7234.87	5157.67	2285.54	1173.68	0	0	659.439	0	0	1549.65	0	0	0	0	0	0	0	0	0	0	0	0	0	0	0	0	0	0	0	0	0	0
PP_080359_402.2345799	0	0	5313.36	20617.3	16829	10953.1	6467.61	3758.94	2715.3	0	0	0	0	0	0	0	0	0	0	0	0	0	0	0	0	0	0	0	0	0	0	0	0	0	0	0	0
PP_059046_318.78098_3	0	3136.23	19316.7	24932.6	12540.1	3076.14	1594.61	0	0	0	0	0	0	0	0	0	0	0	0	0	0	0	0	0	0	0	0	0	0	0	0	0	0	0	0	0	0
PP_079565_398.9761573	0	1077.06	9931.66	8328.35	4393.87	1131.68	0	0	0	0	0	0	0	0	0	0	0	0	0	0	0	0	0	0	0	0	0	0	0	0	0	0	0	0	0	0	0
PP_079526_398.7254276	0	10161.4	30034	26193.4	18303.5	10767.4	5962.87	0	0	0	0	0	0	0	0	0	0	0	0	0	0	0	0	0	0	0	0	0	0	0	0	0	0	0	0	0	0
PP_079492_398.4746761	0	28225.1	67235.5	68010.4	40205.8	25161.2	15149	2879.86	0	0	0	0	0	0	0	0	0	0	0	0	0	0	0	0	0	0	0	0	0	0	0	0	0	0	0	0	0
PP_079448_398.224131_	0	36043.5	85835.8	80962.8	52639.9	33523.2	19461.3	5315.74	0	0	0	0	0	0	0	0	0	0	0	0	0	0	0	0	0	0	0	0	0	0	0	0	0	0	0	0	0
PP_123216_610.2846171	0	8323.94	11222.4	9024.23	6865.24	5988.94	1525.84	0	0	0	0	0	0	0	0	0	0	0	0	0	0	0	0	0	0	0	0	0	0	0	0	0	0	0	0	0	0
PP_123146_609.7830209	0	15505.8	19999.8	14251.1	12655.5	12651.4	6633.22	0	0	0	0	0	0	0	0	0	0	0	0	0	0	0	0	0	0	0	0	0	0	0	0	0	0	0	0	0	0
PP_113013_531.2986057	0	2642.92	7222.5	6945.36	5222.6	976.292	0	0	0	0	0	0	0	0	0	0	0	0	0	0	0	0	0	0	0	0	0	0	0	0	0	0	0	0	0	0	0
PP_112914_530.6298993	0	8566.84	20610.1	21135.6	12837.3	7449.98	4061.3	0	0	0	0	0	0	0	0	0	0	0	0	0	0	0	0	0	0	0	0	0	0	0	0	0	0	0	0	0	0
PP_112940_530.9641827	0	7652.07	17018.9	17776.8	10389.4	7359.44	4349.17	0	0	0	0	0	0	0	0	0	0	0	0	0	0	0	0	0	0	0	0	0	0	0	0	0	0	0	0	0	0
PP_096625_464.9182459	0	7598.8	16280.2	14130.3	11533.5	7946.96	1761.29	0	0	0	0	0	0	0	0	0	0	0	0	0	0	0	0	0	0	0	0	0	0	0	0	0	0	0	0	0	0
PP_108617_497.9411523	0	5407.79	12586	10653.7	8734.78	5217.66	1231.45	0	0	0	0	0	0	0	0	0	0	0	0	0	0	0	0	0	0	0	0	0	0	0	0	0	0	0	0	0	0
PP_096503_464.5841155	0	10215.6	23416.9	19402.6	15771.4	10046.3	3803.31	0	0	0	0	0	0	0	0	0	0	0	0	0	0	0	0	0	0	0	0	0	0	0	0	0	0	0	0	0	0
PP_108587_497.6068367	0	6719.4	16717	14176.3	11298.6	6798.13	1553.78	0	0	0	0	0	0	0	0	0	0	0	0	0	0	0	0	0	0	0	0	0	0	0	0	0	0	0	0	0	0
PP_039820_247.1288713	0	0	0	0	0	0	0	0	0	0	0	0	0	0	0	0	0	0	11565.6	15589.7	14153.7	12712.2	14566.2	9826.4	7786.33	5784.83	2816.19	0	1071.88	1485.62	3481.35	0	0	0	1319.4	0	0
PP_040318_249.1271583	0	61914.6	82710.9	103322	52696.6	87112.9	70445	4120.8	36269	7978.82	0	0	0	0	2896.25	17649.3	41796.4	31948.4	0	0	0	0	0	0	0	1946.19	2926.75	3344.17	3076.01	3521.51	3139.01	0	4887.41	3737	4975.39	8528.74	0
PP_087063_437.2057562	0	4762.8	26835.2	24322.7	17322.7	6292.09	0	558.957	0	0	0	0	0	0	0	0	0	0	0	0	0	0	0	0	0	0	0	0	0	0	0	0	0	0	0	0	0
PP_090748_454.5246718	0	0	0	0	0	0	0	0	0	0	0	0	4510.48	4457.35	8529.26	11950.7	10788.1	10185.1	9923.77	10569.4	5818.71	0	2186.52	3943.52	0	0	0	0	0	0	0	0	0	0	0	0	0
PP_070734_363.8209798	0	0	0	0	0	0	0	0	0	1083.68	1874.65	5315.84	8163.63	10934.2	17658.5	18720	19955	15544.1	13427.1	19399.4	12873.7	9094.34	8965.88	6388.93	0	0	0	0	0	0	0	0	0	0	0	0	0
PP_090738_454.2739661	0	0	0	0	0	0	0	0	0	0	0	1371.18	2579.03	2092.1	9794.79	9919.17	12882.5	10658.1	8588.1	10866.5	7369.59	0	5223.95	0	0	0	0	0	0	0	0	0	0	0	0	0	0
PP_070702_363.6204532	0	0	0	0	0	0	0	0	0	1287.72	1639.99	3680.55	10098.7	6054.61	19213.5	22481.4	21796.5	21833.7	17914.5	19975.3	8048.2	8783.81	11983.7	6816.75	0	0	0	0	0	0	0	0	0	0	0	0	0
PP_050713_288.2024246	0	6114.81	13830	13862.5	7776.59	5337.8	0	0	0	0	0	0	0	0	0	0	0	0	0	0	0	0	0	0	0	0	0	0	0	0	0	0	0	0	0	0	0
PP_034383_229.118526_	0	2192.77	10808.3	8942.23	8602.99	10370.2	9141.94	5306.14	0	0	0	0	0	0	0	0	869.034	6853.85	11232.7	9644.54	2430.02	5257.78	5268.65	4094.71	1583.28	1516.29	1520.93	0	0	0	0	0	0	0	0	0	0
PP_004436_120.0818278	0	6793.07	24198.9	16224.8	10360.8	7398.92	2546.39	0	0	0	0	0	0	0	0	0	0	0	4355.27	0	0	0	0	0	0	0	0	0	0	0	0	0	0	0	0	0	0
PP_052864_296.1326443	0	0	0	0	0	0	0	0	0	0	0	4205.25	9598.92	13598.6	18473.8	18721.6	20323.4	9038.39	0	0	0	0	0	0	0	0	0	0	0	0	0	0	0	0	0	0	0
PP_052557_295.1292616	0	1751.53	1562.26	1277.31	1637.59	0	0	0	0	4477.27	0	0	0	0	5272.35	12262.2	18650.8	36865.6	30751	8287.17	6651.98	1944.53	12268.6	17079	14625.9	12526.2	11527.2	9276.25	8021.71	7564	6130.52	6121.2	6803.35	5921.85	5949.55	6571.65	5311.81
PP_067504_351.1695976	0	24306.3	108220	89668.3	28929.1	9077.9	3275.3	549.548	0	0	0	0	0	0	0	0	0	0	0	0	0	0	0	0	0	0	0	0	0	0	0	0	0	0	0	0	0
PP_050101_286.1758494	0	7264.58	16341.1	14195	5928.89	1317.64	1117.13	0	2918.17	4608.3	5719.61	4369.98	3410.41	0	0	0	0	0	0	0	0	0	0	0	0	0	0	0	0	0	0	0	0	0	0	0	0
PP_083986_421.1815489	0	0	0	0	0	0	0	0	0	0	0	0	1905.27	4457.96	5051.67	6790.91	6261.92	1738.39	0	0	0	0	0	0	0	0	0	0	0	0	0	0	0	0	0	0	0
PP_039249_245.1131589	0	3165.75	8565.7	6722.69	2437.77	0	0	0	0	0	0	0	0	0	0	0	0	0	0	0	0	0	0	0	0	0	0	0	0	0	0	0	0	0	0	0	0
PP_077293_390.634108_	0	3323	10227.9	8096.74	3169.38	0	0	0	0	0	0	0	0	0	0	0	0	0	0	0	0	0	0	0	0	0	0	0	0	0	0	0	0	0	0	0	0
PP_053810_299.6924733	0	4163.95	10811	8650.57	1401.84	0	0	0	0	0	0	0	0	0	0	0	0	0	0	0	0	0	0	0	0	0	0	0	0	0	0	0	0	0	0	0	0
PP_132703_726.3415459	0	6204.38	16776.3	12641.6	5424.45	2241.88	0	0	0	0	0	0	0	0	0	0	0	0	0	0	0	0	0	0	0	0	0	0	0	0	0	0	0	0	0	0	0
PP_089259_447.2447262	0	0	0	0	0	0	0	0	0	0	3165.14	6545.53	9572.61	14196.3	17798.3	24505.1	30324.8	31161.6	20719.4	11014.2	1169.8	0	0	0	0	0	0	0	0	0	0	0	0	0	0	0	0
PP_042966_260.1608306	0	18964.7	32090.5	32056.6	36226.7	35453.5	41177.3	25763.9	14813.7	2844.86	0	0	0	0	3086.61	2131.94	2504.4	9779.55	11709.9	10350.5	0	0	1910.12	2355.68	0	3542.14	3498.01	1831.72	5115.98	6076.4	5428.27	0	2382	2352.91	2156.92	2851.87	2210.81
PP_038475_242.1500324	0	10033.3	15932.2	13815.4	15734.5	20730	18142.4	13447.8	4589.08	0	0	0	0	0	0	0	0	1307.07	5526.54	4719.09	1310.1	0	0	0	1263.62	967.695	860.092	0	2399.84	931.574	1072.65	937.303	2513.67	0	2127.47	0	2043.81
PP_038710_243.1342687	0	8262.37	13965.4	11804	14330	18415.3	16959.9	10747.4	4242.39	0	0	0	0	0	0	0	0	1978.45	4332.4	7150.58	6541.66	4086.69	2847.67	2142.31	2013.31	1601.87	702.906	881.954	2285.98	976.794	891.315	945.045	853.783	868.545	2153.3	1068.17	932.034
PP_127480_649.765993_	0	9167.87	14838.3	12158.5	11955.4	11442.3	6420.11	0	0	0	0	0	0	0	0	0	0	0	0	0	0	0	0	0	0	0	0	0	0	0	0	0	0	0	0	0	0
PP_127517_650.2675027	0	4598.01	8444.58	6725.44	5796.78	5589.21	3619.48	0	0	0	0	0	0	0	0	0	0	0	0	0	0	0	0	0	0	0	0	0	0	0	0	0	0	0	0	0	0
PP_047033_276.1551576	0	3807.19	18343.1	20235.3	15524.5	5054.44	2445.88	0	0	0	0	0	0	0	0	0	0	0	0	0	0	0	0	0	0	0	0	0	0	0	0	0	0	0	0	0	0
PP_052875_296.1495512	0	0	0	0	0	0	0	0	0	0	0	5808.85	15474.1	21727.9	25437.4	29870.5	31502.2	10868.2	0	0	0	0	0	0	0	0	0	0	0	0	0	0	0	0	0	0	0
PP_059009_318.2021096	0	2605.12	16020	17876.3	9532.52	13092.9	24039.7	24011.8	10671.7	0	0	0	0	0	0	0	0	4022.45	0	0	0	0	0	0	0	0	0	0	0	0	0	0	0	0	0	0	0
PP_085109_427.2311009	0	0	0	0	0	0	0	0	0	0	0	11055.1	17701.9	9454.89	0	0	0	0	0	0	0	0	0	0	0	0	0	1804.07	0	0	0	0	0	0	0	0	0
PP_027616_203.1392272	3405.26	86679.1	156536	156738	127938	102097	107806	77948	73259.8	32423.5	0	0	0	1588.24	12422.3	31895.3	72735.5	112481	59262.4	4896.88	0	0	0	0	0	0	1709.49	0	7384.42	14599	11167.9	10174.5	6724	11080.1	10730.6	12200	5960.16
PP_084985_426.9803969	0	0	0	0	0	0	0	0	0	0	0	13699.6	19838.5	12291.6	1108.9	0	0	0	0	0	0	0	0	0	0	0	0	600.529	0	0	0	0	0	0	0	0	0
PP_063731_334.1971868	0	1152.29	18511.7	39090.2	34892.9	45339	26824.9	14751	7294.11	0	0	0	0	0	0	0	0	0	0	0	0	0	0	0	0	0	0	0	0	0	0	0	0	0	0	0	0
PP_063723_334.1958481	0	1152.29	18511.7	39090.2	33328.9	45339	26824.9	14751	7294.11	0	0	0	0	0	0	0	0	0	0	0	0	0	0	0	0	0	0	0	0	0	0	0	0	0	0	0	0
PP_031304_217.1180567	0	0	0	6351.51	18628.3	18541	9740.97	5507.25	0	0	0	0	0	0	0	0	0	0	0	0	0	0	0	0	0	0	0	0	0	0	0	0	0	0	0	0	0
PP_091568_458.2605761	0	0	1592.71	40318	75667.5	76854.4	50343.2	23578.7	10293.8	0	0	0	0	0	0	0	0	0	0	0	0	0	0	0	0	0	0	0	0	0	0	0	0	0	0	0	0
PP_029991_213.1595599	0	0	11005.5	9684.44	8071.45	10842.8	15477.9	17540.2	6173.62	0	0	0	0	0	0	0	0	2294.75	0	0	0	0	0	0	0	0	0	0	0	0	0	0	0	0	0	0	0
PP_074705_379.2084055	0	3319.28	10125	7291.38	2466.29	1918.28	902.959	0	0	0	6972.71	10837.8	8039.82	6580.37	5646.35	1236.37	0	0	0	0	0	0	0	0	0	0	0	0	0	0	0	0	0	0	0	0	0
PP_107380_491.259103_	0	15577.8	28126.2	25872.6	15511.2	9632.32	0	0	0	0	0	0	0	0	0	0	0	0	0	0	0	0	0	0	0	0	0	0	0	0	0	0	0	0	0	0	0
PP_107437_491.5100373	0	21126.1	30231.7	27555.4	16502.2	10344.8	1943.97	0	0	0	0	0	0	0	0	0	0	0	0	0	0	0	0	0	0	0	0	0	0	0	0	0	0	0	0	0	0
PP_022987_189.1236377	0	6572.97	15299.5	25578.2	28105	42171.9	50259.3	20540.1	18601.3	3922.6	3507.27	3590.8	16107.8	3715.97	8911.25	3651.81	14570.2	74808	137366	120844	51659	17274.7	4020.25	0	2218.65	3093.16	7288.96	3848.63	10604.3	11230.4	10613	8978.91	10054.4	5424.24	9702.16	10564.5	5091.98
PP_011112_143.1179471	0	1867.01	8292.61	14450.6	21797.1	24091.7	18295.2	9238.3	0	0	901.317	1310.9	3213.44	2758.27	3442.51	3113.24	5779.9	21692.2	49135.1	40246.4	15625.1	2529.39	0	0	0	0	0	0	0	0	1330.49	0	1376.42	0	1503.97	3311.56	1548.46
PP_017497_171.1128022	0	0	1688.88	7569.35	7873.67	5896.38	4266.14	0	0	0	0	0	0	0	0	0	0	884.121	1310.1	0	0	0	0	0	0	0	0	0	0	0	0	0	0	0	0	0	0
PP_006956_132.1027941	887.094	24515.8	49513.9	49534.3	41765.8	44816.9	36523.1	26384	20163.8	9675.15	3512.62	2202.97	2307.99	1191.76	4102.39	8236.89	19352.4	39812.3	54884.4	38348.9	11870.4	3758.05	0	0	0	0	0	752.924	3780.22	4069.75	4652.97	4629.51	4677.95	4599.87	5420.73	4942.32	5154.95
PP_045893_272.1601126	0	0	5426.83	10527.2	8143.13	6072.87	3710.01	1043.34	0	0	0	0	0	0	0	0	0	0	0	0	0	0	0	0	0	0	0	0	0	0	0	0	0	0	0	0	0
PP_051208_290.1707189	0	12473.2	23413.1	32686.8	25365.2	19558	15907.5	15657.9	16033.2	9476.61	0	0	0	0	1335.68	2686.27	3335.1	4807.14	0	0	0	0	0	0	0	0	0	0	0	0	0	0	0	0	0	0	0
PP_095080_462.213539_	0	0	0	0	0	0	0	0	0	0	0	0	0	0	9623.59	23953	56833.4	97340.5	84308	44742	17020.8	8636.36	4858.89	0	0	0	1177.64	0	0	0	0	0	0	0	0	0	0
PP_057688_312.9752571	0	0	0	0	0	0	0	0	0	3857.83	18000.5	23156.9	29783.3	5843.61	0	0	0	0	0	0	0	0	0	0	0	0	0	0	0	0	0	0	0	0	0	0	0
PP_077500_391.21807_3	0	10976.2	19668.7	14716.1	8236.12	8336.89	8169.87	9233.57	9197.73	26712.3	81372.2	125763	113867	60566.7	24660.8	13001.9	10810	23739.4	29387.6	18471.7	7003.81	4798.52	0	1570.73	5979.16	10472.6	14563.7	15358.4	18406.3	24851.1	23937.2	15671.7	8423.81	3968.92	4971.85	6140.53	17079.6
PP_095651_463.2145083	0	0	0	0	0	0	0	0	0	0	0	0	0	1121.31	1752.44	2957.49	7338.41	13150.8	11483.5	4715.71	0	0	0	0	0	0	0	0	0	0	0	0	0	0	0	0	0
PP_077604_391.7183721	0	0	0	0	0	0	0	0	0	1174.59	7416.44	12252.4	11633.7	4240.61	932.548	0	0	0	0	0	0	0	0	0	0	0	0	0	0	0	0	0	0	0	0	0	0
PP_077581_391.467748_	0	0	0	0	0	0	0	0	0	9736.75	28665.1	46764.1	44599.6	23115.9	9524.79	2899.83	0	0	0	0	0	0	0	0	0	0	0	0	0	0	0	0	0	0	0	0	0
PP_072143_369.4590851	0	0	0	0	0	0	0	0	0	2567.13	18247.5	27111.9	21488.6	11915.4	3437.75	0	0	0	0	0	0	0	0	0	0	0	0	0	0	0	0	0	0	0	0	0	0
PP_077335_390.9664079	0	0	0	0	0	0	0	0	4879.36	35424	100768	160602	141310	82894.4	31709.5	14114.2	5665.24	1541.79	0	0	0	0	0	0	0	0	0	0	0	0	0	0	0	0	0	0	0
PP_072108_369.208532_	0	0	0	0	0	0	0	0	0	7263.82	24839.2	39410.4	30389.5	17694.3	6276.2	0	0	0	0	0	0	0	0	0	0	0	0	0	0	0	0	0	0	0	0	0	0
PP_111754_521.287153_	0	0	0	0	0	0	0	0	0	1513.05	9238.07	14711.1	13306.1	7323.48	734.547	0	0	0	0	0	0	0	0	0	0	0	0	0	0	0	0	0	0	0	0	0	0
PP_111666_520.9528118	0	0	0	0	0	0	0	0	0	0	13332	19981.6	19763.6	8167.31	3044.31	0	0	0	0	0	0	0	0	0	0	0	0	0	0	0	0	0	0	0	0	0	0
PP_030614_215.1391613	0	1038.24	5414.09	5346.43	6710.94	7563.33	3698.36	2585.89	0	0	0	0	0	0	0	0	0	2686.36	4898.86	3077.28	1759.92	0	0	0	698.865	760.276	718.272	0	0	1619.27	438.632	513.202	0	0	0	0	277.323
PP_022304_187.1441192	0	1863.92	5546.32	4002.77	4587.26	3927.6	1760.55	1203.91	0	0	0	0	0	0	0	0	0	1841.31	4089.67	2921.32	0	0	0	0	0	495.39	495.075	0	0	0	217.891	0	0	0	0	0	274.482
PP_035755_233.1497045	3176.74	71488.6	103762	133084	127901	129365	151970	83753.2	45129.4	1852.89	0	0	0	0	0	0	12253.2	74059	106027	87126.5	55688	46498.3	62509.7	58247.6	47482.5	43635.5	45994.7	36677.8	33467.8	33746.4	31218.2	28845.3	30068.5	27804.8	26849.9	28594.6	24197.1
PP_071767_367.8921291	0	0	0	0	0	0	0	0	0	0	0	0	1095.92	9936.21	19876.9	15955.7	6750.11	1087.23	0	0	0	0	0	0	0	0	0	0	0	0	0	0	0	0	0	0	0
PP_032056_220.1181033	0	0	0	0	0	0	0	0	7460.33	26187	36993.1	30888.5	21140	5858.25	1232.53	0	0	0	0	0	0	0	0	0	0	0	0	0	0	0	0	0	0	0	0	0	0
PP_107492_491.748404_	0	4010.24	9885.91	8604.18	2442.24	0	0	0	0	8216.3	37049.1	65693.6	60580	39873.9	20557.1	7625.05	0	0	0	0	0	0	0	0	0	0	0	0	0	0	0	0	0	0	0	0	0
PP_048539_281.1496326	1045.2	14280.8	18512.6	17263.4	15350.1	17130	22066.3	15581.1	14171	0	0	0	0	0	0	0	9156.33	11323.7	0	0	0	0	0	0	0	0	0	0	3174.7	2328.17	4331.58	1701.82	1830.59	2507.14	2269.27	5163.99	1934.31
PP_090580_453.261287_	0	0	0	0	0	0	0	0	0	0	0	0	0	0	11556.5	20726.7	21106.3	20811.9	8165.13	4843.82	0	0	0	0	0	0	0	0	0	0	0	0	0	0	0	0	0
PP_090597_453.5953111	0	0	0	0	0	0	0	0	0	0	0	0	0	0	7893.06	16540.6	16949.9	13260.5	7080.34	2013.82	0	0	0	0	0	0	0	0	0	0	0	0	0	0	0	0	0
PP_045878_272.1497339	0	0	730.714	2173.91	1991.02	951.865	353.428	0	0	0	0	0	0	0	0	0	0	0	0	0	0	0	0	0	0	0	0	0	0	0	0	0	0	0	0	0	0
PP_107658_492.2471417	0	0	0	0	0	0	0	0	0	0	13337.5	27822.3	24816.8	16992.1	8379.82	2864.44	0	0	0	0	0	0	0	0	0	0	0	0	0	0	0	0	0	0	0	0	0
PP_083469_418.21966_3	0	0	0	0	0	0	0	0	0	0	12693.3	21697.8	24614.3	14270.8	7492.48	0	0	0	0	0	0	0	0	0	0	0	0	0	0	0	0	0	0	0	0	0	0
PP_006018_129.1031413	0	12850.6	22017.2	17069.4	0	0	0	0	0	0	0	0	0	0	0	0	0	0	0	0	0	0	0	0	0	0	0	0	0	0	0	0	0	0	0	0	0
PP_069496_359.2648436	0	11128	18024.1	11762.3	2337.7	0	0	0	0	0	0	0	0	0	0	0	0	0	0	0	0	0	0	0	0	0	0	0	0	0	0	0	0	0	0	0	0
PP_063746_334.5202103	0	1921.9	9343.47	9758.33	7576.37	8999.52	9674.35	1278.71	0	0	0	0	0	0	0	0	0	0	0	0	0	0	0	0	0	0	0	0	0	0	0	0	0	0	0	0	0
PP_055673_306.165533_	0	9368.53	17436	19415	14611	11540	8051.16	0	1251.92	1985.4	2031.17	1812.49	4857.61	2133.46	4008.92	1539.28	0	0	0	0	0	0	0	0	0	0	0	0	0	0	0	0	0	0	0	0	0
PP_063724_334.1856805	0	8404.71	18648.5	23975.8	21128	20207.5	21609.2	7078.76	3120.02	0	0	0	0	0	0	0	0	0	0	0	0	0	0	0	0	0	0	0	0	0	0	0	0	0	0	0	0
PP_065654_343.1970523	0	1755.83	2313.4	4963.27	6895.38	7566.19	4737.72	1178.38	4498.58	8088.93	11730.9	12826.5	8933.64	0	0	0	0	0	0	0	0	0	0	0	0	0	0	0	0	0	0	0	0	0	0	0	0
PP_039816_247.1287756	0	5447.53	21563	19562.8	21697.6	28564.3	23615.7	4218.3	0	0	0	1171.86	8628.76	2610.73	14260.9	1880.85	2972.87	23396.7	49901.4	58189.4	42205.7	32674	32614.9	27597.4	22361.4	13926.1	9602.18	3058.49	5466.45	1906.09	4634.2	0	0	0	1509.81	1883.69	0
PP_078094_393.2241122	0	0	11762.2	16306.8	11691.1	8072.25	5134	3205.64	0	0	0	0	0	0	0	0	0	0	0	0	0	0	0	0	0	0	0	0	0	0	0	0	0	0	0	0	0
PP_025767_196.0971021	0	0	0	0	0	0	0	0	0	0	27793.8	73308	94414.9	41748.1	12052.9	0	0	0	0	0	0	0	0	0	0	0	0	0	0	3749.75	5612.72	9920.25	5098.55	0	0	0	0
PP_059303_319.1882449	0	0	0	0	0	0	0	0	0	0	0	0	10061.7	12713.6	16295.4	8385.73	2934.03	0	0	0	0	0	0	0	0	0	0	0	0	0	0	0	0	0	0	0	0
PP_022261_187.1075992	0	19478	40564.3	22315.5	6570.31	0	0	0	0	0	0	0	0	0	0	0	0	0	2373.81	2984.97	0	0	0	0	0	0	0	0	0	0	0	0	0	0	0	0	0
PP_082883_415.2185832	0	34594.1	71580.1	45499.9	12898.2	0	0	0	0	0	0	0	0	0	0	0	0	822.26	3594.66	3743.39	0	0	0	0	0	0	0	0	0	0	0	0	0	0	0	0	0
PP_083076_416.2290029	0	7899.77	20268.4	17063.9	10497.3	6709.87	4779.09	0	0	0	0	0	0	0	0	0	1930.7	0	0	0	0	0	0	0	0	0	0	0	0	0	0	0	0	0	0	0	0
PP_004428_120.0817448	1187.93	18477.2	27991.8	24972.9	22073	21491.7	17366.5	19023.6	22148.1	7723.14	14130.1	49377.7	36791.5	27037.3	6204.68	25967.8	79413.1	48268.9	2878.25	0	0	0	0	0	0	1631.2	3043.82	8623.11	11313.8	15144.1	13075.9	14004.3	11798.6	10870.6	10684	10630.2	12894.8
PP_046467_274.1759011	0	6122.26	24525.5	22911.1	10641	9310.1	6106.46	5604.58	2146.97	0	0	0	0	0	0	0	0	0	0	0	0	0	0	0	0	0	0	0	0	0	0	0	0	0	0	0	0
PP_082965_415.9838126	0	5739.69	18915.9	23423.8	19412.8	15240.9	7231.58	0	0	0	0	0	0	0	0	0	0	0	0	0	0	0	0	0	0	0	0	0	0	0	0	0	0	0	0	0	0
PP_021007_185.1283353	0	2616.69	11060.1	8505.99	7113.22	5071.97	3646.4	1565.13	2949.85	0	0	0	0	0	0	0	0	0	0	0	0	0	0	0	0	0	0	0	0	0	0	0	0	0	0	0	0
PP_108619_497.9416924	0	2019.76	7830.35	6297.34	6058.19	5624.06	1289.14	0	0	0	0	0	0	0	0	0	0	0	0	0	0	0	0	0	0	0	0	0	0	0	0	0	0	0	0	0	0
PP_089045_446.2606107	0	11878.4	25260.9	17240.2	8398.27	2842.08	0	0	0	0	0	0	0	0	0	0	0	0	0	0	0	0	0	0	0	0	0	0	0	0	0	0	0	0	0	0	0
PP_013885_156.0767469	0	2890.27	4902.13	5077.42	6220.02	5637.38	4909.55	5348.03	0	0	0	0	0	0	0	0	0	0	0	0	0	0	0	0	0	0	0	0	0	0	0	0	0	0	0	0	0
PP_032827_223.1080133	1106.71	4827.63	3971.72	9401.43	3099.56	2341.92	0	1028.76	18202.3	2591.78	0	0	0	0	3589.32	23801.5	79190.3	83784.2	0	0	0	0	0	0	0	1759.16	3217.97	3870.43	9605.84	9577.09	10571.2	3346.58	4526.29	3261.68	3211.66	9480.71	3104.8
PP_092312_459.4844187	0	0	0	0	0	0	0	0	0	0	0	0	0	0	0	0	0	0	0	0	0	7661.88	33381.6	73410.2	52616.8	22058.3	9332	0	0	0	0	0	0	0	0	0	0
PP_116115_557.2932518	0	9302.81	29091	27633.5	15268.5	8037.74	3297.72	0	0	0	0	0	0	0	0	0	0	0	0	0	0	0	0	0	0	0	0	0	0	0	0	0	0	0	0	0	0
PP_108589_497.6171913	0	2340.73	10411.6	8601.67	10120.7	7821.2	3509.73	0	0	0	0	0	0	0	0	0	0	0	0	0	0	0	0	0	0	0	0	0	0	0	0	0	0	0	0	0	0
PP_111150_516.7715679	0	5969.22	9039.67	8827.1	5079.73	4854.01	1787.55	0	0	0	0	0	0	0	0	0	0	0	0	0	0	0	0	0	0	0	0	0	0	0	0	0	0	0	0	0	0
PP_111135_516.5209575	0	4405.9	7381.48	7319.22	4157.71	4216.19	2664.62	0	0	0	0	0	0	0	0	0	0	0	0	0	0	0	0	0	0	0	0	0	0	0	0	0	0	0	0	0	0
PP_081154_406.2408722	0	0	0	0	0	0	0	0	0	0	0	6273.83	14474.6	15629.4	9363.39	1375.27	0	0	0	0	0	0	0	0	0	0	0	0	0	0	0	0	0	0	0	0	0
PP_081038_405.9062693	0	0	0	0	0	0	0	0	0	0	4932.27	11463	23205.5	25608.9	15341.1	6578.77	0	0	0	0	0	0	0	0	0	0	0	0	0	0	0	0	0	0	0	0	0
PP_092015_459.232251_	0	0	0	0	0	0	0	0	0	0	0	0	0	0	0	0	0	0	0	0	0	7391.63	34490.3	79406.7	62151.4	28352.8	13266.5	0	0	0	0	0	0	0	0	0	0
PP_065420_342.1771263	0	4272.13	11775.5	17651.6	16315	19097.4	20589.1	16012.9	10136.4	0	0	0	0	0	0	0	0	0	0	0	0	0	0	0	0	0	0	0	0	0	0	0	0	0	0	0	0
PP_027110_201.1232299	0	0	2906.12	68.4124	0	0	0	0	0	0	0	0	0	0	0	0	0	1530.38	5649.29	8386.81	5335.42	1439.64	1458.51	0	1135.45	0	0	0	0	0	0	0	0	0	0	0	0
PP_126411_635.966714_	0	0	0	0	0	0	0	6335.07	15938.3	20561.9	14430.1	0	0	0	0	0	0	0	0	0	0	0	0	0	0	0	0	0	0	0	0	0	0	0	0	0	0
PP_126396_635.6324786	0	0	0	0	0	0	0	6942.33	15130.9	19257.6	14659.5	4275.24	0	0	0	0	0	0	0	0	0	0	0	0	0	0	0	0	0	0	0	0	0	0	0	0	0
PP_008686_136.075715_	0	0	0	0	0	0	0	0	0	0	0	0	0	4436.6	3943.8	2974.87	0	0	0	0	0	0	0	0	0	0	0	0	0	5504.58	4946.06	17799.5	8750.35	5467.23	0	0	0
PP_050705_288.2026641	0	15814.3	29876.5	23864.9	5574.14	3708.45	5309.55	1092.52	0	0	0	0	0	0	0	0	0	0	0	0	0	0	0	0	0	0	0	0	0	0	0	0	0	0	0	0	0
PP_083901_420.9981361	0	9815.59	13810.5	18628.7	9483.86	6154.78	0	0	0	0	0	0	0	0	0	0	0	0	0	0	0	0	0	0	0	0	0	0	0	0	0	0	0	0	0	0	0
PP_038711_243.1337721	0	7854.62	14222	16689.6	25250.1	33823.1	26608.6	8446.27	0	0	0	0	0	1451.38	4377.25	1762.94	3031.67	11313.7	23382.2	32519.5	25993.5	25312.1	19706.4	15371.3	12571.4	8752.8	7326.36	2580.17	4397.12	3901.47	4041.24	1631.93	2077.02	3732.05	1476.13	4198.3	1494.27
PP_047898_279.1362114	0	2599.33	8781.42	7023.38	7978.19	6034.97	873.013	4846.85	0	0	0	0	2610.28	948.137	124.335	0	0	0	0	0	0	0	0	0	0	0	0	0	0	0	0	0	0	0	0	0	0
PP_059042_318.6949036	0	0	0	0	0	0	1505.27	845.404	6621.87	6356.78	4618.91	14056.8	35673	52979.2	54664	38315.1	23313.3	3979.01	0	0	0	0	0	0	0	0	0	0	0	0	0	0	0	0	0	0	0
PP_123971_617.2924051	0	6145.87	9359.25	7556.7	8312.42	9412.3	4708.64	0	0	0	0	0	0	0	0	0	0	0	0	0	0	0	0	0	0	0	0	0	0	0	0	0	0	0	0	0	0
PP_123863_616.7908014	0	10677.7	17359.8	14171.4	17397.9	17036.5	10066.9	1618.74	0	0	0	0	0	0	0	0	0	0	0	0	0	0	0	0	0	0	0	0	0	0	0	0	0	0	0	0	0
PP_110733_513.2304906	0	0	0	0	0	0	0	0	0	0	0	0	0	0	0	0	2066.79	9728.78	20600.9	35736.8	14262.1	3425.65	0	0	0	0	0	0	0	0	0	0	0	0	0	0	0
PP_084026_421.2236794	0	9222.97	12323.9	15820.4	10728.1	5857.28	1166.76	0	0	0	0	0	0	0	0	0	0	0	0	0	0	0	0	0	0	0	0	0	0	0	0	0	0	0	0	0	0
PP_083900_420.9727837	0	9931.63	13380.8	18563.8	9779.22	6799.34	0	0	0	0	0	0	0	0	0	0	0	0	0	0	0	0	0	0	0	0	0	0	0	0	0	0	0	0	0	0	0
PP_066558_347.1920193	0	19100.4	36008.5	34418	20059.1	13296.1	7311.38	1248.94	0	0	0	0	0	0	0	0	0	0	0	0	0	0	0	0	0	0	0	0	0	0	0	0	0	0	0	0	0
PP_069780_360.2128141	0	52228.4	129153	109683	66847.9	41257.1	28582.7	3689.51	1508.46	0	0	0	0	0	0	0	1539.19	5568.35	2343.66	0	0	0	0	0	0	0	0	0	0	0	0	0	0	0	0	0	0
PP_084200_422.2500431	0	0	0	0	0	0	0	0	0	0	0	0	0	3386.43	9869.5	7953.78	10091.9	9837.99	5488.23	7677.4	0	0	0	0	0	0	0	0	0	0	0	0	0	0	0	0	0
PP_017546_171.1490435	0	1838.23	10765.7	10529.1	7196.77	4399.73	0	0	0	0	0	0	0	0	0	0	0	0	0	0	0	0	0	0	0	0	0	0	0	0	0	0	0	0	0	0	0
PP_068956_357.2128119	0	0	0	0	0	0	0	0	1557.52	12474.3	24863.2	32914.1	24244.3	4498.42	0	0	0	0	0	0	0	0	0	0	0	0	0	0	0	0	0	0	0	0	0	0	0
PP_006019_129.1031075	0	10618.9	26658.6	23752.6	12350.3	2993.22	1020.45	0	0	0	0	0	3144.47	3235.71	3870.97	0	0	0	0	0	0	0	0	0	0	0	0	0	0	0	0	0	0	0	0	0	0
PP_059582_320.8504693	0	3139.55	14965.6	16038.8	11687.5	3666	802.301	0	0	0	0	0	0	0	0	0	0	0	0	0	0	0	0	0	0	0	0	0	0	0	0	0	0	0	0	0	0
PP_068237_354.2076029	0	10830.3	26833.9	25682.7	21280.2	5124.43	6038.5	0	0	0	0	0	0	0	0	0	0	0	0	0	0	0	0	0	0	0	0	0	0	0	0	0	0	0	0	0	0
PP_051238_290.4239164	0	42508.1	89608.8	102844	71633.5	53334.5	20441.3	0	2426.89	0	0	0	0	0	0	0	0	0	0	0	0	0	0	0	0	0	0	0	0	0	0	0	0	0	0	0	0
PP_069497_359.2648478	0	11189.7	23128.7	20444.9	10055.2	5725.61	1514.82	0	0	0	874.111	773.225	0	841.943	0	0	0	0	0	0	0	0	0	0	0	0	0	0	0	0	0	0	0	0	0	0	0
PP_076512_387.5645719	0	5390.05	27233.3	27020.9	19421.9	13556.6	5894	0	0	0	0	0	0	0	0	0	0	0	0	0	0	0	0	0	0	0	0	0	0	0	0	0	0	0	0	0	0
PP_068104_353.8731367	0	22811.9	52536.5	54384.5	41028	24677.3	14725.7	2650.56	0	0	0	0	0	0	0	0	0	0	0	0	0	0	0	0	0	0	0	0	0	0	0	0	0	0	0	0	0
PP_076293_386.8960976	0	67309.6	147077	146432	117783	83312.1	46541.6	16831.7	2945.68	0	0	0	0	0	0	0	0	0	0	0	0	0	0	0	0	0	0	0	0	0	0	0	0	0	0	0	0
PP_119383_579.8405019	0	7020.31	15896.9	14624.3	12143.4	9181.21	2108.88	0	0	0	0	0	0	0	0	0	0	0	0	0	0	0	0	0	0	0	0	0	0	0	0	0	0	0	0	0	0
PP_101566_472.2586274	0	1643.54	6412.07	5430.82	4943.82	3446.29	0	0	0	0	0	0	0	0	0	0	0	0	0	0	0	0	0	0	0	0	0	0	0	0	0	0	0	0	0	0	0
PP_105313_481.7749236	0	2911.3	7638.7	7195.17	5920.12	3748.77	0	0	0	0	0	0	0	0	0	0	0	0	0	0	0	0	0	0	0	0	0	0	0	0	0	0	0	0	0	0	0
PP_112924_530.8076906	0	3361.55	7833.2	7020.35	5197.63	4415.67	0	0	0	0	0	0	0	0	0	0	0	0	0	0	0	0	0	0	0	0	0	0	0	0	0	0	0	0	0	0	0
PP_105271_481.2736294	0	16517.1	30750.1	27937.7	25906.8	18374.6	8216.92	3430.98	0	0	0	0	0	0	0	0	0	0	0	0	0	0	0	0	0	0	0	0	0	0	0	0	0	0	0	0	0
PP_112901_530.3059829	0	5932.31	12423.2	11126.6	9522.65	6804.65	2063.13	0	0	0	0	0	0	0	0	0	0	0	0	0	0	0	0	0	0	0	0	0	0	0	0	0	0	0	0	0	0
PP_105105_480.7720102	0	34349.9	68848.8	63244.2	54994.2	42327.3	17436.6	7899.3	1369.58	0	0	0	0	0	0	0	0	0	0	0	0	0	0	0	0	0	0	0	0	0	0	0	0	0	0	0	0
PP_064860_339.7056287	0	10585.6	19440.2	19579.9	13291.5	10082.8	6151.81	0	1127.59	0	0	0	0	0	0	0	0	0	0	0	0	0	0	0	0	0	0	0	0	0	0	0	0	0	0	0	0
PP_045906_272.1713383	0	3015.29	9278.82	7433.48	4676.26	1031.57	0	0	0	0	0	0	0	0	0	0	0	616.894	1081.05	0	0	0	0	0	0	0	0	0	0	0	0	0	0	0	0	0	0
PP_076456_387.2292687	0	38172.8	88251.9	86955.3	68500.7	49359.7	25968.3	11853.9	21237.4	26903	17127.6	1453.45	0	0	0	0	1687.58	5091.45	4406.18	1818.53	0	0	0	0	0	0	0	0	0	0	0	0	0	0	0	0	0
PP_110744_513.3142511	0	6641.73	23188.5	21788.2	11618.9	5560.54	1008.58	0	0	0	0	0	0	0	0	0	0	0	0	0	0	0	0	0	0	0	0	0	0	0	0	0	0	0	0	0	0
PP_088200_442.2769492	0	7210.61	20911.2	20079.6	10741.5	4989.98	2675.91	0	0	0	0	0	0	0	0	0	0	0	0	0	0	0	0	0	0	0	0	0	0	0	0	0	0	0	0	0	0
PP_072872_372.2433869	0	11144.7	33558.7	33818	17883.8	8858.69	4158.61	0	0	0	0	0	0	0	0	0	0	0	0	0	0	0	0	0	0	0	0	0	0	0	0	0	0	0	0	0	0
PP_021438_186.1236956	0	18648.1	56873	56115.4	27851.7	14251.3	7173.89	0	0	0	0	0	0	0	0	0	0	0	0	0	0	0	0	0	0	0	0	0	0	0	0	0	0	0	0	0	0
PP_003409_115.0875226	0	11783	44865	46716.7	19537.5	9455.68	2982.58	0	0	0	0	0	0	0	0	0	0	0	0	0	0	0	0	0	0	0	0	0	0	0	0	0	0	0	0	0	0
PP_011082_143.0815779	0	16495.2	57458	61747.2	27450.4	15138.1	5062.3	0	0	0	0	0	0	0	0	0	0	0	0	0	0	0	0	0	0	0	0	0	0	0	0	0	0	0	0	0	0
PP_072633_371.2400346	0	80087.2	227549	232048	117708	64305.7	29445.1	16858.3	10925.8	8576.66	6391.35	5014.53	4052.45	3794.95	1272.67	0	0	0	0	0	0	0	0	0	0	0	0	0	0	0	0	0	0	0	0	0	0
PP_042231_257.160842_	0	13787.3	81968.6	92891	47752.9	0	5400.25	0	2191.61	0	0	0	0	0	0	0	0	0	0	0	0	0	0	0	0	0	0	0	0	0	0	0	0	0	0	0	0
PP_046481_274.187057_	0	819.523	6599.58	5604.26	3001.96	0	0	0	0	0	0	0	0	0	0	0	0	0	0	0	0	0	0	0	0	0	0	0	0	0	0	0	0	0	0	0	0
PP_071426_366.1662348	0	9615.49	16470.5	16826.1	10207	9160.47	6566.34	5755.47	8937.04	9981.21	9399.09	8785.53	7178.37	0	0	0	0	0	0	0	0	0	0	0	0	0	0	0	0	0	0	0	0	0	0	0	0
PP_067265_350.1707586	0	1811.63	14243.9	24804.4	26858.1	21468.4	11269.3	5485.09	4950.58	4155.74	3312.43	3364.74	1427.87	0	0	0	0	0	0	0	0	0	0	0	0	0	0	0	0	0	0	0	0	0	0	0	0
PP_110480_511.2397182	0	0	0	0	0	0	0	0	0	0	0	0	0	0	0	0	0	0	0	5697.32	17497.1	13717	8535.72	0	0	0	0	0	0	0	0	0	0	0	0	0	0
PP_075301_382.1717965	0	0	5738.57	8305.13	7998.21	10222.1	9275.07	8942.34	6492.11	0	0	0	0	0	0	0	0	0	0	0	0	0	0	0	0	0	0	0	0	0	0	0	0	0	0	0	0
PP_085884_431.249912_	0	3502.12	21713.5	19942.3	9507.93	3818.11	0	0	0	0	0	0	0	0	0	0	0	0	0	0	0	0	0	0	0	0	0	0	0	0	0	0	0	0	0	0	0
PP_031305_217.1180241	0	1177.88	7967.2	6509.51	4086.2	0	0	0	0	0	0	0	0	0	0	0	0	0	0	0	0	0	0	0	0	0	0	0	0	0	0	0	0	0	0	0	0
PP_058536_316.1863856	0	4473.8	4308.21	1288.24	857.768	0	0	0	3301.33	6198.59	7537.19	10358.1	10030.8	1056.62	0	0	0	0	0	0	0	0	0	0	0	0	0	0	0	0	0	0	0	0	0	0	0
PP_006649_131.0823428	0	0	780.228	557.338	0	0	0	0	897.2	10223.1	11394.4	8266.52	3632.26	0	0	0	0	0	0	0	0	0	0	0	0	0	0	0	0	0	0	0	0	0	0	0	0
PP_051201_290.1710555	0	1838.94	13054.6	16857.3	4904.56	1789.32	627.251	0	29076.4	95273.1	103503	78999	47674.9	30982.5	27882.7	15454.2	8108	4628.41	0	0	0	0	0	0	0	0	0	0	0	0	0	0	0	0	0	0	0
PP_014682_159.0763404	0	621.276	4419.35	3219.99	1669.84	503.312	0	0	7044.88	30795.5	35367.8	26067.7	14921.6	10900.6	7372.21	4926.49	1679.29	0	0	0	0	0	0	0	0	0	0	0	0	0	0	0	0	0	0	0	0
PP_076262_386.7188246	0	0	0	0	0	0	0	11042.5	23988.2	31424.8	21122.7	12597.5	2857.23	0	0	0	0	0	0	0	0	0	0	0	0	0	0	0	0	0	0	0	0	0	0	0	0
PP_006967_132.1026952	0	0	0	0	0	0	0	0	1074.58	9403.81	11238.2	8596.98	1692.42	0	0	0	0	0	0	0	0	0	0	0	0	0	0	0	0	0	0	0	0	0	0	0	0
PP_064832_339.1956572	0	0	0	0	0	0	0	0	0	0	0	2704.36	7830.78	8458.36	7415.04	1755.43	901.218	1491.03	0	0	0	0	0	0	0	0	0	0	0	0	0	0	0	0	0	0	0
PP_064642_338.6939329	0	0	0	0	0	0	0	0	0	0	6644.73	19951	33988.7	32242.4	29501.4	14526.2	11064	11006.9	4804.95	3894	0	0	0	0	0	0	0	0	0	0	0	0	0	0	0	0	0
PP_031166_216.9909052	0	0	0	0	0	0	0	0	0	0	0	0	0	0	0	0	0	0	0	0	0	0	0	0	0	0	0	2319.5	5075.39	7399.49	6876.95	6686.66	2525.75	1681.39	0	0	0
PP_043024_260.6435312	0	161293	142585	135099	32607.1	44472.6	23300.5	0	7895.88	8990.02	0	0	0	0	0	0	0	0	0	0	0	0	0	0	0	0	0	0	0	0	0	0	0	0	0	0	0
PP_072617_371.2252769	0	2480.58	9205.26	10410.5	5872.93	2211.71	176.138	0	0	0	73.6956	0	0	0	0	1856.8	0	0	0	0	0	0	0	0	0	0	0	0	0	0	0	0	0	0	0	0	0
PP_062707_330.6998186	0	0	0	0	0	0	0	0	0	0	0	0	2955.25	3756.66	17082.1	47376.8	86909	81871.1	21897.6	2857.11	0	0	0	0	0	0	0	0	0	0	0	0	0	0	0	0	0
PP_084177_422.2031542	0	0	0	0	0	0	0	0	4276.56	0	0	0	0	0	10308.3	39541.6	36615.6	13627.2	0	0	0	0	0	0	0	0	0	0	0	0	0	0	0	0	0	0	0
PP_061472_327.7040248	0	3857.03	8027.82	7457.49	4280.22	3596.83	0	0	0	0	0	0	0	0	0	0	0	0	0	0	0	0	0	0	0	0	0	0	0	0	0	0	0	0	0	0	0
PP_061323_327.2022338	0	13613	25354.8	21967.8	14524.9	10964.1	6358.81	3128.78	880.447	0	0	877.704	0	0	0	0	0	0	0	0	0	0	0	0	0	0	0	0	0	0	0	0	0	0	0	0	0
PP_081152_406.2374335	0	12562.5	22100.9	25788	16398.4	10761.2	8342.07	0	0	0	0	0	0	0	0	0	0	0	0	0	0	0	0	0	0	0	0	0	0	0	0	0	0	0	0	0	0
PP_077014_389.2394552	0	8945.13	14969.3	12788.2	4790.73	0	0	0	0	0	0	0	0	0	0	0	0	0	0	0	0	0	0	0	0	0	0	0	0	0	0	0	0	0	0	0	0
PP_084384_423.2345564	0	6197.69	15137.5	13883.6	6177.77	1477.68	472.591	0	0	0	0	0	0	0	0	0	0	0	0	0	0	0	0	0	0	0	0	0	0	0	0	0	0	0	0	0	0
PP_106127_486.3029792	0	8371.6	10864.7	5276.93	0	0	0	0	0	0	0	0	0	0	0	0	0	0	0	0	0	0	0	0	0	0	0	0	0	0	0	0	0	0	0	0	0
PP_070428_362.4728774	0	0	0	0	0	0	0	0	0	3351.25	6483.19	11195.7	13416.5	5114.23	2517.29	0	0	0	0	0	0	0	0	0	0	0	0	0	0	0	0	0	0	0	0	0	0
PP_070389_362.2221765	0	0	0	0	0	0	0	0	0	4930.88	9994.49	16123.1	18846.4	6923.72	3254.44	0	0	0	0	0	0	0	0	0	0	0	0	0	0	0	0	0	0	0	0	0	0
PP_035490_232.1737913	0	20485.5	50567.6	39469.7	16923.2	9311.26	4386.27	0	0	0	0	0	0	0	0	0	0	0	0	0	0	0	0	0	0	0	0	0	0	0	0	0	0	0	0	0	0
PP_035201_231.1705456	0	193632	448527	363409	153558	102793	52168.1	24641.5	13520	1916.46	0	0	0	0	1337.85	3020.55	14068.7	19927.2	11198.8	0	0	0	0	0	1168.01	7459.36	7584.32	2152.04	6200.07	6631.53	6001.44	1454.3	1780.63	1499.28	1878.57	6085.64	1341.94
PP_047028_276.1553158	0	9537.27	22254.4	25656.1	14751.2	11865.3	5757.36	1460.32	941.756	0	1211.64	1015.57	1155.43	0	0	0	0	0	0	0	0	0	0	0	0	0	0	0	0	0	0	0	0	0	0	0	0
PP_054013_300.1917522	0	0	0	0	0	0	0	0	3576.83	6404.61	7892.26	9742.9	8080.29	0	0	0	9750.31	19313.4	10687.6	2438.62	0	0	0	0	0	0	0	0	0	0	0	0	0	0	0	0	0
PP_066134_345.2128496	0	0	0	0	0	0	0	0	0	0	0	0	0	1755.32	13208	25925.9	30801.3	19299.8	11325.1	4907.07	969.566	0	0	0	0	0	0	0	0	0	0	0	0	0	0	0	0
PP_086068_432.245183_	0	18671	30779.4	25881.9	11086	5756.51	0	0	0	0	0	0	0	0	0	0	0	0	0	0	0	0	0	0	0	0	0	0	0	0	0	0	0	0	0	0	0
PP_060082_322.1873743	0	0	447.351	0	331.645	0	180.463	7402.96	12939.4	14299.9	1094.71	0	0	0	0	0	0	0	0	0	0	0	0	0	0	0	0	0	0	0	0	0	0	0	0	0	0
PP_091074_456.2449074	0	7515.51	19880.9	12863.5	1030.54	0	0	0	0	0	0	0	0	0	0	0	0	0	0	0	0	0	0	0	0	0	0	0	0	0	0	0	0	0	0	0	0
PP_121170_591.25566_4	0	0	0	0	0	0	0	0	0	0	0	0	0	0	0	7587.84	10429.7	6350.83	0	0	0	0	0	0	0	0	0	0	0	0	0	0	0	0	0	0	0
PP_022937_189.0868061	0	8727.24	18344.1	17013.7	11024.1	7220.03	4214.81	1009.13	0	0	950.677	1111.51	0	0	0	0	0	0	0	0	0	0	0	0	0	0	0	0	0	0	0	0	0	0	0	0	0
PP_076457_387.215699_	0	0	0	0	0	0	0	0	0	1804.18	10715.3	18837.6	14616.2	5275.04	920.869	0	0	0	0	0	0	0	0	0	0	0	0	0	0	0	0	0	0	0	0	0	0
PP_059519_320.1813173	0	35395.5	74305.9	75355.2	41641.4	36448.4	19440.6	10591.7	7819.08	10198.4	8354.45	9296.21	9415.19	6666.76	5687.07	1479.78	1623.14	3836.16	0	0	0	0	0	0	0	0	0	0	0	0	0	0	0	0	0	0	0
PP_111027_515.6180676	0	0	0	0	0	0	0	0	0	1388.96	12299.1	19712.1	17064.7	8702.14	2608.39	0	0	0	0	0	0	0	0	0	0	0	0	0	0	0	0	0	0	0	0	0	0
PP_076305_386.9652645	0	0	0	0	0	0	0	0	1312.88	16449.3	47029.9	67557.3	62888.8	30317.4	11658.9	2510.55	0	0	0	0	0	0	0	0	0	0	0	0	0	0	0	0	0	0	0	0	0
PP_111005_515.2841264	0	0	0	0	0	0	0	0	0	11382.7	33709.9	51923	40589.4	18979	8263.15	1574.84	0	0	0	0	0	0	0	0	0	0	0	0	0	0	0	0	0	0	0	0	0
PP_076263_386.7144522	0	0	0	0	0	0	0	0	6644.29	42903	107420	150559	130424	67606.8	28003.2	12179.9	4461.43	904.052	0	0	0	0	0	0	0	0	0	0	0	0	0	0	0	0	0	0	0
PP_110897_514.9497955	0	0	0	0	0	0	0	0	0	15508.4	39212.6	60795.4	49677.4	28647.9	10925.2	4387.52	0	0	0	0	0	0	0	0	0	0	0	0	0	0	0	0	0	0	0	0	0
PP_076224_386.4639317	0	0	0	0	0	0	0	0	8343.41	54479	133858	196989	168098	91134.1	36784.4	16545.6	8153.37	1485.67	0	0	0	0	0	0	0	0	0	0	0	0	0	0	0	0	0	0	0
PP_048106_279.6607204	0	12241.1	34625.8	34746.9	14310.1	9848.93	4066.25	0	0	0	0	0	0	0	0	0	0	0	0	0	0	0	0	0	0	0	0	0	0	0	0	0	0	0	0	0	0
PP_113020_531.313912_	0	64836.5	112241	81315.7	36180.6	17534.8	9059.33	0	0	0	0	0	0	0	0	0	0	0	0	0	0	0	0	0	0	0	0	0	0	0	0	0	0	0	0	0	0
PP_113134_532.3174356	0	14454.9	25389	18059.9	6531.08	0	0	0	0	0	0	0	0	0	0	0	0	0	0	0	0	0	0	0	0	0	0	0	0	0	0	0	0	0	0	0	0
PP_124195_618.3818072	0	0	0	0	0	0	0	0	0	0	0	0	0	0	0	0	0	0	0	0	0	0	0	0	0	0	0	0	3263.74	8663.5	8864.85	7735.31	4082.26	0	0	1764.18	12269.5
PP_006021_129.1030406	0	0	0	0	0	0	0	0	0	0	0	0	0	0	0	0	0	0	0	0	0	0	0	0	0	0	0	0	0	0	2090.75	1472.18	0	0	0	0	5873.36
PP_056786_309.6946306	0	0	0	0	0	0	0	0	0	0	0	0	0	0	0	0	0	4177.91	0	0	0	2271.82	4854.2	8166.32	4643.29	3972.36	8128.97	18715.1	43167.3	85834.2	82847.2	66343.1	43016.9	30682.4	27242.8	41374	95198.5
PP_056995_310.1963616	0	0	0	0	0	0	0	0	0	0	0	0	0	0	0	0	0	0	0	0	0	0	0	0	0	0	0	0	10131	22513.7	20105	16574.6	9656.24	4245.57	7099.94	11660.9	24991.3
PP_111493_519.3135539	0	0	0	0	0	0	0	0	0	0	0	0	0	0	0	0	0	0	0	0	0	0	0	0	0	0	0	1079.67	3762.01	14932.1	17141.1	17096.7	10153	6243.2	5388.89	7736.02	25677.8
PP_060083_322.1971604	0	0	671.959	0	292.447	0	7604.15	43357.7	83891.8	65825.3	19096.2	0	0	0	0	0	0	0	0	0	0	0	0	0	0	0	0	0	0	0	0	0	0	0	0	0	0
PP_097138_467.177657_	0	0	0	0	0	0	0	0	1568.83	24304.2	25204.1	17128.2	15136.7	14570.3	16270.2	16592.7	8790.72	5522.78	5994.1	12392.1	6044.75	0	0	0	0	0	0	1467.5	4657.42	6272.66	5504.62	4807.86	4870.89	4672.01	4662.37	4227.19	3694.11
PP_051202_290.1707111	0	15210.1	42349.8	30634.1	10997.6	5665.18	3447.84	1080.79	806.06	0	0	0	0	0	0	0	0	0	0	0	0	0	0	0	0	0	0	0	0	0	0	0	0	0	0	0	0
PP_096377_464.2438306	0	2023.94	16469.3	14159.9	4318.54	0	0	0	0	0	0	0	0	0	0	0	1262.71	3020.39	3932.71	3657.52	0	0	0	0	0	0	0	0	0	0	0	0	0	0	0	0	0
PP_095675_463.2398489	0	25152	98393.7	88736.6	30278.2	0	0	0	0	0	0	0	0	0	2896.98	8787.14	15644.7	21860.5	26366.5	23144	8491.44	3500.65	0	0	1287.79	0	0	0	1261.81	1529.79	1404.81	1345.27	1269.7	1427.71	2644.38	3092.4	3154
PP_014683_159.0762102	0	4231.62	11933.2	7521.17	3074.04	1043.86	0	0	0	0	0	0	0	0	0	0	0	0	0	0	0	0	0	0	0	0	0	0	0	0	0	0	0	0	0	0	0
PP_069782_360.2129954	0	6764.78	11550.9	14410.9	17323.3	23996	16120.8	3272.46	0	0	0	0	0	0	0	0	933.511	1606.01	0	0	0	0	0	0	0	0	0	0	0	0	0	0	0	0	0	0	0
PP_106465_488.2352666	0	0	0	0	0	0	0	0	0	0	0	0	0	0	1808.66	5842.55	8252	7206.28	2163.16	0	0	0	0	0	0	0	0	0	0	0	0	0	0	0	0	0	0
PP_090204_451.7514138	0	7100.59	13844.9	16324.5	8162.72	9215.14	7658.73	0	0	0	0	0	0	0	0	0	0	0	0	0	0	0	0	0	0	0	0	0	0	0	0	0	0	0	0	0	0
PP_115931_556.3198254	0	0	0	0	0	0	0	0	0	0	0	0	0	4008.13	6480.52	13693.7	12816	3678.04	0	0	0	0	0	0	0	0	0	0	0	0	0	0	0	0	0	0	0
PP_041206_253.1182653	2766.21	33530.6	39740.5	45125.1	52103.2	65640.5	83658	44666.6	49847.4	28232.3	12930.3	9813.7	12051.2	13860.1	28789.6	34919.4	52929.1	82689.7	64077.5	30739	10391.9	1721.73	2348.7	1441.3	3008.96	3501.97	10334.2	9339.26	10834.6	8753.76	8380.19	8380.18	7262.13	7095.32	7725.26	9424.18	6924.36
PP_080101_401.2033727	0	0	0	0	0	0	0	0	0	0	955.917	9692.07	12296.5	10999.8	4627.53	0	0	0	0	0	0	0	0	0	0	0	0	0	0	0	0	0	0	0	0	0	0
PP_039785_247.1109245	0	6824.79	29296.8	23326.6	12149	7734.92	4728.13	0	0	0	0	0	0	0	0	0	0	0	0	0	0	717.046	0	0	0	0	0	0	0	0	0	0	0	0	0	0	0
PP_016159_166.0863212	0	4809.51	6302.1	5731.78	9350.61	14051.9	11854.9	8599.63	5527.17	4907.95	0	0	0	1407.97	3973.58	6040.32	8123.28	13356.3	11295.4	5057.93	0	0	0	0	0	0	0	0	0	0	0	0	0	0	0	0	0
PP_102033_472.7800281	0	0	0	0	0	0	0	0	0	0	0	2836.91	5790.91	7620.94	4721.96	0	0	0	0	0	0	0	0	0	0	0	0	0	0	0	0	0	0	0	0	0	0
PP_120050_583.7755926	0	0	0	0	0	0	8632.5	16457.8	16151	21751.1	54741.1	59181.8	38967.7	25959.1	19403.1	11849.2	1288.22	0	0	0	0	0	0	0	0	0	0	0	0	0	0	0	0	0	0	0	0
PP_120265_584.7781572	0	0	0	0	0	0	0	1230.84	0	1131.11	9238	10365.5	5501.42	4606.67	1469.88	0	0	0	0	0	0	0	0	0	0	0	0	0	0	0	0	0	0	0	0	0	0
PP_120165_584.2767825	0	0	0	0	0	0	4888	8804.88	9494.72	12629	28996.5	31644.6	20751.6	14820.2	10717.6	4529.98	0	0	0	0	0	0	0	0	0	0	0	0	0	0	0	0	0	0	0	0	0
PP_033897_227.1750856	0	3574.44	19358.7	17383.1	10134.1	4239.68	1076.94	0	0	0	0	0	0	0	0	0	0	0	0	0	0	0	0	0	0	0	0	0	0	0	0	0	0	0	0	0	0
PP_063203_332.2177631	0	14237.2	48651.7	53210.5	23388	15564.3	8649.4	3274.36	1507	0	0	0	0	0	0	0	0	0	0	0	0	0	0	0	0	0	0	0	0	0	0	0	0	0	0	0	0
PP_034436_229.1549818	2771.72	20926.4	14025.7	9752.22	10893.6	19844.9	28782.7	11001.9	5207.95	0	0	0	0	296.746	3762.65	869.913	3095.1	53031.1	141121	177738	89799	39176.6	31497.9	21690.2	20704.9	21098.7	29023.8	44142.9	72168.6	74403.4	70028.8	58497	50465.9	55439.8	61038.2	66910.1	51542.7
PP_086065_432.2448572	933.451	30234.8	42864.7	50928.9	33879.5	32626.2	20643.2	13432.4	6492.76	0	0	0	0	0	0	0	0	0	0	0	0	0	0	0	0	0	0	0	0	0	0	0	0	0	0	0	0
PP_094353_461.2607451	0	21249.5	53209.9	53847	30697.2	18164.1	8794.87	3446.27	4068.76	1271.46	0	0	0	0	0	0	0	0	0	0	0	0	0	0	0	0	0	0	0	0	0	0	0	0	0	0	0
PP_048254_280.1293805	0	2623.87	8955.85	10221.7	4677.79	7710.15	9823.81	2721.73	4802.87	1122.73	0	0	0	0	1450.64	1684.86	6086.42	20678.5	27447.5	19586.9	11996.6	2233.91	3694.82	5076.35	2596.15	2597.79	6194.71	0	4549.36	2239.11	4580.19	0	0	0	0	2013.76	0
PP_069471_359.2285974	0	1782.86	11714.7	18299.1	18360.3	18350.9	12645.7	8252.57	0	0	0	0	0	0	0	0	0	0	0	0	0	0	0	0	0	0	0	0	0	0	0	0	0	0	0	0	0
PP_111119_516.2775534	0	5616.18	9425.37	6153.99	3757.73	0	0	0	0	0	0	0	0	0	0	0	0	0	0	0	0	0	0	0	0	0	0	0	0	0	0	0	0	0	0	0	0
PP_062921_331.1976245	0	4117.1	11020.2	10928.8	5596.15	4762.8	5283.48	3789.66	4543.42	2358.91	0	0	0	0	0	0	0	0	0	0	0	0	0	0	0	0	0	0	0	0	0	0	0	0	0	0	0
PP_111112_516.2690779	0	5690.66	9425.37	6153.99	3757.73	0	0	0	0	0	0	0	0	0	0	0	0	0	0	0	0	0	0	0	0	0	0	0	0	0	0	0	0	0	0	0	0
PP_082025_410.9096273	0	9426.78	13574.1	12977.6	0	0	0	0	0	0	0	0	0	0	0	0	0	0	0	0	0	0	0	0	0	0	0	0	0	0	0	0	0	0	0	0	0
PP_081995_410.5751733	0	14647.1	18343.7	17346.4	8898.87	1220.74	0	0	0	0	0	0	0	0	0	0	0	0	0	0	0	0	0	0	0	0	0	0	0	0	0	0	0	0	0	0	0
PP_096768_465.1979769	0	30187	72318.7	57428.7	14926.9	0	0	0	0	0	0	0	0	0	0	0	0	0	0	0	0	0	0	0	0	0	0	0	0	0	0	0	0	0	0	0	0
PP_014684_159.0763209	0	4151.3	10205.2	8864.47	7060.03	6413.57	4847.69	960.411	0	0	0	0	0	0	0	0	0	0	0	0	0	0	0	0	0	0	0	0	0	0	0	0	0	0	0	0	0
PP_096945_466.2015041	0	5993.78	14163	10638.9	1480.31	0	0	0	0	0	0	0	0	0	0	0	0	0	0	0	0	0	0	0	0	0	0	0	0	0	0	0	0	0	0	0	0
PP_022262_187.1076245	0	19433.8	44273.7	29256.5	8864.39	1166.23	1178.19	0	0	3630.78	3288.06	2431.91	1043.68	0	2904.71	3464.23	5044.36	3583.45	0	0	0	0	0	0	0	0	0	0	0	0	0	0	0	0	0	0	0
PP_051203_290.1709507	0	14714.1	42463.6	47476.3	33693.2	30320.8	26204.6	10903.2	2901.24	0	0	0	0	0	0	0	0	0	0	0	0	0	0	0	0	0	0	0	0	0	0	0	0	0	0	0	0
PP_107659_492.2453625	0	0	0	0	0	0	0	2462.63	25702.9	62569.9	40200.2	29077.8	20855	28877.5	32763.5	21708.1	7202.63	0	0	0	0	0	0	0	0	0	0	0	0	0	0	0	0	0	0	0	0
PP_054010_300.1916855	0	1420.56	1403.35	1245.36	1123.86	693.135	0	639.596	2601.37	3393.73	4102.89	5163.27	4588.64	0	0	0	0	0	0	0	0	0	0	0	0	0	0	0	0	0	0	0	0	0	0	0	0
PP_046978_276.1250354	0	1463.28	6422	4763.93	6555.02	6054.19	2178.01	1323.2	0	0	0	0	0	0	0	0	0	0	0	0	0	0	0	0	0	0	0	0	0	0	0	0	0	0	0	0	0
PP_038969_244.1288679	0	615.434	2837.51	2202.5	1090.82	0	0	0	5670.43	13801.2	9930.21	6975.09	3043.63	6309.73	4471.07	4931.47	0	0	0	0	0	0	0	0	0	0	0	0	0	0	0	0	0	0	0	0	0
PP_088599_444.2825813	0	0	0	0	0	0	0	8128.11	13943.1	4793.61	0	0	0	0	0	0	0	0	0	0	0	0	0	0	0	0	0	0	0	0	0	0	0	0	0	0	0
PP_029995_213.159712_	0	1695.09	6405.34	6237.84	5982.21	7250.46	8051.82	11819.1	17526.4	0	0	0	0	0	1100.58	1190.81	1135.24	0	0	0	0	0	0	0	0	0	0	0	0	0	0	0	0	0	0	0	0
PP_088575_444.240825_	0	2862.7	5613.58	4973.75	1772.22	0	0	0	0	4117.35	10364	10918.6	2983.42	0	0	0	0	0	0	0	0	0	0	0	0	0	0	0	0	0	0	0	0	0	0	0	0
PP_035199_231.1707215	1457.6	56041.1	121722	124098	74156	52516	33232.3	22995.9	5186.12	0	0	0	0	0	0	0	2828.13	26429.9	57032.8	28917.3	14093.6	10289.9	4018.3	1180.12	0	2494.67	4795.64	4991.38	5219.36	4563.38	4698.34	3964.23	2535.14	3163.35	1992.85	4826.54	1686.61
PP_054020_300.1992764	0	1420.56	1403.35	1245.36	1123.86	693.135	0	639.596	2601.37	3393.73	4102.89	5163.27	4588.64	0	0	0	0	0	0	0	0	0	0	0	0	0	0	0	0	0	0	0	0	0	0	0	0
PP_066054_345.1443107	0	7052.76	15796.4	20372.8	16920.8	12053.3	8564.97	4903.92	0	0	0	0	0	0	0	0	0	0	0	0	0	0	0	0	0	0	0	0	0	0	0	0	0	0	0	0	0
PP_080817_404.4167046	0	0	0	0	0	0	0	0	0	4367.03	12033.8	10120.3	6487.7	0	0	0	0	0	0	0	0	0	0	0	0	0	0	0	0	0	0	0	0	0	0	0	0
PP_080684_404.0156244	0	0	0	0	0	0	0	0	0	16546.6	29039.9	23672.4	19374.6	3674.4	0	0	0	0	0	0	0	0	0	0	0	0	0	0	0	0	0	0	0	0	0	0	0
PP_107863_493.2493906	0	0	0	0	5166.66	0	0	0	4975.04	13161	8541.32	5884.69	3799.69	5786.55	6521.91	1468.07	0	0	0	0	0	0	0	0	0	0	0	0	0	0	0	0	0	0	0	0	0
PP_080800_404.2162837	0	0	0	0	0	0	0	0	0	11021.2	23691.2	21717.2	18492	1659.58	0	0	0	0	0	0	0	0	0	0	0	0	0	0	0	0	0	0	0	0	0	0	0
PP_111484_519.255994_	0	8563.53	7533.48	4381.41	0	0	0	0	0	0	0	0	0	0	0	0	0	0	0	0	0	0	0	0	0	0	0	0	0	0	0	0	0	0	0	0	0
PP_109623_505.2688921	0	0	0	0	0	0	0	0	4704.56	30146	58445.3	61111.1	37399.2	13724.2	1431.79	0	0	0	0	0	0	0	0	0	0	0	0	0	0	0	0	0	0	0	0	0	0
PP_109547_505.01795_4	0	0	0	0	0	0	0	0	9662.29	51563.3	99057.3	113542	60555.3	21454.4	5366.16	920.341	0	0	0	0	0	0	0	0	0	0	0	0	0	657.295	0	0	0	0	0	0	0
PP_109514_504.7677836	0	0	0	0	0	0	0	0	7885.11	53427.4	105963	110848	61942.5	25008.8	5885.16	0	0	0	0	0	0	0	0	0	0	0	0	0	0	0	0	0	0	0	0	0	0
PP_109647_505.5194036	0	0	0	0	0	0	0	0	0	9942.77	24766.8	23647.7	12547.1	4646.83	0	0	0	0	0	0	0	0	0	0	0	0	0	0	0	0	0	0	0	0	0	0	0
PP_129142_672.6878217	0	0	0	0	0	0	0	0	0	4694.08	10386.6	11891.5	6117.8	1394.57	0	0	0	0	0	0	0	0	0	0	0	0	0	0	0	0	0	0	0	0	0	0	0
PP_019162_177.1021434	0	4780.17	10006.2	9560.1	11910.6	7860.55	6156.31	2445.3	0	0	0	0	4713.38	0	941.6	0	709.482	922.983	1319.13	660.546	0	0	0	0	0	0	0	0	0	0	0	0	0	0	0	0	0
PP_129165_673.0219039	0	0	0	0	0	0	0	0	0	5278.56	11911.2	13252.2	6196.61	945.65	0	0	0	0	0	0	0	0	0	0	0	0	0	0	0	0	0	0	0	0	0	0	0
PP_088467_443.9865843	0	0	0	0	0	0	0	0	0	4518.61	13201.7	14309.9	5918.3	2213.48	0	0	0	0	0	0	0	0	0	0	0	0	0	0	0	0	0	0	0	0	0	0	0
PP_047002_276.133994_	0	1463.28	6698.74	4737.1	6559.11	6263.32	4032.08	1359.34	0	0	0	0	0	0	0	0	0	0	0	0	0	0	0	0	0	0	0	0	0	0	0	0	0	0	0	0	0
PP_052229_294.1448221	0	5634.48	14866	14655.9	13659.3	11533.5	12243.4	3665.16	0	0	0	0	0	0	0	0	0	0	0	0	0	0	0	0	0	1023.22	3425.48	0	0	0	0	0	0	0	0	0	0
PP_047308_277.1179597	0	1696.47	6198.78	5215.57	5892.55	5716.75	3897	1041.57	0	0	0	0	0	0	0	0	0	0	0	0	0	0	0	0	0	0	0	0	0	0	0	0	0	0	0	0	0
PP_032826_223.1078572	1071.06	21153.8	30345.9	40759	40092.1	32936.7	27870.5	11752.3	12077.4	9148.03	10564.3	15323.6	22417.5	12429.8	11395.4	4015.8	7132.42	12528.9	13444.5	10242.3	0	0	0	0	0	1091.71	1894.15	0	2098.9	2609.25	2331.06	0	0	0	1146.75	2197.12	0
PP_016149_166.0862559	0	9999.71	13703.2	17145.2	20804.7	16260.6	12147	5258.6	0	4010.13	5810.37	8180.43	9646.65	7415.62	5291.13	1807.15	1685.5	2069.91	6642.34	4902.65	0	0	0	0	0	0	0	0	0	0	0	0	0	0	0	0	0
PP_111900_522.7558245	0	0	0	0	0	0	8059.39	17294.9	23855.7	17286.4	2862.71	0	0	0	0	0	0	0	0	0	0	0	0	0	0	0	0	0	0	0	0	0	0	0	0	0	0
PP_111864_522.254343_	0	0	0	0	0	0	20441.6	40409.1	51560.6	38707	10563.7	0	0	0	0	0	0	0	0	0	0	0	0	0	0	0	0	0	0	0	0	0	0	0	0	0	0
PP_054614_302.2073862	0	6461.16	13543.9	15262.3	12851.2	19208.9	17936.3	28669.7	40184.8	0	0	0	0	0	1592.15	4237.15	2793.86	0	0	0	0	0	0	0	0	0	0	0	0	0	0	0	0	0	0	0	0
PP_121515_594.3207674	0	0	0	0	0	0	0	0	0	3613.73	8937.21	6717.77	2397.62	1642.37	0	0	0	0	0	0	0	0	0	0	0	0	0	0	0	0	0	0	0	0	0	0	0
PP_121435_593.8198892	0	0	0	0	0	0	0	0	0	3521.92	7144.53	7239.07	2042.25	555.561	0	0	0	0	0	0	0	0	0	0	0	0	0	0	0	0	0	0	0	0	0	0	0
PP_121472_594.1537692	0	0	0	0	0	0	0	0	0	6021.11	13380.2	11566.4	5065.62	1838.8	0	0	0	0	0	0	0	0	0	0	0	0	0	0	0	0	0	0	0	0	0	0	0
PP_110220_509.5615579	0	0	0	0	0	0	0	0	0	2538.05	6110.35	5928.39	1953.96	531.916	0	0	0	0	0	0	0	0	0	0	0	0	0	0	0	0	0	0	0	0	0	0	0
PP_121446_593.9864005	0	0	0	0	0	0	0	0	387.771	7311.73	15214.1	13925.8	6385.58	2501.2	0	0	0	0	0	0	0	0	0	0	0	0	0	0	0	0	0	0	0	0	0	0	0
PP_110217_509.4181547	0	0	0	0	0	0	0	0	482.928	4835.3	10413.6	9366.92	5824.1	1727.59	0	0	0	0	0	0	0	0	0	0	0	0	0	0	0	0	0	0	0	0	0	0	0
PP_110200_509.2748735	0	0	0	0	0	0	0	0	0	4280.18	10036.2	8472.4	3803.4	1414.8	0	0	0	0	0	0	0	0	0	0	0	0	0	0	0	0	0	0	0	0	0	0	0
PP_063672_334.1405467	0	0	0	0	0	477.252	816.521	0	0	0	0	0	0	0	0	0	0	7766.66	15566.3	13753.3	16432.8	15502	29382.4	40122.3	37405.8	29978	24133.2	20728	20143.9	21995.6	21713.6	20337.8	25258.6	23746.9	20773.6	26327.7	19679.3
PP_058688_317.1130131	0	0	0	0	0	0	0	0	0	0	0	0	0	0	0	0	0	0	1020.1	2537.93	641.812	3384.73	4965.6	6426.08	5985.67	4703.85	3530.84	1499.46	2554.2	1412.73	2882.38	4742.13	4336.09	3590.68	3690.87	4350.06	4747.36
PP_069175_358.1973176	0	0	0	0	0	0	0	0	0	0	403.236	467.592	803.165	562.859	0	0	0	0	0	0	1260.26	3782.08	3981.91	3073.82	1543.76	445.01	599.687	0	0	0	0	0	0	0	0	0	0
PP_007136_133.061609_	0	7278.3	12809.6	8820.42	0	0	0	0	0	0	0	0	0	0	0	0	0	0	0	0	0	0	0	0	0	0	0	0	0	0	0	0	0	0	0	0	0
PP_122028_600.2969364	0	4671.38	9732.11	5921.41	1300.92	0	0	0	0	0	0	0	0	0	0	0	0	0	0	0	0	0	0	0	0	0	0	0	0	0	0	0	0	0	0	0	0
PP_055159_304.1764775	0	8193.18	13751.4	9368.68	3189.29	0	0	0	0	0	0	0	0	0	0	0	0	0	0	0	0	0	0	0	0	0	0	0	0	0	0	0	0	0	0	0	0
PP_121944_599.2936129	0	19739.5	34358.1	23860.1	10738.2	5408.73	0	0	0	0	0	0	0	0	0	0	0	0	0	0	0	0	0	0	0	0	0	0	0	0	0	0	0	0	0	0	0
PP_097181_467.2401464	0	19032.9	31518.8	22913.3	9680.76	5725.37	0	0	0	0	0	0	0	0	0	0	0	0	0	0	0	0	0	0	0	0	0	0	0	0	0	0	0	0	0	0	0
PP_070382_362.2111368	0	12442.8	34523.6	28270.2	9751.61	2169.19	0	0	0	0	0	0	0	0	0	0	0	0	0	0	0	0	0	0	0	0	0	0	0	0	0	0	0	0	0	0	0
PP_034735_230.1132143	0	13871.2	41416.2	29500.6	11577.9	5322.84	0	0	0	0	0	0	0	0	0	0	0	0	0	0	0	0	0	0	0	0	0	0	0	0	0	0	0	0	0	0	0
PP_070090_361.2076856	0	91618.6	256638	217454	76340.5	36440.2	11092.3	2081.85	0	0	0	0	0	0	0	0	0	0	0	0	0	0	0	0	0	0	0	0	0	0	0	0	0	0	0	0	0
PP_085732_430.5454459	0	0	0	0	0	0	0	0	0	0	0	0	3285.71	6428.42	8595.94	3965.25	0	0	0	0	0	0	0	0	0	0	0	0	0	0	0	0	0	0	0	0	0
PP_064988_340.1502251	0	10801.2	27993.9	33044	19944.1	12718.8	4778.04	0	0	0	0	0	0	0	0	0	0	0	0	0	0	0	0	0	0	0	0	0	0	0	0	0	0	0	0	0	0
PP_042975_260.1601704	0	1281.06	6490.74	8019.09	9498.13	8489.79	6787.6	1847.28	1368.74	0	0	0	0	0	0	0	0	0	0	0	0	0	0	0	0	0	0	0	0	0	0	0	0	0	0	0	0
PP_072184_369.902457_	0	0	0	0	0	0	0	0	0	2177.69	7965.82	11719.5	18575.4	6725.69	5396.66	0	0	0	0	0	0	0	0	0	0	0	0	0	0	0	0	0	0	0	0	0	0
PP_072147_369.5680082	0	0	0	0	0	0	0	0	0	6648.23	10981.4	20292.1	25784.1	10813.5	9347.77	848.901	0	0	0	0	0	0	0	0	0	0	0	0	0	0	0	0	0	0	0	0	0
PP_072169_369.735345_	0	0	0	0	0	0	0	0	0	6580.89	15054.5	25309.2	30839.5	18090.4	9105.73	1257.6	0	0	0	0	0	0	0	0	0	0	0	0	0	0	0	0	0	0	0	0	0
PP_088439_443.6815037	0	0	0	0	0	0	0	0	0	7521.38	16003.8	23415.1	31175.2	14601.3	9663.15	1754.67	0	0	0	0	0	0	0	0	0	0	0	0	0	0	0	0	0	0	0	0	0
PP_088430_443.4809597	0	0	0	0	0	0	0	0	1217.59	11758.3	25375.8	43196	56096.1	24905.8	15646.6	4051	0	0	0	0	0	0	0	0	0	0	0	0	0	0	0	0	0	0	0	0	0
PP_088411_443.2804356	0	0	0	0	0	0	0	0	611.882	9369.92	18659.9	29202.1	36962.2	16350.9	12608	2297.71	0	0	0	0	0	0	0	0	0	0	0	0	0	0	0	0	0	0	0	0	0
PP_014704_159.0917684	0	304.767	7744.61	17638.7	14718.8	8518.82	4204.27	2347.21	1123.81	3281.31	5808.79	7122.73	7148.98	6553.17	6665.91	5650.33	4665.03	5230.76	5549.39	5816.14	4886.42	3906.7	3391.53	2823.67	2422.17	1295.99	419.426	274.22	0	0	0	0	367.6	378.514	0	0	0
PP_017187_170.0601576	0	0	3842.12	5885.6	5725.86	3113.37	0	0	0	0	2862.58	4006.38	1642.06	3912.36	2677.05	2558.08	914.18	983.058	1388.83	2982.46	1206.15	767.787	0	0	0	0	0	0	0	0	0	0	0	0	0	0	0
PP_022573_188.0706547	10892.5	25111.4	24614.7	22692.6	14782	19742.5	19362.3	24348.2	76799.6	184915	286925	356403	416802	348860	327159	248670	251388	231020	246967	241323	218599	201209	205642	163581	124898	92978.9	58401.4	42773.1	37840.6	44947.9	41892.7	43027.2	37934.9	28320.8	32316.4	33358	28985.2
PP_006271_130.0659936	0	0	3543.67	8600.5	6882.54	3940.4	1781.68	0	0	3036.57	3840.18	4910.13	4815.59	5470.62	4799.06	4044.07	3141.5	3020.03	3602.48	4460.03	3200.92	2577.92	2402.64	1754.59	722.591	0	0	0	0	0	0	0	0	0	0	0	0
PP_006936_132.0816717	0	0	734.033	3748.29	4949.02	575.628	0	0	0	3775.93	5866.53	8874.56	8169.02	8794.31	6584.17	6318.13	4748.84	4577.28	5477.17	6412.41	5580.41	4462.85	1548.73	1155.62	849.744	0	0	0	0	0	0	0	0	0	0	0	0
PP_011267_144.080729_	0	0	0	525.077	0	0	0	0	0	9514.88	15485.7	19964.6	17378.2	20645.4	15507.9	12888.8	11222.1	10191	11304	14693.6	11737.7	11521.2	7874.5	6145.09	4372.62	1362.07	0	0	0	0	0	0	0	0	0	0	0
PP_083095_416.2503742	0	0	0	0	8026.6	21734.7	29538.8	22998.8	12980.3	4198.4	0	0	0	0	0	0	0	0	0	0	0	0	0	0	0	0	0	0	0	0	0	0	0	0	0	0	0
PP_028095_205.0971766	0	5174.98	6189.22	9389.85	2250.93	2847.75	8237.74	3886.29	31039.8	84132.3	113908	143452	186697	142489	136503	107581	101579	97863.4	95073.7	99510.3	97550.8	75032.9	96562.7	73132.9	42399.6	37274.4	23916.4	16007.9	15209.9	17658.3	15665.8	14172.1	6752.84	5898.72	5319.89	13239.1	0
PP_022905_189.073948_	0	1037.37	1561.84	694.963	0	0	0	0	6356.36	16499.7	26556.6	33076.1	41005.1	33543.5	30511.5	23377	22467.4	20157.8	23025.3	23999	19559	18482.9	19335.2	15510	11785.5	7147.73	4041.17	1087.15	1115.36	1883.36	3089.06	835.687	2495.62	1014.79	0	1556.77	0
PP_011633_146.0600042	520.652	1905.56	2096.48	1468.79	956.664	1191.32	1410.43	0	11297.7	35466.7	49292.8	66966.8	57615.8	67528.8	50469.8	44990.4	40228	38461.3	40665.4	48714.7	39499.2	38464.9	26960.5	21030.5	16629	11272.9	6788.3	4978.85	4136.06	4474.39	4793.13	6895.91	5668.04	4744.87	2945.46	3454.6	4193.63
PP_003900_118.0660208	0	0	0	0	0	0	0	0	0	9002.44	14988.6	20025.9	18289.5	19179.6	14457.4	14589.6	10982.1	10256.3	11845.4	13887.1	11677.3	11056.2	7222.9	2341.74	1488.2	0	0	0	0	0	0	0	0	0	0	0	0
PP_052432_294.9934016	0	0	0	0	0	0	0	0	0	3738.1	5777.99	6924.67	8551.15	5901.24	6216.12	5013.15	4592.99	4238.66	5809	5525.01	3608.71	4075.09	3748.45	2873.22	1321.87	0	0	0	0	0	0	0	0	0	0	0	0
PP_063660_334.1389754	0	0	0	0	0	0	0	0	0	0	0	0	0	0	0	0	0	0	897.975	1117.29	1054.15	1692.34	7410.45	9239.3	4631.89	5197.08	4529.63	3095.83	4729.75	4147.36	3023.01	2823.24	7139.01	3709.8	4868.96	2596.83	974.013
PP_017499_171.1127465	0	18511.2	48617.2	42263.3	24749.1	14356.6	8511.7	1783.16	902.537	0	0	0	0	0	0	0	0	0	0	0	0	0	0	0	0	0	0	0	0	0	0	0	0	0	0	0	0
PP_011123_143.1178137	0	8485.55	23300.5	19774.5	12302.1	6561.96	1444.57	0	0	0	0	0	0	0	0	0	0	0	0	0	0	0	0	0	0	0	0	0	0	0	0	0	0	0	0	0	0
PP_053331_298.0964812	2332.99	10049	7309.59	12403.4	1242.62	6715.59	4532.29	0	0	0	0	0	0	0	0	0	0	1034.92	0	0	2188.85	4576.57	15592.4	25064.1	21126.5	15454	6892.26	0	0	0	0	3705.91	10170.4	11631.3	16296.6	23953.5	14288.3
PP_050687_288.1912428	0	22557.3	62302.1	76550.9	41850.2	27585.6	15045.1	6586.26	3283.94	0	0	0	0	0	0	0	0	0	0	0	0	0	0	0	0	0	0	0	0	0	0	0	0	0	0	0	0
PP_008667_136.0616991	0	5185	4588.92	3646.39	0	926.453	0	0	0	0	0	0	0	0	0	0	0	0	0	0	0	1088.18	3483.55	8270.51	7432.1	6729.02	1262.63	0	0	0	0	1494.31	4544.51	6727.64	9098.96	9508.17	8037.4
PP_006027_129.1030981	0	3949.78	8981.39	15311.1	10024.3	5889.25	3742.17	2832.59	422.747	2450.42	3941.43	6161.75	3967.89	2746.56	1281.77	0	0	0	0	0	0	0	0	0	0	0	0	0	0	0	0	0	0	0	0	0	0
PP_055654_306.148183_	0	0	4436.08	29015	37393.7	57666.8	48244.3	3946.98	3623.8	2610.28	0	0	0	0	0	0	0	0	0	0	0	0	0	0	0	0	0	0	0	0	0	0	0	0	0	0	0
PP_115919_556.2777301	0	0	0	0	0	0	0	0	0	0	0	0	0	0	4985.74	11142.8	8176.25	2677.54	0	0	0	0	0	0	0	0	0	0	0	0	0	0	0	0	0	0	0
PP_089882_450.2347127	0	3148.6	12307	11747.1	4555.74	0	0	0	0	0	0	0	0	0	0	0	0	0	0	0	0	0	0	0	0	0	0	0	0	0	0	0	0	0	0	0	0
PP_020581_183.1491761	0	7313.95	9366.13	5041.04	2338.39	0	0	0	0	0	0	0	0	0	0	0	0	0	0	0	0	0	0	0	0	0	0	0	0	0	0	0	0	0	0	0	0
PP_011083_143.0814649	0	5976.35	15642.4	16512	12700.1	12077.6	9922.17	4911.81	1129.23	988.807	0	0	0	0	0	0	0	0	0	0	0	0	0	0	0	0	0	0	0	0	0	0	0	0	0	0	0
PP_063488_333.1917838	0	0	7118.46	20342	13849.4	9128.01	4986.28	0	0	0	0	0	0	0	0	0	0	0	0	0	0	0	0	0	0	0	0	0	0	0	0	0	0	0	0	0	0
PP_047951_279.1756395	0	0	12011.4	28692.1	21352.9	14309.4	7670.53	3571.73	0	0	0	0	0	0	0	0	0	0	0	0	0	0	0	0	0	0	0	0	0	0	0	0	0	0	0	0	0
PP_048115_279.6774581	0	0	2321.36	7823.62	5540.43	3499.14	0	0	0	0	0	0	0	0	0	0	0	0	0	0	0	0	0	0	0	0	0	0	0	0	0	0	0	0	0	0	0
PP_050475_287.6890489	0	7547.13	55473.9	152213	113571	81083.8	39737	18094.1	10337.1	2856.81	0	0	0	0	0	0	0	0	0	0	0	0	0	0	0	0	0	0	0	0	0	0	0	0	0	0	0
PP_073095_373.208246_	0	0	0	0	0	0	0	0	0	0	0	0	0	5644.52	16801.7	17332	20070.4	25510.2	13175.8	0	0	0	0	0	0	0	0	0	0	0	0	0	0	0	0	0	0
PP_088611_444.3178291	0	21627.3	29978.1	18502.5	7923.29	5080.23	1324.82	0	0	0	0	0	0	0	0	0	0	0	0	1529	0	0	0	0	0	0	0	0	0	0	0	0	0	0	0	0	0
PP_061362_327.23887_4	0	31063.2	45302.5	28148.1	11434.4	4305.52	4613.78	0	0	0	0	0	0	0	0	0	0	0	0	1407.3	0	0	0	0	0	0	0	0	0	0	0	0	0	0	0	0	0
PP_111115_516.2862029	0	0	0	0	0	0	7287.36	16447.1	38190.2	28763.5	0	0	0	0	0	0	0	0	0	0	0	0	0	0	0	0	0	0	0	0	0	0	0	0	0	0	0
PP_089272_447.264574_	0	0	0	0	0	0	0	0	0	0	0	0	0	0	0	0	11551	20536.7	24066.7	16218.1	0	0	0	0	0	0	0	0	0	0	0	0	0	0	0	0	0
PP_073715_375.2351448	0	0	10113.5	39814.6	43949.9	42479.4	24475.2	9199.12	0	0	0	0	0	0	0	0	0	0	0	0	0	0	0	0	0	0	0	0	0	0	0	0	0	0	0	0	0
PP_065943_344.8613035	0	0	0	0	0	0	26144.8	65116.5	135232	100174	9563.58	0	0	0	0	0	0	0	0	0	0	0	0	0	0	0	0	0	0	0	0	0	0	0	0	0	0
PP_065910_344.526867_	0	0	0	0	0	0	54018.4	108967	251036	194087	24850.4	0	0	0	0	0	0	0	0	0	0	0	0	0	0	0	0	0	0	0	0	0	0	0	0	0	0
PP_062645_330.2020371	0	0	0	0	0	0	0	0	0	1215.98	2915.43	4231.39	4610.7	2582.28	0	0	0	0	0	0	0	0	2358.12	1652.98	388.095	0	0	0	0	0	0	0	0	0	0	0	0
PP_083052_416.1815972	0	0	10563	29071.8	21143.7	15863.3	8703.84	2730.49	0	0	0	0	0	0	0	0	0	0	0	0	0	0	0	0	0	0	0	0	0	0	0	0	0	0	0	0	0
PP_046470_274.1760168	0	18878.5	50140.2	55093.3	37094.3	37762.3	27860.7	15249.9	9991.18	4611.22	0	0	0	0	886.396	0	0	0	0	0	0	0	0	0	0	0	0	0	0	0	0	0	0	0	0	0	0
PP_089044_446.2613794	0	0	3939.18	8983.17	8690.28	4704.97	0	0	1803.24	887.268	0	0	0	0	0	17884	60483.9	116959	134319	89482.6	33450.8	15817.3	7820.94	885.509	0	0	0	0	0	0	0	0	0	0	0	0	0
PP_050719_288.2027874	0	6634.28	14332.9	19283.2	14288.6	11166.8	10162.4	0	0	0	0	0	0	0	0	0	0	0	0	0	0	0	0	0	0	0	0	0	0	0	0	0	0	0	0	0	0
PP_037319_237.12347_4	2169.96	36756.3	52521.2	50497.9	32330.6	35465.9	31851.5	22690.3	19990.3	7834.2	0	0	0	0	9319.88	19707.7	26685.4	33476.6	11758.4	0	0	0	0	0	0	0	0	0	0	0	0	0	0	0	0	0	0
PP_016150_166.0862435	976.476	18250.9	25531.2	23422.5	19531.3	18221.4	18265	12907.5	8016.9	4090.38	0	0	0	0	1206.85	5758.23	12877.4	17082.7	6873.33	1477.78	0	0	0	0	0	885.47	680.472	0	0	0	0	0	0	0	0	0	0
PP_104886_479.7272505	0	0	0	0	0	0	0	0	0	0	6223.57	10545.4	9271.35	0	5505.31	16000	18846.5	14799.5	0	0	0	0	0	0	0	0	0	0	0	0	0	0	0	0	0	0	0
PP_004439_120.0816149	0	7409.32	14651	11077.8	11266.8	11064.3	8089.48	8525.19	400.404	0	0	0	0	0	0	0	0	0	0	0	0	0	0	0	0	0	0	0	0	0	0	0	0	0	0	0	0
PP_052562_295.1294005	0	0	0	0	0	0	0	0	0	0	0	0	0	0	3780.59	10323.8	12560.1	6111.06	1799.22	341.644	0	0	0	0	0	0	0	0	0	0	0	0	0	0	0	130.887	0
PP_043218_261.1308628	31364.9	16617.5	22075.8	23244.1	13328.5	12081.7	14156.2	14844.8	24128	19566.1	14741.4	14421.7	15544.1	18778.4	19648.6	16909.6	12787.5	17884.6	13702.1	20478.6	16552.2	19518.1	20305.4	15288.8	19399	18685.9	26373.6	13325	22544.6	19738.4	20109.4	13825.3	16646.7	18469.7	19465.8	15423.1	14235.8
PP_069781_360.2127344	0	1688.77	13463.3	17270.3	8655.05	3521.51	0	0	0	0	0	0	0	0	0	0	0	0	0	0	0	0	0	0	0	0	0	0	0	0	0	0	0	0	0	0	0
PP_044598_267.1341065	1008.77	17902.6	33119.6	57978.6	64431.8	64084	67212.5	40088.8	18995.7	0	0	0	0	0	0	0	0	17304.6	23721.1	16281.9	11569.3	7514.19	13274.7	18816.3	24740.2	27029.8	26950.2	18356.4	13994.4	12675.9	12869.6	10359.6	9643.12	9883.33	9526.73	11787.4	9185.65
PP_033902_227.175211_	0	3355.85	6792.02	5755.17	3739.02	1303.12	599.274	0	0	0	0	0	0	0	0	0	0	936.548	0	0	0	0	0	0	0	0	0	0	0	0	0	0	0	0	0	0	0
PP_052590_295.1653844	0	21769.2	28079.9	38403.1	40412.7	36367	33102.1	20957.1	17285.3	0	0	0	0	0	0	0	8120.33	2866.51	0	0	0	0	0	0	0	0	0	0	0	0	0	0	0	0	0	0	0
PP_080781_404.1927047	0	8251.12	25656.4	26675.2	14810.7	8915.05	4814.88	0	0	0	0	0	0	0	0	0	0	0	0	0	0	0	0	0	0	0	0	0	0	0	0	0	0	0	0	0	0
PP_055164_304.1865151	0	8579.34	23753.8	24005	16636.7	13842.5	8784.61	6938.84	5110.26	4090.21	3957.36	2663.59	5802.34	2051.1	4088.36	6085.57	8899.27	3286.67	0	0	0	0	0	0	0	0	0	0	0	0	0	0	0	0	0	0	0
PP_017994_173.0919268	0	1031.51	8840.13	7802.15	6216.4	3413.54	1370.62	0	0	0	822.571	773.038	0	0	0	1372.95	2250.61	0	0	0	0	0	0	0	0	0	0	0	0	0	0	0	0	0	0	0	0
PP_101541_472.2402796	0	3993.68	10128.7	9405.52	3364.49	1553.17	0	0	0	0	0	0	0	0	0	0	0	0	0	0	0	0	0	0	0	0	0	0	0	0	0	0	0	0	0	0	0
PP_090133_451.2661056	0	0	11913.4	10924.6	6661.69	3805.13	2320.91	0	0	0	0	0	0	0	0	0	0	0	0	0	0	0	0	0	0	0	0	0	0	0	0	0	0	0	0	0	0
PP_003531_116.071695_	0	0	0	0	0	0	0	0	0	0	0	0	3079.13	5307.87	4911.89	2152.43	1720.32	1739.95	0	0	0	0	0	0	0	0	0	269.19	0	0	0	0	0	0	0	0	0
PP_034441_229.1550857	0	0	0	0	0	0	0	0	0	897.774	2752.03	5614.25	9484.94	13643	13519.9	6995.11	4524.74	5176.02	915.87	0	0	0	0	0	315.706	3201.57	3504.54	2803.09	3498.72	2872.07	2628.51	1955.41	893.635	461.555	1667	1908.49	204.113
PP_039014_244.1655427	0	6826.69	14189.5	12183.7	3631.57	1329.26	1303.94	0	2201.26	0	0	0	0	0	2138.91	0	0	0	0	0	0	0	0	0	0	0	0	0	0	0	0	0	0	0	0	0	0
PP_043725_263.1422317	0	22870.3	28684.5	31375.8	16547.9	24671	28018.2	14193.4	80626.1	87060.8	0	0	0	0	6816.24	35231.2	60222.2	43966.9	0	0	0	0	0	0	0	0	0	2290.02	12256.7	13550	10845.2	11972.1	14915.6	12173.5	12074	17162.7	16558.8
PP_030855_216.0667309	0	0	0	0	0	0	0	0	0	0	0	0	0	0	1205.87	9008.84	9577.01	4650	0	0	0	0	0	0	0	0	0	0	0	0	0	0	0	0	0	0	0
PP_002093_107.0501021	0	0	0	0	0	0	0	0	0	0	0	0	0	0	2814.5	15847.7	17528	8813.59	1302.34	0	0	0	0	0	0	0	0	0	0	0	0	0	0	0	0	0	0
PP_048508_281.1129813	0	0	0	0	0	0	1453.48	0	0	0	0	884.552	5836.76	6677.56	8018.98	6002.32	2131.52	8272.81	12378.3	13963.2	16133.7	12408.9	11783	9983.09	7988.9	5776.66	5056.71	1708.35	2789.72	1255.97	0	0	0	1381.48	0	0	0
PP_111657_520.7722038	0	0	0	0	0	0	0	0	0	0	0	0	0	0	4549.12	12162	10426.8	6023.03	0	0	0	0	0	0	0	0	0	0	0	0	0	0	0	0	0	0	0
PP_065263_341.5133194	0	0	0	0	0	0	0	0	0	0	0	0	0	0	7758.94	17474.1	12496.6	9110.84	0	0	0	0	0	0	0	0	0	0	0	0	0	0	0	0	0	0	0
PP_020268_182.0811571	0	0	758.58	1871.48	693.82	0	0	0	0	0	0	0	0	0	7443.47	23908.6	28232.7	14365.9	4505.34	0	0	0	0	0	0	0	0	0	0	0	0	0	0	0	0	0	0
PP_044126_265.1271473	0	0	0	0	0	0	0	0	0	0	0	0	0	0	4743.2	16822.1	18282.7	11457.7	3284.54	0	0	0	0	0	0	0	0	0	0	0	0	0	0	0	0	0	0
PP_129453_677.1516219	0	0	0	0	0	0	0	0	0	0	0	0	0	0	0	9215.36	8827.67	4876.55	0	0	0	0	0	0	0	0	0	0	0	0	0	0	0	0	0	0	0
PP_015898_165.0545608	0	0	0	0	0	0	0	0	0	0	0	0	0	0	1144.06	8504.26	8984.25	4811.04	0	0	0	0	0	0	0	0	0	0	0	0	0	0	0	0	0	0	0
PP_006028_129.103106_	0	1355.74	6367.62	2152.25	0	0	0	0	0	0	0	0	0	0	15620.7	58971.4	63390	30291	8591.45	1079.21	0	0	0	0	0	0	0	0	0	0	0	0	0	0	0	0	0
PP_062601_330.1444609	0	0	0	0	0	0	0	0	0	0	0	0	0	0	6611.35	21619.3	22930.6	11699.1	3917.26	0	0	0	0	0	0	0	0	0	0	0	0	0	0	0	0	0	0
PP_051713_292.1650911	0	0	0	0	0	0	0	0	0	0	0	0	0	0	5141.78	15680.1	17338.2	8670.32	3460.93	0	0	0	0	0	0	0	0	0	0	0	0	0	0	0	0	0	0
PP_126931_642.1851628	0	0	0	0	0	0	0	0	0	0	0	0	0	0	3707.86	14724.3	19396.7	8924.22	1527.69	0	0	0	0	0	0	0	0	0	0	0	0	0	0	0	0	0	0
PP_040971_252.1056689	0	0	0	0	0	0	0	0	0	0	0	0	0	0	1058.1	7694.56	9122.8	4585.74	0	0	0	0	0	0	0	0	0	0	0	0	0	0	0	0	0	0	0
PP_035719_233.1099477	0	0	0	0	0	0	0	0	0	0	0	0	0	0	1166.07	9532.9	11187.5	5326.69	0	0	0	0	0	0	0	0	0	0	0	0	0	0	0	0	0	0	0
PP_072813_372.1550385	0	0	0	0	0	0	0	0	0	0	0	0	0	0	5016.74	17478.6	18792.2	9743.73	3383.46	0	0	0	0	0	0	0	0	0	0	0	0	0	0	0	0	0	0
PP_008696_136.0757032	0	0	0	0	0	0	0	0	0	0	0	0	0	1441.59	23736.1	87352.1	96406	47671.9	15165.8	3942.54	0	0	0	0	0	0	0	0	0	0	0	673.281	0	0	0	0	0
PP_123300_611.2514943	0	0	0	0	0	0	0	0	0	0	0	0	0	0	1217.57	10895	10291.2	5478.86	0	0	0	0	0	0	0	0	0	0	0	0	0	0	0	0	0	0	0
PP_103450_474.2428139	0	0	0	0	0	0	0	0	0	0	0	0	0	0	3445.5	11767.4	12674	6148.06	0	0	0	0	0	0	0	0	0	0	0	0	0	0	0	0	0	0	0
PP_102618_473.2395457	0	0	724.342	0	0	0	0	0	0	0	0	0	0	0	18077.3	53310.7	58582.6	30688.2	12139.3	4358.25	0	0	0	0	0	0	0	0	0	0	0	0	0	0	0	1441.02	1341.92
PP_057307_311.1789218	0	0	0	0	0	0	0	0	0	0	0	0	0	0	5255.91	17212.5	19428.2	9720.5	3333.27	0	0	0	0	0	0	0	0	0	0	0	0	0	0	0	0	0	0
PP_045701_271.6338884	0	0	0	0	0	0	0	0	0	0	0	0	0	0	0	7597.06	8591.7	5061.99	0	0	0	0	0	0	0	0	0	0	0	0	0	0	0	0	0	0	0
PP_121041_590.2725566	0	0	0	0	0	0	0	0	0	0	0	0	0	0	4382.54	16472.9	19440.4	9862.69	3291.37	0	0	0	0	0	0	0	0	0	0	0	0	0	0	0	0	0	0
PP_123211_610.2484773	0	0	0	0	0	0	0	0	0	0	0	0	0	0	10965.6	33355.4	33079.2	20123.8	8895.16	0	0	0	0	0	0	0	0	0	0	0	0	0	0	0	0	0	0
PP_047407_277.6197308	0	0	0	0	0	0	0	0	0	0	0	0	0	0	5925.93	18382.4	21370.3	12839.2	4619.46	0	0	0	0	0	0	0	0	0	0	0	0	0	0	0	0	0	0
PP_047852_279.0973947	0	0	0	0	0	0	0	0	0	0	0	0	0	0	2551.38	8282.3	9873.79	6277.56	0	0	0	0	0	0	0	0	0	0	0	0	0	0	0	0	0	0	0
PP_129528_678.1622357	0	0	0	0	0	0	0	0	0	0	0	0	0	0	6563.21	15205.4	18612.7	12665.7	4863.41	0	0	0	0	0	0	0	0	0	0	0	0	0	0	0	0	0	0
PP_120911_589.2698007	0	0	0	0	0	0	0	0	0	0	0	0	0	1556.37	27938.5	106605	116630	64031	20974	6235.3	0	0	0	0	0	0	0	0	0	1244.3	0	1152.05	1538.55	2933.97	2988.32	1743.71	2037.04
PP_040731_251.1024637	0	0	0	0	0	0	0	0	0	0	0	0	0	1524.61	25175.6	78800.6	88963.1	47190.5	16054	5349.22	0	0	0	0	0	0	0	0	0	1012.53	0	2471.31	1436.93	2950.43	2307.36	1929.34	1245.45
PP_043967_264.6260622	0	0	0	0	0	0	0	0	0	0	0	0	0	0	21338.7	63794.3	68430.5	46438.7	14293	4362.49	0	0	0	0	0	0	0	0	0	0	929.363	0	1371.45	1191.52	0	0	0
PP_120804_588.2665731	0	0	0	0	0	0	0	0	0	0	0	0	0	11724.9	101782	376452	408679	231536	75327.5	22976.3	0	0	0	0	0	0	0	3432.53	8037.18	10024.5	10210.4	10500.1	12635.3	12229.3	12037.2	13172.2	12211.9
PP_049851_285.6313346	0	0	0	0	0	0	0	0	0	0	0	0	0	0	10335	30885.9	38925	24691.5	7024.93	0	0	0	0	0	0	0	0	0	0	0	0	0	0	0	0	0	0
PP_050060_286.1332373	0	0	0	0	0	0	0	0	0	0	0	0	0	0	1056.69	7466.7	8920.75	6115.19	0	0	0	0	0	0	0	0	0	0	0	0	0	0	0	0	0	0	0
PP_057907_313.6098886	0	0	0	0	0	0	0	0	0	0	0	0	0	0	1548.69	8833.14	8149.21	7381.65	0	0	0	0	0	0	0	0	0	0	0	0	0	0	0	0	0	0	0
PP_105248_481.2291987	0	9424.2	15520.6	11652.2	5450.38	0	0	0	0	0	0	0	0	0	0	0	0	0	0	0	0	0	0	0	0	0	0	0	0	0	0	0	0	0	0	0	0
PP_052707_295.6399465	0	0	0	0	0	0	0	0	0	0	0	0	0	0	11280.6	30943.1	39874	26472.3	5625.85	0	0	0	0	0	0	0	0	0	0	0	0	0	0	0	0	0	0
PP_056973_310.1757988	0	11788.8	18920.9	12104.4	4719.13	2618.31	0	0	0	0	0	0	0	4533.88	41042.4	122411	138547	75989	27280.5	8881.46	0	0	0	0	0	0	0	0	0	3316.45	3359.31	4275.88	4615.31	4844.74	4655.34	4035.94	4784.49
PP_052315_294.6369733	0	0	0	0	0	0	0	0	0	0	0	0	0	28633.9	286439	689433	853959	571858	165825	54157.8	8005.04	0	0	0	0	0	3341.17	6890.93	25601	40031.3	37331.9	29899.3	26395.3	29120.4	30052.8	49130.3	26808.5
PP_052570_295.1384788	0	0	0	0	0	0	0	0	0	0	0	0	0	5865.45	84358.8	211320	265496	173065	48980.8	15461.8	0	0	952.046	0	0	0	0	0	4856.73	10035.2	7149.06	7125.56	6250.69	7821.02	7132.88	11818.6	1936.35
PP_047300_277.1177774	0	0	0	0	0	1157.87	0	0	0	0	0	0	0	2329.91	23719.9	69595.1	78556.1	51373.3	15276.3	7565.36	4279.17	4279.11	3297.35	3166.28	1417.22	0	0	0	1122.57	0	0	1415.19	2480.61	2687.12	2149.55	2559	0
PP_063705_334.1652567	0	0	0	1793.76	1284.21	40536.7	56826	14153.6	21764.8	6113.79	0	0	0	0	0	0	0	0	0	0	0	0	0	0	0	0	0	0	0	0	0	0	0	0	0	0	0
PP_078306_394.211214_	0	0	0	0	0	0	0	0	0	0	0	0	0	0	7707.11	11800.9	7937.26	2055.91	0	0	0	0	0	0	0	0	0	0	0	0	0	0	0	0	0	0	0
PP_068979_357.2494262	0	25539.4	31174.9	30784.3	15765.1	8161.29	4745.76	2933.67	4556.53	10212	7591.79	5847.26	6070.26	2075.3	0	0	0	0	0	0	0	0	0	0	0	929.53	2486.94	666.715	2284.88	1462.03	1544.37	1342.72	501.059	0	0	0	0
PP_084390_423.2587526	0	3651.81	6702.29	4907.77	905.038	0	1151.66	0	0	0	0	0	0	0	0	1298.31	2739.14	0	0	0	0	0	0	0	0	0	0	0	0	0	0	0	0	0	0	0	0
PP_110348_510.2922249	0	7115.37	12381.9	9772.92	3777.23	1151.96	0	0	0	0	0	0	0	0	0	0	0	0	0	0	0	0	0	0	0	0	0	0	0	0	0	0	0	0	0	0	0
PP_018047_173.1284154	0	7381.55	11691.2	9557.88	3338.37	0	0	0	0	0	0	0	0	0	0	0	0	0	0	0	0	0	0	0	0	0	0	0	0	0	0	0	0	0	0	0	0
PP_041965_256.1514976	0	9431.94	17875.2	14858.8	0	0	0	0	0	0	0	0	0	0	0	0	0	0	0	0	0	0	0	0	0	0	0	0	0	0	0	0	0	0	0	0	0
PP_041782_255.6497293	0	43238.4	81432.3	71009.1	23465.5	13529.6	8720.07	0	1256.06	0	0	0	0	0	0	0	0	0	0	0	0	0	0	0	0	0	0	0	0	0	0	0	0	0	0	0	0
PP_052558_295.1362526	0	0	0	0	0	0	0	0	0	0	0	0	0	651.195	37321.7	111372	156135	103296	17422.6	7458.39	0	0	1377.2	0	0	0	0	0	2508.8	5753.24	4239.7	3765.19	3201.83	3246.09	5238.69	3879.6	266.79
PP_073710_375.2237637	0	10733.2	11198.1	9509.48	3840.28	2418.96	0	0	0	0	0	0	0	0	0	0	0	0	0	0	0	0	0	0	0	0	0	0	0	0	0	0	0	0	0	0	0
PP_077793_392.2150324	0	0	0	0	0	0	0	0	0	0	0	0	0	0	4082.41	11212	9253.41	5514.45	0	0	0	0	0	0	0	0	0	0	0	0	0	0	0	0	0	0	0
PP_112776_529.2618228	0	4481.62	22648.9	22050	9876.78	3706.37	733.505	0	0	0	0	0	0	0	0	0	0	0	0	0	0	0	0	0	0	0	0	0	0	0	0	0	0	0	0	0	0
PP_038937_244.1181683	0	0	0	0	0	0	568.1	7889.17	9494.22	9370.03	3347.42	622.243	0	0	0	0	0	0	0	0	0	0	0	0	0	0	0	0	0	0	0	0	0	0	0	0	0
PP_110991_515.2456981	0	0	0	0	0	0	1495.74	2792.61	1062.59	0	8865.71	17040.5	12019.6	5375.51	2830.05	2372.07	1330.26	0	0	0	0	0	0	0	0	0	0	0	0	0	0	0	0	0	0	0	0
PP_086069_432.245489_	0	0	7653.22	34219.8	53431.4	47922.1	40234.1	20968.8	13096	4740.32	0	0	0	0	0	1963.08	2393.48	4622.64	0	0	0	0	0	0	0	0	0	0	0	0	0	0	0	0	0	0	0
PP_111520_519.9576782	0	0	0	0	0	0	0	0	0	0	0	0	0	0	4123.8	10945	11558.1	5206.48	0	0	0	0	0	0	0	0	0	0	0	0	0	0	0	0	0	0	0
PP_065647_343.1802142	0	0	0	0	0	0	0	0	0	0	0	0	0	0	7454.97	15821.5	12391.5	8475.47	0	0	0	0	0	0	0	0	0	0	0	0	0	0	0	0	0	0	0
PP_110761_513.7641356	0	0	0	0	0	0	0	0	0	0	0	0	0	3255.03	15400	32598.6	28673.4	18548.8	3913.26	0	0	0	0	0	0	0	0	0	0	0	0	0	0	0	0	0	0
PP_065490_342.845191_	0	0	0	0	0	0	0	0	0	0	0	0	0	3603	17428.8	33189.2	29800.4	20824.3	2878.89	0	0	0	0	0	0	0	0	0	0	0	0	0	0	0	0	0	0
PP_110841_514.2644334	0	0	0	0	0	0	0	0	0	0	0	0	0	0	6958.36	15588.5	13738.6	7435.06	0	0	0	0	0	0	0	0	0	0	0	0	0	0	0	0	0	0	0
PP_111612_520.286668_	0	0	0	0	0	0	0	0	0	0	0	0	0	0	3437.89	8817.52	9369.79	6185.52	0	0	0	0	0	0	0	0	0	0	0	0	0	0	0	0	0	0	0
PP_068964_357.2124424	0	1437.41	2642.6	946.39	0	0	1041.41	8451.19	12791.6	9891.37	5693.9	3135.48	3101.16	0	0	0	0	0	0	0	0	0	0	0	0	0	0	0	0	0	0	0	0	0	0	0	0
PP_093107_460.2763927	0	25084.9	47168.1	38253.2	15233.8	5829.22	0	0	0	0	0	0	0	0	0	0	0	0	0	0	0	0	0	0	0	0	0	0	0	0	0	0	0	0	0	0	0
PP_070363_362.1917594	0	54439.7	98490.7	64308.4	13496.6	1989.17	0	0	0	0	0	0	0	0	0	0	0	0	0	0	0	0	0	0	0	0	0	0	0	0	0	0	0	0	0	0	0
PP_042997_260.1966179	0	7788.21	21273.5	13692.3	3440.29	0	5189.12	21198.5	29500.2	22634.7	8467.59	0	0	0	0	0	0	0	0	0	0	0	0	0	0	0	0	0	0	0	0	0	0	0	0	0	0
PP_067971_353.2179351	0	0	0	0	0	0	0	0	0	0	0	0	0	0	0	3902.91	6276.26	8700.8	0	0	0	0	0	0	0	0	0	0	0	0	0	0	0	0	0	0	0
PP_033934_227.6362959	0	0	0	0	0	0	0	0	0	0	0	0	0	0	0	5864.89	11658.7	13073.4	0	0	0	0	0	0	0	0	0	0	0	0	0	0	0	0	0	0	0
PP_073940_376.2201532	0	0	0	0	0	0	16056.3	53905.9	76790.1	56799.7	23538.4	7159.99	0	0	0	0	0	0	0	0	0	0	0	0	0	0	0	0	0	0	0	0	0	0	0	0	0
PP_086683_435.2238843	0	4061.77	18242.4	26717.1	33652.1	45588.8	47063.7	35787.9	3585.43	0	0	0	0	0	0	0	0	0	0	0	0	0	0	0	0	0	0	0	0	0	0	0	0	0	0	0	0
PP_077009_389.2393776	0	0	0	0	0	0	0	0	0	0	0	0	1625.63	7465.18	13126	11050.8	9171.5	1571.52	0	0	0	0	0	0	0	0	0	0	0	0	0	0	0	0	0	0	0
PP_117659_568.2251389	0	0	0	0	0	0	0	0	2786.33	0	0	0	0	0	0	0	3906.7	6186.43	8184.11	3983.82	0	0	0	0	0	2042.54	5623.16	6733.22	7343.89	7681.7	7490.74	6871.3	7274.32	7064.33	6870.38	7296.98	6580.91
PP_012457_150.0585639	0	0	0	0	0	0	0	0	0	0	2023.54	5143.76	6738.1	5144.71	3723.63	3367.2	5349.6	5992.68	1344.45	0	0	0	0	0	0	0	0	0	0	0	0	0	0	0	0	0	0
PP_038957_244.1287932	0	0	0	0	0	0	10007.1	34423.9	46734.2	33325.1	16278.7	5096.32	0	0	0	0	0	0	0	0	0	0	0	0	0	0	0	0	0	0	0	0	0	0	0	0	0
PP_011255_144.0657374	0	0	0	0	0	0	0	0	0	6912.39	11685	16545.5	17397	12777.1	8343.38	7672.31	7784.89	8513.82	4087.74	2597.13	1052.05	0	687.935	0	0	0	0	0	0	0	0	0	0	0	0	0	0
PP_106766_489.3116409	0	0	0	0	0	0	3992.82	16547.3	23897.8	17165	6723.14	0	0	0	0	0	0	0	0	0	0	0	0	0	0	0	0	0	0	0	0	0	0	0	0	0	0
PP_039316_245.1593702	0	0	0	1425.67	0	0	55480.2	179350	279575	184295	65805.7	13962.9	6461.74	0	1835.58	0	0	0	0	0	0	0	0	0	0	0	0	0	0	0	0	0	0	0	0	0	0
PP_033589_226.1183246	0	0	0	0	0	0	4144.42	17984.6	24069.9	17247.8	7868.94	2423.02	0	0	0	0	0	0	0	0	0	0	0	0	0	0	0	0	0	0	0	0	0	0	0	0	0
PP_106500_488.3078144	0	0	0	0	0	0	26941.3	93383.2	124578	91515	38300.9	14526.7	2086.31	0	0	0	0	0	0	0	0	0	0	0	0	0	0	0	0	0	0	0	0	0	0	0	0
PP_006029_129.1030528	0	0	0	0	0	0	6971.26	31053.4	42280.9	32050	12898.7	3395.84	0	0	0	0	0	0	0	0	0	0	0	0	0	0	0	0	0	0	0	0	0	0	0	0	0
PP_039072_244.6577224	0	0	0	11004.6	0	17708.8	249088	767746	1.17067e+06	776452	327804	103506	47186.9	10438	17583.3	6767.3	8036.22	12613.6	0	0	0	0	0	0	0	0	0	0	0	0	0	0	0	0	0	0	0
PP_035200_231.1707186	5718.43	96090.2	144286	132941	118708	105947	123264	84238.9	57879.1	3773.59	0	0	0	0	0	5419.4	38700.9	140219	58718.7	3249.21	5020.61	0	0	18227.2	28777.5	47482.6	61045.5	47341.4	68906.6	66004.8	58844.4	45864.9	56738.4	48416.5	44099.3	57405.5	40853.6
PP_080131_401.2320206	0	0	0	0	0	0	0	0	0	0	9283.27	21127.1	21528.4	13788.5	7241.02	0	0	0	0	0	0	0	0	0	0	0	0	0	0	0	0	0	0	0	0	0	0
PP_073675_375.2225313	0	0	2638.91	0	2280.38	14785.7	109788	355524	512055	368997	162375	73267.4	67822.1	40989	18880	6172.46	6706.26	5945.82	0	0	0	0	0	0	0	0	0	0	0	0	0	0	0	0	0	0	0
PP_031306_217.1181589	0	4137.94	8320.51	8499.37	11244.1	14226.6	21806.5	30793.4	16316.5	5613.15	0	0	0	0	0	0	0	0	0	0	0	0	0	0	0	0	0	0	0	0	0	0	0	0	0	0	0
PP_118610_574.3194666	0	0	0	0	0	0	0	0	0	0	0	0	4572.84	6262.95	7983.72	13703.2	16958.5	31805.1	26057.8	12895.2	7946.1	1415.64	0	0	0	0	0	0	0	0	0	0	0	0	0	0	0
PP_052595_295.1650522	0	22271.7	44331.3	40868.3	28927.7	23020.9	20093.2	12745.2	0	0	0	0	0	0	0	0	0	0	0	0	0	0	0	0	0	0	0	0	0	0	0	0	0	0	0	0	0
PP_059017_318.2023995	0	14500.9	17669.6	10797	1955.38	0	0	0	0	0	0	0	0	0	0	0	1610.87	8424.43	2764.05	0	0	0	0	0	0	0	0	0	0	0	0	0	0	0	0	0	0
PP_068944_357.2044396	0	0	0	0	0	0	1041.41	8451.19	12791.6	9891.37	5693.9	3122.13	2287.97	0	0	0	0	0	0	0	0	0	0	0	0	0	0	0	0	0	0	0	0	0	0	0	0
PP_085504_429.270981_	0	0	0	3335.91	3841.24	25143.8	41905.6	51756.2	33278.9	7348.82	0	0	0	0	0	0	0	0	0	0	0	0	0	0	0	0	0	0	0	0	0	0	0	0	0	0	0
PP_068217_354.1658136	0	0	1266.69	1651.38	1619.39	3645.84	12313.8	17481.8	18554.5	18003	16146.3	14549	14330.9	9698.03	8522.05	3790.07	0	0	0	0	0	0	0	0	0	0	0	0	0	0	0	0	0	0	0	0	0
PP_086299_433.2290475	0	5463.12	24931.5	27791	11723.6	7254.86	3077.05	0	0	0	0	0	0	0	0	0	0	0	0	0	0	0	0	0	0	0	0	0	0	0	0	0	0	0	0	0	0
PP_064176_336.2076842	0	0	0	0	0	0	0	0	0	0	0	0	5225.83	17229.1	35488.8	22077.9	2864.01	0	0	0	0	0	0	0	0	0	0	0	0	0	0	0	0	0	0	0	0
PP_083340_417.6612556	0	0	0	0	0	0	0	0	0	781.188	4303.53	8279.4	10109.4	3798.28	2963.83	0	0	0	0	0	0	0	0	0	0	0	0	0	0	0	0	0	0	0	0	0	0
PP_100669_471.2919719	0	0	0	0	0	0	0	0	0	0	0	0	0	5231.56	9551.67	8858.55	0	0	0	0	0	0	0	0	0	0	0	0	0	0	0	0	0	0	0	0	0
PP_078552_395.2348508	0	0	0	0	0	0	0	0	0	0	0	0	0	5082.87	8899.82	7068.15	1115.76	0	0	0	0	0	0	0	0	0	0	0	0	0	0	0	0	0	0	0	0
PP_051998_293.18271_4	0	0	0	0	0	0	0	0	5511.02	10402.4	9855.76	8785.42	10241.3	3316.9	0	0	0	0	0	0	0	0	0	0	0	0	0	0	0	0	0	0	0	0	0	0	0
PP_078390_394.9029936	0	0	0	0	0	0	0	0	0	0	0	1110.71	4571.24	10687.4	15315.7	12655.1	4904.25	0	0	0	0	0	0	0	0	0	0	0	0	0	0	0	0	0	0	0	0
PP_069775_360.2125173	0	3588.02	18192.6	21529.5	9770.03	5873.34	3347.16	2413.41	0	0	0	0	0	0	0	0	0	0	0	0	0	0	0	0	0	0	0	0	0	0	0	0	0	0	0	0	0
PP_090575_453.234332_	0	13198.6	37826.5	39927.3	21390.4	10522	0	0	0	0	0	0	0	0	0	0	0	0	0	0	0	0	0	0	0	0	0	0	0	0	0	0	0	0	0	0	0
PP_043726_263.142466_	0	45116.2	52163.9	70408.4	38981.7	56104.7	54508.7	17637.5	0	0	0	0	0	0	0	0	0	2394.74	0	0	0	0	0	0	0	0	0	0	0	0	0	0	0	0	0	0	0
PP_033898_227.1750331	0	0	10518.9	9635.78	5711.79	3553.23	2692.65	2017.64	0	0	0	0	0	0	0	0	0	0	0	0	0	0	0	0	0	0	0	0	0	0	0	0	0	0	0	0	0
PP_030981_216.1564119	0	58346.1	119400	103287	43994.5	7883.97	6149.24	0	0	0	0	0	0	0	0	0	0	0	0	0	0	0	0	0	0	0	0	0	0	0	0	0	0	0	0	0	0
PP_030686_215.654883_	4869.85	286806	568711	520101	225327	134142	65187.6	25002.2	7383.81	0	0	0	0	0	0	0	0	0	0	0	0	0	0	0	0	0	0	0	0	0	0	0	0	0	0	0	0
PP_014186_157.1336192	0	44227.6	98607.9	79417.1	35909.2	18260.2	9344.03	0	0	0	0	0	0	0	0	0	0	0	0	0	0	0	0	0	0	0	0	0	0	0	0	0	0	0	0	0	0
PP_069806_360.2683215	0	18671.2	39842.7	32918.2	14151.7	7392.84	0	0	0	0	0	0	0	0	0	0	0	0	0	0	0	0	0	0	0	0	0	0	0	0	0	0	0	0	0	0	0
PP_039877_247.1841958	0	10161.9	21300.8	17216.8	7128.04	1527.33	0	0	0	0	0	0	0	0	0	0	0	0	0	0	0	0	0	0	0	0	0	0	0	0	0	0	0	0	0	0	0
PP_085909_431.3056416	0	8344.26	18382.2	13882.2	6963.95	3076.85	0	0	0	0	0	0	0	0	0	0	0	0	0	0	0	0	0	0	0	0	0	0	0	0	0	0	0	0	0	0	0
PP_039598_246.1810167	1451.63	107624	217286	174609	83557.4	46736.1	22402.4	8867.39	4253.53	0	0	0	0	0	0	0	0	0	0	0	0	0	0	0	0	0	0	0	0	0	0	0	0	0	0	0	0
PP_085720_430.3022621	0	51556.3	103747	81875.4	40699.3	21103.6	9884.26	4322.79	0	0	0	0	0	0	0	0	0	0	0	0	0	0	0	0	0	0	0	0	0	0	0	0	0	0	0	0	0
PP_090379_452.2837977	0	3751	7317.25	5535.29	1066.34	0	0	0	0	0	0	0	0	0	0	0	0	0	0	0	0	0	0	0	0	0	0	0	0	0	0	0	0	0	0	0	0
PP_069493_359.2650516	1858.11	130584	255857	218691	97493	56059.6	28550.6	11708.3	6474.02	0	0	0	0	0	0	0	0	0	0	0	0	0	0	0	0	0	0	0	0	0	0	0	0	0	0	0	0
PP_011936_147.1126755	0	3436.7	7698.91	5548.48	2920.26	0	0	0	0	0	0	0	0	0	0	0	0	0	0	0	0	0	0	0	0	0	0	0	0	0	0	0	0	0	0	0	0
PP_038501_242.1860466	0	29368.1	54518.3	44925.9	21145.2	11076.1	4998.88	0	0	0	0	0	0	0	0	0	0	0	0	0	0	0	0	0	0	0	0	0	0	0	0	0	0	0	0	0	0
PP_034446_229.154414_	0	12950.7	24129.6	17735.4	9351.76	5230.48	2245.47	521.325	0	0	0	0	0	0	0	0	0	0	0	0	0	0	0	0	0	0	0	0	0	0	0	0	0	0	0	0	0
PP_090949_455.8965411	0	0	0	0	0	0	0	0	0	0	7172.22	18175.8	16597.9	9463.95	3817.63	0	0	0	0	0	0	0	0	0	0	0	0	0	0	0	0	0	0	0	0	0	0
PP_006030_129.1031303	0	56607.9	109664	81543.9	43398.7	21727.4	8436.94	3268.68	591.281	296.491	0	418.2	0	0	3096.59	1211.47	0	0	0	0	0	0	0	0	0	0	0	0	0	0	0	0	0	0	0	0	0
PP_058537_316.1864276	1400.4	21110.9	24465.8	17329.6	9397.65	6660.67	5809.01	5056.56	6274.11	9609.56	11034	12550.7	10213.5	1615.11	0	0	0	0	0	0	0	0	0	0	0	0	0	0	0	0	0	0	0	0	0	0	0
PP_020269_182.0793921	3490.63	15649.8	5625.13	5197.86	9400.41	18804.9	12235.9	4080.41	494.566	0	0	0	0	0	0	1143.68	862.21	486.015	0	0	0	0	0	0	0	0	0	0	0	0	0	0	0	0	0	0	0
PP_075327_382.1970021	0	13184.8	47802.9	49260	20253	11513.4	6443.62	3239.47	0	0	0	0	0	0	0	0	0	0	0	0	0	0	0	0	0	0	0	0	0	0	0	0	0	0	0	0	0
PP_044111_265.1179092	0	5246.43	17754.8	14779.9	7032.74	3349.08	0	0	0	0	0	0	0	0	0	0	0	0	0	0	0	0	0	0	0	0	0	0	0	0	0	0	0	0	0	0	0
PP_020060_181.0762974	39707.2	144393	66169.1	63302.5	98628.6	176062	130690	53936.3	19588.5	8869.91	2481.29	1040.6	2287.35	2021.04	1048.24	3694.39	2303.43	3054.15	4140.57	3816.4	3057.29	2163.08	1762.26	3335.22	3723.71	4547.46	7247.72	8775.19	8085.4	8196.14	6274.42	2624.37	4443.55	3503.18	2903.03	2738.32	1743.13
PP_051467_291.1681995	0	32541.9	65834.8	70710.1	33496.3	24399.1	11121.5	0	0	0	0	0	0	0	0	0	0	0	0	0	0	0	0	0	0	0	0	0	0	0	0	0	0	0	0	0	0
PP_119632_581.3297279	0	4143.88	8982.4	8297.49	5227.63	1088.48	0	0	0	0	0	0	0	0	0	0	0	0	0	0	0	0	0	0	0	0	0	0	0	0	0	0	0	0	0	0	0
PP_110350_510.2922023	0	6630.33	13496.8	12131.7	7250.05	4176.64	0	0	0	0	0	0	0	0	0	0	0	0	0	0	0	0	0	0	0	0	0	0	0	0	0	0	0	0	0	0	0
PP_112894_530.2244802	0	0	5726.19	17954.9	15425.8	8657.42	0	0	0	0	0	0	0	0	0	0	0	0	0	0	0	0	0	0	0	0	0	0	0	0	0	0	0	0	0	0	0
PP_073766_375.7260307	0	0	0	0	0	0	0	0	0	0	11871.2	19416.8	17447.4	9521.52	4509.64	0	0	0	0	0	0	0	0	0	0	0	0	0	0	0	0	0	0	0	0	0	0
PP_089238_447.2088946	0	0	3173.15	0	0	0	0	0	0	0	0	0	0	5715.37	12507.6	9482.51	3678.03	0	0	0	0	0	0	0	0	0	0	0	0	0	0	0	0	0	0	0	0
PP_125880_629.3446944	0	0	0	0	0	0	0	0	883.954	2025.29	6035.93	7463.05	5342.21	951.908	0	0	0	0	0	0	0	0	0	0	0	0	0	0	0	0	0	0	0	0	0	0	0
PP_125749_628.3413319	0	0	1015.99	1761.49	3322.22	3429.44	3616.46	4843.1	7321.54	17348.5	26871.1	30049	21507.3	11641.2	4432.59	1022.58	0	0	0	0	0	0	0	0	0	0	0	0	0	0	0	0	0	0	0	0	0
PP_127038_643.3170263	0	5583.92	9441.2	7824.06	4785.94	2603.18	2096.89	0	0	0	0	0	0	0	0	0	0	0	0	0	0	0	0	0	0	0	0	0	0	0	0	0	0	0	0	0	0
PP_116565_559.3456441	0	0	4785.6	5751.41	4950.59	1870	4955.86	5474.74	6424.17	4839.5	0	0	0	0	0	0	0	0	0	0	0	0	0	0	0	0	0	0	0	0	0	0	0	0	0	0	0
PP_054021_300.196831_	0	1732.68	4895.98	4655.59	1632.79	4353.12	2588.22	607.277	1398.32	2923.99	4295.46	5597.86	3087.14	0	0	0	0	0	0	0	0	0	0	0	0	0	0	0	0	0	0	0	0	0	0	0	0
PP_085885_431.2499844	0	3927.68	16737.2	22743.2	26095.9	19570.2	11998	4742.96	0	0	0	0	0	0	0	0	959.614	0	0	0	0	0	0	0	0	0	0	0	0	0	0	0	0	0	0	0	0
PP_004457_120.08164_4	0	3731.69	26920.6	15756	25351.3	22636.1	6510.49	0	0	0	0	0	0	0	0	0	0	0	0	0	0	0	0	0	0	0	0	0	0	0	0	0	0	0	0	0	0
PP_008655_136.0617282	0	1005.6	0	0	0	0	0	0	0	769.597	595.331	3337.74	2977.89	4251.05	3247.33	4769.15	14802.3	13677.5	7941.57	4896.01	2413.48	0	483.987	801.772	0	0	0	0	0	0	0	0	0	0	0	0	0
PP_043727_263.1389134	0	2054.58	2036.96	543.17	0	0	0	0	0	0	0	0	0	0	0	0	0	15076.4	36341.8	41820.3	22185.9	10041	8646.39	1636.76	1261.49	539.02	1296.64	10248.4	19398	19700.3	17389.2	15130	12393.2	13910.3	13711.3	16541.7	10099.8
PP_107842_493.1962878	0	62856.2	90152.4	68396.2	21591.8	0	0	0	0	0	0	0	0	0	0	0	0	0	0	0	0	0	0	0	0	0	0	0	0	0	0	0	0	0	0	0	0
PP_089261_447.2442269	0	5925.04	13056	9753.24	1628.69	1081.92	0	0	0	0	0	0	0	0	0	0	0	0	0	0	0	0	0	0	0	0	0	0	0	0	0	0	0	0	0	0	0
PP_117320_565.2841796	0	0	0	0	0	0	0	0	0	0	0	0	0	3923.37	5987.13	6742.71	4826.71	777.232	0	0	0	0	0	0	0	0	0	0	0	0	0	0	0	0	0	0	0
PP_069474_359.2293835	0	0	0	0	0	0	0	0	0	0	0	0	0	0	0	8234.95	11288.8	5916.83	3447.03	0	0	0	0	0	0	0	0	0	0	0	0	0	0	0	0	0	0
PP_122129_601.3304238	0	0	0	0	0	0	0	0	0	0	8758.1	15647.9	13734.8	9388.64	4294.2	1302.21	0	0	0	0	0	0	0	0	0	0	0	0	0	0	0	0	0	0	0	0	0
PP_114567_544.8016011	0	0	0	0	0	0	0	0	0	0	3342.67	10416.6	12363.6	13157.9	12018.7	7218.33	0	0	0	0	0	0	0	0	0	0	0	0	0	0	0	0	0	0	0	0	0
PP_114537_544.3001152	0	0	0	0	0	0	0	0	0	3820.68	12146.1	19057.3	25039.9	25236.3	19837.3	13307.7	5363.09	0	0	0	0	0	0	0	0	0	0	0	0	0	0	0	0	0	0	0	0
PP_138338_786.1652366	0	1413.95	533.163	0	0	0	0	0	255.967	1124.06	906.596	2577.97	5659.74	5627.28	4607.09	4819	12195.6	11422.5	11794.6	4816.89	2580.78	0	437.945	1191.03	1629.83	0	0	0	0	466.051	0	0	0	0	0	0	0
PP_066683_348.0702717	1430.46	2710.96	2006.69	0	0	0	0	1070.25	1992.8	2062.28	3872.08	5391.26	10949.5	9283.73	9579.26	8705.51	23623	22503.9	19964.4	10423.4	5189.75	0	2562.91	3440.72	2788.65	0	0	581.536	0	1075.16	0	0	0	0	0	0	0
PP_045370_270.1923355	0	2091.73	13445.9	15563.1	14059.2	14989.8	13278.1	11047.8	7141.54	0	0	0	0	0	0	0	0	1163.6	0	0	0	0	0	0	0	0	0	0	0	0	0	0	0	0	0	0	0
PP_080157_401.2868023	0	5259.85	13298.8	12053.6	13770.5	13373.6	11918.9	10116.9	7730.48	0	0	0	0	0	0	0	0	0	0	0	0	0	0	0	0	0	0	0	0	0	0	0	0	0	0	0	0
PP_087375_439.1025288	458.719	2610.39	1847.79	0	0	0	0	0	612.805	3133.02	3526.74	5326.33	10490.8	9481.77	8953.21	8367.52	23749.4	21053.7	20674.4	8681.77	6130.47	0	3072.75	3347.98	3193.22	0	0	485.143	0	777.97	0	0	0	0	0	0	0
PP_083323_417.2706273	0	0	0	32372.5	48412	42779.9	31100.1	13541.1	5619.61	0	0	0	0	0	0	0	0	0	0	0	0	0	0	0	0	0	0	0	0	0	0	0	0	0	0	0	0
PP_048811_282.1867336	0	18467.4	38366.4	39735.6	14527.7	3297.15	4549.3	0	0	0	0	0	0	0	0	0	0	0	0	0	0	0	0	0	0	0	0	0	0	0	0	0	0	0	0	0	0
PP_109768_506.2612469	0	43292.9	92833.2	76582	36408.8	18863.8	8176.46	0	0	0	0	0	0	0	0	0	0	0	0	0	0	0	0	0	0	0	0	0	0	0	0	0	0	0	0	0	0
PP_077450_391.1614206	0	1515.02	1671.21	0	0	0	0	4838.43	4797.15	3574.91	1093.89	1417.3	3633.55	1755.27	0	0	0	5822.65	7598.58	4505.65	0	0	0	0	0	0	0	0	0	0	0	0	0	0	0	0	0
PP_106739_489.2664612	0	0	0	0	0	0	0	0	0	0	0	0	0	0	10504.6	25487.2	26231.6	19810.9	9716.21	0	0	0	0	0	0	0	0	0	0	0	0	0	0	0	0	0	0
PP_078828_396.23423_4	0	974.03	2321.39	10765.4	12309.5	10484.2	1530.32	0	0	0	0	0	0	0	0	0	0	0	0	0	0	0	0	0	0	0	0	0	0	0	0	0	0	0	0	0	0
PP_117835_569.2924036	0	0	0	0	0	0	0	0	0	0	0	7549.34	8621.58	2834.33	0	0	0	0	0	0	0	0	0	0	0	0	0	0	0	0	0	0	0	0	0	0	0
PP_089021_446.192061_	0	0	0	0	0	0	0	0	0	0	0	0	0	0	0	12027.8	23587.8	28035.6	0	0	0	0	0	0	0	0	0	0	0	0	0	0	0	0	0	0	0
PP_103469_474.25584_4	1269.97	71163.6	118538	89604.9	37915.1	22397.4	11396	6732.6	1499.18	0	0	0	0	0	0	1212.62	1479.03	0	0	0	0	0	0	0	0	0	0	0	0	0	0	0	0	0	0	0	0
PP_103977_475.2580993	0	13301.4	21783.2	16961.3	5694.01	1438.71	0	0	0	0	0	0	0	0	0	0	0	0	0	0	0	0	0	0	0	0	0	0	0	0	0	0	0	0	0	0	0
PP_106147_486.6107156	0	5270.61	12458.3	10720	13120.5	7999.88	3172.11	0	0	0	0	0	0	0	0	0	0	0	0	0	0	0	0	0	0	0	0	0	0	0	0	0	0	0	0	0	0
PP_111870_522.2721277	0	0	0	0	0	0	0	0	0	0	0	0	2133.72	10813	14281.2	6864.66	0	0	0	0	0	0	0	0	0	0	0	0	0	0	0	0	0	0	0	0	0
PP_087430_439.1818465	7991.25	9047.13	4496.13	901.827	0	0	0	0	0	0	0	0	0	0	0	0	0	0	0	0	0	0	0	0	0	0	0	0	0	0	0	0	0	0	0	0	0
PP_104663_478.732396_	0	22427.1	73052.1	53960.5	14509.7	2280.38	0	0	0	0	0	0	0	0	0	0	0	0	0	0	0	0	0	0	0	0	0	0	0	0	0	0	0	0	0	0	0
PP_055418_305.1568939	33374.1	17085.1	19605.3	21530	14428.2	14557.9	18484.2	15108.1	19148.8	16077.1	14719.6	18038.3	15890.3	22244.6	22547.5	21502.7	15479.3	19322.5	15563.4	25906.1	21784.9	21949.8	19145.9	22015.2	20328.8	20715.7	29578.6	15753.3	27730.7	19323.1	21771.6	16685.6	18303.5	20766.2	22946	17636.9	17529
PP_112231_525.1949655	0	0	0	0	0	0	0	0	0	0	0	0	0	0	3596.85	15976.5	21594.2	6751.35	0	0	0	0	0	0	0	0	0	0	0	0	0	0	0	0	0	0	0
PP_115928_556.2996936	0	2794.73	15854.8	18844.5	8784.57	2495.91	0	0	0	0	0	0	0	0	0	0	0	0	0	0	0	0	0	0	0	0	0	0	0	0	0	0	0	0	0	0	0
PP_115957_556.5506988	0	9431.62	20042.4	22621.1	11289.3	7008.92	0	0	0	0	0	0	0	0	0	0	0	0	0	0	0	0	0	0	0	0	0	0	0	0	0	0	0	0	0	0	0
PP_091980_459.1876561	0	0	0	0	0	0	0	0	0	1469.51	0	0	1697.31	6367.85	10539.5	13050.9	11869.3	4886.83	0	0	0	0	0	0	0	0	0	0	0	0	0	0	0	0	0	0	0
PP_074436_378.2020749	0	0	0	1145.53	1363.17	4776.84	1042.87	0	4138.7	6057.2	8275.18	8553.4	4088.05	0	0	0	0	0	0	0	0	0	0	0	0	0	0	0	0	0	0	0	0	0	0	0	0
PP_091084_456.2816716	0	0	0	0	0	0	0	4357.63	10364.7	11358.8	5751.92	1834.61	1170.95	1129.91	0	0	947.921	4676.71	1383.17	0	0	0	0	0	0	0	0	0	0	0	0	0	0	0	0	0	0
PP_004430_120.0816986	0	0	3133.61	0	0	0	1614.74	0	0	0	0	0	0	0	0	0	0	6095.1	0	0	0	0	0	0	0	0	0	1118.62	4365.47	18802	11409.6	18422.6	6492.93	3104.33	0	0	0
PP_016154_166.0862658	0	7421.63	22413.1	21714.4	10282.7	4932.08	0	0	0	0	0	0	0	0	0	0	0	0	0	0	0	0	0	0	0	0	0	0	0	0	0	0	0	0	0	0	0
PP_051665_292.1290327	0	5025.75	12230.4	15383.3	15274.4	12928.7	11312.4	1874.46	5548.36	13544.7	16352.6	14913.6	21131.6	17139.1	22830.2	25896.1	30904	33508.4	21823	10006.1	1977.34	0	0	0	0	0	0	0	0	0	0	0	0	0	0	0	0
PP_116366_558.3135086	0	18122.3	35249.3	30676.1	18070.8	10762.4	5637.26	3271	0	0	0	0	0	0	0	0	0	0	0	0	0	0	0	0	0	0	0	0	0	0	0	0	0	0	0	0	0
PP_090160_451.4467861	0	0	0	0	0	0	0	0	0	5826.21	11579.4	16147.2	12939.1	11079.2	5972.55	2908.67	0	0	0	0	0	0	0	0	0	0	0	0	0	0	0	0	0	0	0	0	0
PP_117071_563.8061973	0	0	0	0	0	0	0	0	0	813.561	5674.69	7669.07	6764.12	5862.81	1650.3	0	0	0	0	0	0	0	0	0	0	0	0	0	0	0	0	0	0	0	0	0	0
PP_090001_451.0456119	0	0	0	0	0	0	0	0	0	9391.43	18142.6	23963.3	22712.5	17712.6	9434.9	4755.52	533.834	0	0	0	0	0	0	0	0	0	0	0	0	0	0	0	0	0	0	0	0
PP_090125_451.246135_	0	0	0	0	0	0	0	0	0	10555.7	19447.6	27304.3	24615.6	21721.6	9863.25	5723.45	0	0	0	0	0	0	0	0	0	0	0	0	0	0	0	0	0	0	0	0	0
PP_089657_449.2428131	0	5771.2	17880.8	25982.3	26310.8	55103.1	60476.4	36667.5	17596.7	0	0	0	0	0	0	0	7387.75	15276.3	0	0	0	0	0	0	0	0	0	0	0	0	0	0	0	0	0	0	0
PP_088812_445.2293213	0	0	0	0	0	0	0	0	0	0	4854	21272.1	23272.2	3590.44	0	0	0	0	0	0	0	0	0	0	0	0	0	0	0	0	0	0	0	0	0	0	0
PP_056306_308.1616102	0	13857.2	40108.1	40755.2	19998.5	9554.7	0	0	0	0	0	0	0	0	0	0	0	0	0	0	0	0	0	0	0	0	0	0	0	0	0	0	0	0	0	0	0
PP_068075_353.7033194	0	9509.4	8554.44	8217.86	2938.06	0	0	0	0	0	0	0	0	0	0	0	0	0	0	0	0	0	0	0	0	0	0	0	0	0	0	0	0	0	0	0	0
PP_051676_292.1349452	0	5025.75	12230.4	15383.3	15274.4	12928.7	11312.4	1874.46	5548.36	13544.7	16352.6	14913.6	21131.6	17139.1	22830.2	25896.1	30904	33508.4	21823	10006.1	1977.34	0	0	0	0	0	0	0	0	0	0	0	0	0	0	0	0
PP_069176_358.2082026	11880.8	9483.2	2473.58	0	0	0	0	0	1636.01	0	0	0	0	0	0	3724.6	5464.63	2855.49	0	0	0	0	0	0	0	0	0	0	0	0	0	0	0	0	0	0	0
PP_132052_716.2680042	0	0	0	0	0	0	0	0	0	0	0	0	0	0	0	0	0	0	0	0	0	0	0	0	0	0	0	0	0	0	0	0	1720.66	4228.3	8015.2	3793.12	2183.92
PP_097387_467.7715535	0	0	0	0	0	0	0	0	0	0	0	0	0	0	0	0	0	5380.06	7710.24	9751.34	4478.35	0	0	0	0	0	0	0	0	0	0	0	0	0	0	0	0
PP_127609_651.8072742	0	0	0	0	0	0	0	5257.87	9827	10183.3	3067.03	0	0	0	0	0	0	0	0	0	0	0	0	0	0	0	0	0	0	0	0	0	0	0	0	0	0
PP_073134_373.2443958	0	1463.35	12855.6	23453	26310.4	21711.7	12584.3	3968.52	0	0	0	0	0	0	0	0	0	0	0	0	0	0	0	0	0	0	0	0	0	0	0	0	0	0	0	0	0
PP_064396_337.1866874	0	0	0	0	0	0	0	0	0	0	0	1469.45	10497.6	17855.4	14691.1	8669.35	1961.11	0	0	0	0	0	0	0	0	0	0	0	0	0	0	0	0	0	0	0	0
PP_043491_262.1242686	0	0	0	0	0	0	0	0	0	1082.33	2870.06	4592.73	9728.62	11458	9780.83	2204.24	1482.8	2625.95	529.181	0	0	0	0	0	0	0	0	0	0	0	0	0	0	0	0	0	0
PP_106898_489.9162516	0	0	0	0	0	0	29513.7	61540	85143.7	66021.9	12996.2	1242.57	0	0	0	0	0	0	0	0	0	0	0	0	0	0	0	0	0	0	0	0	0	0	0	0	0
PP_106740_489.247905_	0	0	0	0	0	12383.6	92253.4	193684	258910	205686	45065.8	9495.41	3271.09	1340.62	5649.66	3823.41	1427.51	0	0	0	0	0	0	0	0	0	0	0	0	0	0	0	0	0	0	0	0
PP_106819_489.582076_	0	0	0	0	0	8884.5	68448.5	131317	188028	140526	30048.1	6348.55	0	943.009	2629.01	2092.55	1072.98	0	0	0	0	0	0	0	0	0	0	0	0	0	0	0	0	0	0	0	0
PP_107037_490.248928_	0	0	0	0	0	0	6969	13346.7	21002.6	13072.8	4120.22	0	0	0	0	0	0	0	0	0	0	0	0	0	0	0	0	0	0	0	0	0	0	0	0	0	0
PP_133464_733.8695892	0	0	0	0	0	0	7233.32	15353.6	20873.2	17180	4198.3	0	0	0	0	0	0	0	0	0	0	0	0	0	0	0	0	0	0	0	0	0	0	0	0	0	0
PP_133427_733.3682837	0	0	0	0	0	958.375	9741.05	22182.7	28568.2	22660	6709.54	0	0	0	0	0	0	0	0	0	0	0	0	0	0	0	0	0	0	0	0	0	0	0	0	0	0
PP_110323_510.2184774	0	0	0	0	1222.06	2030.88	3908.21	4513.63	4521.41	4166.77	5455.21	5998.97	4404.03	1766.92	1191.9	0	0	0	0	0	0	0	0	0	0	0	0	0	0	0	0	0	0	0	0	0	0
PP_026559_199.1440673	0	12508.3	18208.8	11238.4	5350.62	1586.63	877.339	562.402	462.579	0	0	0	0	0	0	0	0	0	0	0	0	0	0	0	0	0	0	0	0	0	0	0	0	0	0	0	0
PP_012041_148.0603722	0	0	0	0	0	0	0	0	0	0	0	1335.15	4038.34	8116.78	8268.26	0	0	0	0	0	0	0	0	0	0	0	0	0	0	0	0	0	0	0	0	0	0
PP_119789_582.3720035	0	0	0	0	0	0	0	0	0	0	0	0	5404.76	9921.17	9399.51	3220.05	0	0	0	0	0	0	0	0	0	0	0	0	0	0	0	0	0	0	0	0	0
PP_084015_421.2102435	0	6747.41	10545.1	7732.99	2786.12	0	0	0	0	0	0	0	0	0	0	0	0	0	0	0	0	0	0	0	0	0	0	0	0	0	0	0	0	0	0	0	0
PP_098948_469.2879636	0	0	0	0	0	0	0	0	0	0	0	2493.49	4054.29	9298.36	7077.11	3507.88	0	0	0	0	0	0	0	0	0	0	0	0	0	0	0	0	0	0	0	0	0
PP_043474_262.1185332	0	0	0	0	0	0	0	0	0	1519.94	3523.64	6107.81	10934.7	13608.8	12011.5	2406.25	1838.27	3058.58	696.078	0	0	0	0	0	0	0	0	0	0	0	0	0	0	0	0	0	0
PP_058565_316.223021_	0	20567.9	29304.1	21160.2	13819	13711.7	7133.92	859.96	0	0	0	0	0	0	0	0	0	2803.38	0	0	0	0	0	0	0	0	0	0	0	0	0	0	0	0	0	0	0
PP_127400_648.3197633	0	0	0	0	0	0	0	0	0	0	8060.52	25150	28754.9	20836.2	12131.9	4981.56	0	0	1222.22	0	0	0	0	0	0	0	0	0	0	0	0	0	0	0	0	0	0
PP_127460_649.323121_	0	0	0	0	0	0	0	0	0	0	0	6248.23	7017.29	5203.33	1282.63	0	0	0	0	0	0	0	0	0	0	0	0	0	0	0	0	0	0	0	0	0	0
PP_110985_515.2281595	6307.38	38881.6	20537.1	8764.15	4312.08	1174.19	0	0	0	0	0	0	0	0	0	0	0	0	0	0	0	0	0	0	0	0	0	0	0	0	0	0	0	0	0	0	0
PP_109466_504.2169549	0	0	0	0	0	0	0	0	0	0	0	0	0	0	14092.9	45778.6	67678.5	27746.7	0	0	0	0	0	0	0	0	0	0	0	0	0	0	0	0	0	0	0
PP_109356_503.213446_	0	0	0	0	0	0	0	0	0	0	0	0	0	10406.7	62580.8	198616	284681	122086	11891.3	0	0	0	0	0	0	0	0	0	0	0	0	0	0	0	0	0	0
PP_121373_593.1095055	0	0	0	0	0	0	0	0	0	0	0	0	0	0	1090.05	6297.87	10464.6	4442.41	0	0	0	0	0	0	0	0	0	0	0	0	0	0	0	0	0	0	0
PP_060036_322.1391546	0	0	0	0	0	0	0	0	0	0	0	0	0	0	2644.28	10655.7	14782.6	4684.26	0	0	0	0	0	0	0	0	0	0	0	0	0	0	0	0	0	0	0
PP_069206_358.2254253	0	0	0	0	0	0	0	0	0	0	0	0	0	0	2118.14	11777.9	20392.4	14598.2	938.27	0	0	0	0	0	0	0	0	0	0	0	0	0	0	0	0	0	0
PP_049021_283.1284191	0	0	0	0	0	0	0	0	0	0	0	0	0	0	3458.13	13680.2	20009.6	6183.88	0	0	0	0	0	0	0	0	0	0	0	0	0	0	0	0	0	0	0
PP_027571_203.1023486	0	2654.74	11880	6621.6	3702.94	0	0	0	0	0	0	0	0	0	0	0	0	0	0	0	0	0	0	0	0	0	0	0	0	0	0	0	0	0	0	0	0
PP_105932_485.2016162	0	0	3750.26	2703.35	0	0	0	0	0	0	0	0	0	0	4847.97	19617.4	27333.9	8464.1	0	0	0	0	0	0	0	0	0	0	0	0	0	0	0	0	0	0	0
PP_088195_442.2657902	0	16297.3	29361.4	21811.8	8836.05	4514.19	1204.97	0	0	0	0	0	0	0	0	0	0	0	0	0	0	0	0	0	0	0	0	0	0	0	0	0	0	0	0	0	0
PP_080586_403.2185762	0	0	0	0	0	0	0	0	0	0	0	0	0	0	0	3880.42	6410.05	9215.19	8740.73	4911.62	861.081	0	0	0	0	0	0	0	0	0	0	0	0	0	0	0	0
PP_030619_215.1388204	0	3235.32	6544.97	3809.99	837.007	0	0	0	0	0	0	0	0	0	0	0	0	0	0	0	0	0	0	0	0	0	0	0	0	0	0	0	0	0	0	0	0
PP_077910_393.0087427	0	0	0	0	0	0	0	0	0	0	0	0	0	0	4088.61	10163	7102.69	6657.26	0	0	0	0	0	0	0	0	0	0	0	0	0	0	0	0	0	0	0
PP_077879_392.8079617	0	0	0	0	0	0	0	0	0	0	0	0	0	0	3869.26	10190.7	6755.58	5524.5	0	0	0	0	0	0	0	0	0	0	0	0	0	0	0	0	0	0	0
PP_107169_490.7580831	0	0	0	0	0	0	0	0	0	0	0	0	0	0	5285.42	14035.6	9678.12	8878.27	0	0	0	0	0	0	0	0	0	0	0	0	0	0	0	0	0	0	0
PP_107258_491.0091643	0	0	0	0	0	0	0	0	0	0	0	0	0	0	7419.29	17285.4	11917.7	10667.4	0	0	0	0	0	0	0	0	0	0	0	0	0	0	0	0	0	0	0
PP_080158_401.2867977	0	1924.88	11234.5	11705.1	11245.8	11897.7	10111.1	8627.87	5940.85	0	0	0	0	0	0	0	0	0	0	0	0	0	0	0	0	0	0	0	0	0	0	0	0	0	0	0	0
PP_075350_382.2447175	0	11684.8	25234.4	22332.4	12080.2	9110.42	7128.34	6884	2653.22	0	0	0	0	0	0	0	0	0	0	0	0	0	0	0	0	0	0	0	0	0	0	0	0	0	0	0	0
PP_111121_516.3031007	0	0	10062.1	18861.7	11396.8	6813.91	3521.98	0	0	0	0	0	0	0	0	0	0	0	0	0	0	0	0	0	0	0	0	0	0	0	0	0	0	0	0	0	0
PP_008699_136.0755989	0	4780.13	8264.58	6197.19	6403.68	6117.59	1478.94	0	0	0	0	0	0	0	0	0	2900.31	0	0	0	0	0	0	0	0	0	0	0	0	0	0	0	0	0	0	0	0
PP_116940_562.7960874	0	0	0	0	0	0	0	0	0	0	0	0	4433.39	9172.98	12291.4	8140.37	3021.34	0	0	0	0	0	0	0	0	0	0	0	0	0	0	0	0	0	0	0	0
PP_095641_463.2019675	0	20959	49473.1	45052.4	20512.3	9971.24	5168.9	2434.22	0	739.321	0	0	0	0	0	0	0	0	0	0	0	0	0	0	0	0	0	0	0	0	0	0	0	0	0	0	0
PP_105778_484.1798874	0	8557.95	21200.1	17699.2	10212.5	4161.99	710.218	0	0	0	0	0	0	0	0	0	0	0	0	0	0	0	0	0	0	0	0	0	0	0	0	0	0	0	0	0	0
PP_111084_516.1178206	0	4854.84	10920.9	7044.26	3838.65	863.971	0	0	0	0	0	0	0	0	0	0	0	0	0	0	0	0	0	0	0	0	0	0	0	0	0	0	0	0	0	0	0
PP_014714_159.0915977	0	6852.94	17817.7	13406	6747.13	0	0	0	0	0	0	0	0	0	0	0	0	0	0	0	0	0	0	0	0	0	0	0	0	0	0	0	0	0	0	0	0
PP_095054_462.1972275	1053.45	107539	263085	230824	104943	56347.9	30072.3	15568.8	13404.1	9934.43	8660.41	9298.72	10891.1	10462.1	11328.9	12479.5	11852	6223.42	0	0	0	0	0	0	0	0	0	0	0	0	0	0	0	0	0	0	0
PP_018297_174.148983_	0	0	0	0	0	0	0	0	0	0	0	0	0	0	0	0	0	0	4065.33	10624.8	12719.4	15693.2	20643.7	12014.1	6865.37	0	0	0	0	0	0	0	0	0	0	0	0
PP_013956_156.1383153	0	0	0	0	0	0	0	0	0	0	0	0	0	0	0	0	0	0	0	3575.31	5019.89	6377.64	6600.58	4294.97	1806.54	0	0	0	0	0	0	0	0	0	0	0	0
PP_114081_540.6056531	0	613.251	9696.83	13360.7	6432.16	2158.78	0	0	0	0	0	0	0	0	0	0	0	0	0	0	0	0	0	0	0	0	0	0	0	0	0	0	0	0	0	0	0
PP_114063_540.2713074	0	12521.1	38991.3	43338.2	25856.7	15666.1	7062.52	0	0	0	0	0	0	0	0	0	0	0	0	0	0	0	0	0	0	0	0	0	0	0	0	0	0	0	0	0	0
PP_113979_539.6027894	0	42562.6	95690.9	115656	66055	39903.8	19587.5	10099	5437.09	0	0	0	0	0	0	0	0	0	0	0	0	0	0	0	0	0	0	0	0	0	0	0	0	0	0	0	0
PP_114007_539.9371669	0	36927.6	94623.7	103577	71801.1	40379	20071.5	9589.96	4368.88	0	0	0	0	0	0	0	0	0	0	0	0	0	0	0	0	0	0	0	0	0	0	0	0	0	0	0	0
PP_129055_671.3360288	0	1261.86	10184.5	10518.5	6886.67	1497.14	0	0	0	0	0	0	0	0	0	0	0	0	0	0	0	0	0	0	0	0	0	0	0	0	0	0	0	0	0	0	0
PP_129243_674.0215776	0	0	0	0	0	0	0	0	0	0	0	618.191	4647.17	6535.21	3254.95	825.158	0	0	0	0	0	0	0	0	0	0	0	0	0	0	0	0	0	0	0	0	0
PP_052593_295.1650409	1035.26	24072.5	36351.2	35194.5	35340	30992.5	24747	9843.76	0	0	0	0	0	0	0	0	0	0	0	0	0	0	0	0	0	0	0	0	0	0	0	0	0	0	0	0	0
PP_052608_295.1693288	0	9412.35	14983.8	14700.5	12656.4	9776.08	10064.6	2916.89	0	0	0	0	0	0	0	0	0	0	0	0	0	0	0	0	0	0	0	0	0	0	0	0	0	0	0	0	0
PP_103471_474.2553523	0	0	0	0	0	0	0	0	0	0	842.204	2045.7	7089.26	21791.8	51069.9	48416.2	23478.3	14593.2	3632.38	0	0	0	0	0	0	0	0	0	0	0	0	0	0	0	0	0	0
PP_098203_468.7650905	0	0	0	0	0	0	0	0	0	0	0	0	0	0	0	0	685.642	4625.54	7137.28	7484.02	4587.33	2546.06	0	0	0	0	0	0	0	0	0	0	0	0	0	0	0
PP_097786_468.2637002	0	0	0	0	0	0	0	0	0	0	0	0	0	0	1911.37	3176.94	3369.49	11504.3	15691.1	17884.7	9244.34	6023.35	1474.65	0	0	0	0	0	0	0	0	0	0	0	0	0	0
PP_106192_487.0114628	0	0	0	0	0	0	0	0	0	0	0	0	0	0	5456.03	12194.6	6972.71	5377.42	0	0	0	0	0	0	0	0	0	0	0	0	0	0	0	0	0	0	0
PP_077085_389.8092354	0	0	0	0	0	0	0	0	0	0	0	0	0	0	3884.01	9569.89	5961.25	4908.49	0	0	0	0	0	0	0	0	0	0	0	0	0	0	0	0	0	0	0
PP_106157_486.7596992	0	0	0	0	0	0	0	0	0	0	0	0	0	0	5642.8	12156.9	8197.63	6717.99	0	0	0	0	0	0	0	0	0	0	0	0	0	0	0	0	0	0	0
PP_077065_389.6088986	0	0	0	0	0	0	0	0	0	0	0	0	0	0	3808.87	7297.87	4990.79	3912.52	0	0	0	0	0	0	0	0	0	0	0	0	0	0	0	0	0	0	0
PP_118294_571.9480223	0	14137.3	28916.3	44029	29810.9	15080.6	8659.44	3674.95	0	0	0	0	0	0	0	0	0	0	0	0	0	0	0	0	0	0	0	0	0	0	0	0	0	0	0	0	0
PP_118257_571.6134878	0	13811.4	34445.3	50279.9	36445.1	20902.5	10480.9	4396.93	1274.31	0	0	0	0	0	0	0	0	0	0	0	0	0	0	0	0	0	0	0	0	0	0	0	0	0	0	0	0
PP_116374_558.3250658	0	0	0	0	0	0	3409.28	10510.8	13965.6	11588	5394.62	981.257	0	0	0	0	0	0	0	0	0	0	0	0	0	0	0	0	0	0	0	0	0	0	0	0	0
PP_084196_422.2376212	0	0	0	0	0	0	0	0	0	0	0	0	2845.45	5804.72	13482.9	13701	9056.42	5773.77	0	0	0	0	0	0	0	0	0	0	0	0	0	0	0	0	0	0	0
PP_118361_572.284215_	0	4186.78	11579.2	18349.6	10809.6	1839.55	1384.23	0	0	0	0	0	0	0	0	0	0	0	0	0	0	0	0	0	0	0	0	0	0	0	0	0	0	0	0	0	0
PP_114647_545.2931402	0	0	7852.54	13601.7	8535.61	4057.39	1274.73	0	0	0	0	0	0	0	0	0	0	0	0	0	0	0	0	0	0	0	0	0	0	0	0	0	0	0	0	0	0
PP_074362_378.1397449	0	6406.18	6021.2	3544.34	1430.89	996.142	422.596	0	228.22	1223.07	946.293	1598.96	506.141	0	2961.75	2960.52	6143.63	7243.28	5316.11	849.153	0	0	0	0	0	0	0	0	0	0	0	0	0	0	0	0	0
PP_043732_263.1419361	0	43549.4	59934	80369.9	53239.3	71457.5	59190.4	17621.9	0	0	0	2328.47	0	0	0	0	0	0	0	0	0	0	0	0	0	0	0	0	0	0	0	0	0	0	0	0	0
PP_069475_359.2285082	0	9778.27	14093.2	11159	4854.93	3144.5	2128.38	1094.84	0	0	0	0	0	0	0	696.709	862.731	541	0	0	0	0	0	0	0	0	0	0	0	0	0	0	0	0	0	0	0
PP_022314_187.1437578	0	0	6425.93	5597.54	3808.72	0	0	0	0	0	0	0	0	0	0	0	0	0	0	0	0	0	0	0	0	0	0	0	0	0	0	0	0	0	0	0	0
PP_080813_404.2586512	0	6658.53	19072.9	23121.4	12831.7	8444.79	3769	0	0	0	0	0	0	0	0	0	0	0	0	0	0	0	0	0	0	0	0	0	0	0	0	0	0	0	0	0	0
PP_080629_403.2552091	0	43381.6	124660	145103	81783.8	54708.4	26187.1	12762.7	1472.27	0	0	0	0	0	0	0	0	0	0	0	0	0	0	0	0	0	0	0	0	0	0	0	0	0	0	0	0
PP_022998_189.123217_	0	4147.62	13150.8	13889.5	8890.01	4560.38	0	0	0	0	0	0	0	0	0	0	0	0	0	0	0	0	0	0	0	0	0	0	0	0	0	0	0	0	0	0	0
PP_058094_314.2069567	0	3402.56	11636.7	11611.5	7332.34	3954.12	0	0	0	0	0	0	0	0	0	0	0	0	0	0	0	0	0	0	0	0	0	0	0	0	0	0	0	0	0	0	0
PP_078514_395.1880637	0	9291.72	18490.7	13135.6	2527.74	0	0	0	0	0	0	0	0	0	0	0	0	0	0	0	0	0	0	0	0	0	0	0	0	0	0	0	0	0	0	0	0
PP_078279_394.1855597	0	53687.9	111903	90710.8	38765.1	21925.8	11373.5	3097.92	0	0	0	0	0	0	0	0	0	2122.53	3375.59	0	0	0	0	0	0	0	0	0	0	0	0	0	0	0	0	0	0
PP_114887_547.3166081	0	0	0	0	0	0	0	0	0	0	0	0	0	0	0	6337.68	9749.32	6448.43	0	0	0	0	0	0	0	0	0	0	0	0	0	0	0	0	0	0	0
PP_086687_435.2190769	0	1084.52	11370.1	9127.56	3615.47	1916.94	0	0	0	4269.37	5207	3415.77	1904.27	0	0	0	0	0	0	0	0	0	0	0	0	0	0	0	0	0	0	0	0	0	0	0	0
PP_114772_546.3131037	0	0	0	1645.17	0	0	0	0	0	0	0	0	0	0	7689.17	28819.9	45442.7	33381.3	4451.67	0	0	0	0	0	0	0	0	0	0	0	0	0	0	0	0	0	0
PP_111236_517.2619544	0	7503.75	25046.7	31328.1	27802.6	18672.8	10549.5	7276.83	7750.44	7420.2	5098.02	5403.47	6517.63	5558.15	6527.43	10270.6	12391.5	14385.3	10221.2	6964.13	0	0	0	0	0	0	3400.37	3660.07	0	4462.8	1405.79	4077.82	4210.02	3087	1617.23	0	3584.18
PP_113307_534.0474513	0	0	0	0	0	0	0	0	0	0	0	1117.11	3738.55	1093.82	2675.78	2583.64	6973.34	8880.13	7085.41	5367.03	4701.77	0	3249.34	3107.31	1520.72	5704.51	9613.57	9430.05	8925.2	5537.09	2187.37	0	0	0	0	0	0
PP_125488_625.2654368	0	0	0	8329.68	19095.1	20572.9	17191.8	2678.05	0	0	0	0	0	0	0	0	0	0	0	0	0	0	0	0	0	0	0	0	0	0	0	0	0	0	0	0	0
PP_087599_440.1048021	0	3907.33	0	0	0	0	0	1493.44	5312.81	5130.79	4736.72	6896.26	11364.1	8910.36	9260.33	9752.68	21610.8	29449.4	20071.9	19858.1	11286.9	5861.12	9916.35	9230.22	9436.87	14752.5	26151.4	32495	27959.6	18002.5	6223.55	0	0	0	0	0	0
PP_078368_394.7455541	0	0	0	0	0	0	0	0	0	12089.1	22600.3	20129	11347	1860.34	0	0	0	0	0	0	0	0	0	0	0	0	0	0	0	0	0	0	0	0	0	0	0
PP_094137_461.0831578	2395.27	3383.57	1047.75	0	0	0	0	1687.88	4790.95	5560.92	4052.5	7553.7	9805.08	9849.2	8979.36	11254.8	22750.6	25699.6	20228.3	21227	12090	6045.91	10490.1	8460.58	10379.2	16669.6	24478.8	25422.3	22791.5	16714.1	6528.98	1702.22	0	0	0	0	0
PP_087378_439.1011199	21631.8	31492.7	24647.3	13149	7936.25	2435.32	9734.71	20487.7	41315.2	39240.2	36236.1	49490	75695.5	61857.7	60217.6	64955.5	154260	184437	132554	133064	83252.8	42380	70807.7	69191.9	63960.8	105541	185340	212884	197452	123728	41409.3	18568.2	6786.9	2880.3	0	0	0
PP_107776_493.020283_	0	0	0	0	0	0	0	0	0	0	511.918	807.453	2131.39	0	3137.06	2783.37	7165.79	8122.6	6465.69	5572.99	4363.43	1250.76	2861.96	1408.87	2582.56	3754.44	6299.54	9111.67	6477.55	4406.99	736.757	0	0	0	0	0	0
PP_058322_315.1653633	0	7722.77	19826.4	14999.2	6699.17	3438.95	1788.66	450.161	0	0	0	0	0	0	0	0	0	0	0	0	0	0	0	0	0	0	0	0	0	0	0	0	0	0	0	0	0
PP_091501_458.1154158	0	0	0	0	0	0	0	0	0	0	0	0	0	0	0	780.952	2636.51	7269.09	7973.02	8317.39	0	0	0	0	860.04	10148.5	9767.64	21356.5	14702.5	14262.1	4846.4	0	0	0	0	0	0
PP_104724_479.0934178	0	0	0	0	0	0	0	0	0	0	0	0	0	0	0	669.06	1969.19	1755.83	5141.52	5062.18	2263.45	0	0	0	948.336	4827.15	5071.16	12667.4	9039.64	8470.71	3192.56	0	0	0	0	0	0
PP_110401_511.0310732	0	0	0	0	0	0	0	0	0	0	0	0	0	0	0	0	695.294	3141.35	4223.84	4109.12	0	0	0	0	0	4688.84	4234.71	13276.2	7632.87	8468.82	3131.4	0	0	0	0	0	0
PP_091213_457.1116438	0	0	477.79	98.6705	350.956	0	0	0	687.018	0	1064.55	3550.37	5344.71	8899.64	16073.3	12435.9	24655	43586.5	47522.9	52345.1	23323	11394.4	4814.42	6650.79	19415.7	59811.6	52119.6	127417	84636.3	81858.8	35141.2	10556.3	5333.5	0	0	0	0
PP_085686_430.2294034	0	24828.2	61615.3	55988.1	22068.1	11940.7	7041.34	4170.71	3424.3	2517.01	2202.49	1883.78	2293.43	2044.24	1941.63	2081.76	1824.98	370.043	0	0	0	0	0	0	0	0	0	0	0	0	0	0	0	0	0	0	0
PP_021013_185.1282561	0	8015.92	17197.4	13669.2	7474.78	6520.49	9666.78	5911.61	3220.57	647.58	0	0	0	0	0	5961.54	1964.21	761.076	0	0	0	0	0	0	0	0	0	0	0	0	0	0	0	0	0	0	0
PP_043259_261.1592417	0	8361.79	17183.2	11470.5	4794.75	1351.04	0	0	0	0	0	0	0	0	0	0	0	4635.77	0	0	0	0	0	0	0	0	0	0	0	0	0	0	0	0	0	0	0
PP_118848_576.6226777	0	0	0	0	0	0	0	0	0	0	0	0	0	0	0	0	0	0	0	0	0	0	0	4128.2	13078.3	13168.7	8729.68	2894.99	0	0	0	0	0	0	0	0	0
PP_118821_576.2883264	0	0	0	0	0	0	0	0	0	0	0	0	0	0	0	0	0	0	0	0	0	0	0	6385.6	17264.8	18736.6	11189.8	2538.38	0	0	0	0	0	0	0	0	0
PP_109111_501.3032746	0	0	0	0	0	0	0	0	0	0	3152.65	5167.31	6128.24	8815.63	11935	15147.6	12642.7	6601.08	0	0	0	0	0	0	0	0	0	0	0	0	0	0	0	0	0	0	0
PP_116109_557.2814176	0	0	0	0	0	0	0	0	0	0	0	0	0	0	0	0	0	0	0	0	0	0	0	0	8814.16	12371.2	8394.95	1314.24	0	0	0	0	0	0	0	0	0
PP_107756_492.8674418	0	4267.59	8673.95	7534.92	3443.48	0	0	0	0	0	0	0	0	0	0	0	0	0	0	0	0	0	0	0	0	0	0	0	0	0	0	0	0	0	0	0	0
PP_107725_492.6670348	0	8647.25	14633.5	14501.7	6693.22	3961.77	0	0	0	0	0	0	0	0	0	0	0	0	0	0	0	0	0	0	0	0	0	0	0	0	0	0	0	0	0	0	0
PP_107703_492.4663332	0	5859.64	8963.51	8096.08	4360.38	2068.44	385.907	0	0	0	0	0	0	0	0	0	0	0	0	0	0	0	0	0	0	0	0	0	0	0	0	0	0	0	0	0	0
PP_097041_466.9210052	0	0	0	0	0	0	0	0	0	0	0	0	7817.93	17570	17614.7	8280.39	0	0	0	0	0	0	0	0	0	0	0	0	0	0	0	0	0	0	0	0	0
PP_137832_777.878146_	0	0	0	0	0	0	0	0	0	0	0	0	2224.23	7853.16	11696.4	12064.8	7551.45	2148.33	0	0	0	0	0	0	0	0	0	0	0	0	0	0	0	0	0	0	0
PP_086698_435.2457366	0	0	0	0	0	0	0	0	981.29	18601.5	23373.5	15567.8	12788.4	0	0	0	0	0	0	0	0	0	0	0	0	0	0	0	0	0	0	0	0	0	0	0	0
PP_137859_778.3795135	0	0	0	0	0	0	0	0	0	0	0	0	0	6039.35	8608.81	10083	6151.23	0	0	0	0	0	0	0	0	0	0	0	0	0	0	0	0	0	0	0	0
PP_085878_431.2441856	0	3578.12	9527.17	8057.64	3072.69	975.984	0	0	0	0	0	0	0	0	0	0	0	0	0	0	0	0	0	0	0	0	0	0	0	0	0	0	0	0	0	0	0
PP_063762_334.6971766	0	0	0	0	0	0	0	0	0	0	0	0	0	0	0	0	0	0	0	0	0	0	0	0	1576.6	9037.14	9923.91	5539.77	0	0	0	0	0	0	0	0	0
PP_073135_373.2443768	0	12199.8	33929.3	34447.9	15864.9	10650.7	5673.55	1200.39	0	0	0	0	0	0	0	0	0	0	0	0	0	0	0	0	0	0	0	0	0	0	0	0	0	0	0	0	0
PP_074409_378.1646992	0	0	0	0	0	0	0	0	0	0	0	0	0	0	3059.65	3098.47	6508.38	7770.1	5578.51	933.128	0	0	0	0	0	0	0	0	0	0	0	0	0	0	0	0	0
PP_117084_563.9499153	0	2060.29	12212.9	20557.2	12994.3	7686.82	4376.04	0	0	0	0	0	0	0	0	0	0	0	0	0	0	0	0	0	0	0	0	0	0	0	0	0	0	0	0	0	0
PP_016155_166.0863256	0	5525.2	8022.99	6460.76	8302.56	6714.92	3508.12	0	837.601	0	0	0	0	0	0	0	0	0	0	0	0	0	0	0	0	0	0	0	0	0	0	0	0	0	0	0	0
PP_117054_563.6157214	0	7961.58	23309.9	43027.6	29359.5	18415.2	8909.81	2743.09	0	0	0	0	0	0	0	0	0	0	0	0	0	0	0	0	0	0	0	0	0	0	0	0	0	0	0	0	0
PP_117022_563.2815915	0	9866.52	25799.3	46138.8	37391	21849.7	11779.2	5581.07	3274.56	0	0	0	0	0	0	0	0	0	0	0	0	0	0	0	0	0	0	0	0	0	0	0	0	0	0	0	0
PP_044144_265.1551423	3051.79	52690	72713.6	72633.5	75632.9	58823.8	48946	35583.7	31977.7	1642.11	0	0	0	0	0	0	11833.8	23132.7	0	0	0	0	0	0	0	1504.01	3179.01	7342.29	9945.86	11525.7	9843.11	8534.47	7536.33	8437.94	9384.28	11667	9650.01
PP_079709_399.2601969	0	15168.4	24421.8	16088	8478.09	5593.92	2867.51	2725.88	8688.85	18563.7	13905.5	13616.9	7253.84	0	0	0	0	0	0	0	0	0	0	0	0	0	0	1409.49	3873.25	3601.05	3313.17	1182.14	0	0	0	0	0
PP_070109_361.2206865	4581.34	21432.2	20510.3	21241.5	10365.4	5614.86	3046.39	0	0	0	0	0	0	0	0	0	0	0	0	0	0	0	0	0	0	0	0	0	0	0	0	0	0	0	0	0	0
PP_083320_417.2540218	0	13347.1	24538.4	19029.9	7446.13	2855.6	0	0	0	0	0	0	0	0	0	0	0	0	0	0	0	0	0	0	0	0	0	0	0	0	0	0	0	0	0	0	0
PP_087270_438.2319897	0	4747.44	9100.14	6242.38	3116.78	0	0	0	0	0	0	0	0	0	0	0	0	0	0	0	0	0	0	0	0	0	0	0	0	0	0	0	0	0	0	0	0
PP_109534_504.8690367	0	0	0	0	0	1177.76	3145.32	0	0	0	0	0	0	0	0	511.646	1340.43	1047.47	1867.75	2605.38	3689.87	4663.34	9720.01	7624.09	4691.98	0	0	0	0	0	0	0	0	0	0	0	0
PP_109503_504.582472_	0	0	0	0	764.418	3245.47	4332.29	1932.03	0	1479.26	0	0	0	541.487	2213.45	790.199	2523.68	2708.64	3194.36	3332.65	5863.47	5570.95	10818.5	9558.5	5209.16	420.099	0	0	0	0	0	0	0	0	0	0	0
PP_109511_504.7256353	0	0	0	0	804.077	3811.37	4099.58	2249.31	717.34	964.727	0	0	0	0	1638.06	2546.87	4053.28	3014.03	3763.06	4369.72	7229.36	8125.66	12373	10306.4	6865.38	1598.41	0	0	0	0	0	0	0	0	0	0	0
PP_035205_231.1700262	0	5377.41	8522.35	4925.33	968.821	0	0	0	0	0	0	0	0	0	0	0	0	0	0	0	0	0	0	0	0	0	0	0	0	0	0	0	0	0	0	0	0
PP_053691_299.1710682	0	32228	53255.1	36753.5	19255.3	9723.55	2304.47	0	0	0	0	0	0	0	0	0	0	0	0	0	0	0	0	0	0	0	0	0	0	0	0	0	0	0	0	0	0
PP_083092_416.2499747	0	81287.1	146752	115426	50912.1	26855.9	9341.82	0	0	0	0	0	0	0	0	0	0	0	0	0	0	0	0	0	0	0	0	0	0	0	0	0	0	0	0	0	0
PP_120835_588.5116575	0	0	0	0	851.198	3039.82	3782.15	2432.99	418.633	903.209	0	0	0	0	1860.92	2101.08	2797.75	3003.69	4295.04	4274.75	5914.08	6388.04	8960.22	10474.4	6762.68	2101.06	0	0	0	0	0	0	0	0	0	0	0
PP_120842_588.6788526	0	0	0	596.113	1344.44	2426.8	2841.84	1335.87	0	537.466	0	0	0	0	1478.81	2295.14	3198.95	3240.8	4274.18	3768.31	6425.49	6112.38	9767.01	9229.14	5064.74	1373.27	0	0	0	0	0	0	0	0	0	0	841.553
PP_121631_595.6267889	0	2401.13	9904.89	20045.9	17988.3	10943.9	4308.11	0	0	0	0	0	0	0	0	0	0	0	0	0	0	0	0	0	0	0	0	0	0	0	0	0	0	0	0	0	0
PP_121616_595.2925456	0	0	10488.2	21228.7	17984.3	11432.5	4491.68	0	0	0	0	0	0	0	0	0	0	0	0	0	0	0	0	0	0	0	0	0	0	0	0	0	0	0	0	0	0
PP_127698_653.1214322	0	0	0	0	0	0	0	0	0	0	0	0	0	0	0	0	0	0	0	0	0	1880.71	7099.71	9345.9	4403	749.964	0	0	0	0	0	0	0	0	0	0	0
PP_066136_345.2138642	0	6509.09	18745.6	21913.4	9997.1	7489.25	5814.87	5075.2	22619.2	20002.6	2881.61	0	0	0	0	0	0	1323.42	0	0	0	0	0	0	0	0	0	0	0	0	0	0	0	0	0	0	0
PP_076480_387.2610363	0	19371.7	26255.7	15675.1	7351.53	4246.42	0	0	0	0	0	0	0	0	0	2713.53	3198.73	1639.94	0	0	0	0	0	0	0	0	0	0	0	0	0	0	0	0	0	0	0
PP_039334_245.1860282	1076.6	15570.1	19070.7	16363.5	17214	18072	20299	8555.38	0	0	0	0	0	0	0	0	0	0	0	0	0	0	0	0	0	0	0	0	0	0	0	0	0	0	0	0	0
PP_030263_214.1183777	0	1197.88	8929	8283.62	6770.86	3901.44	0	0	0	0	0	0	0	0	0	0	0	0	0	0	0	0	0	0	0	0	0	0	0	0	0	0	0	0	0	0	0
PP_127716_653.2881372	0	0	0	0	0	0	0	0	0	0	0	0	0	0	0	0	0	0	0	0	0	2127.07	4636.29	8180.17	3506.45	766.739	0	0	0	0	0	0	0	0	0	0	0
PP_128710_667.3302079	0	5879.88	26972.8	25789.7	9937.79	5001.82	1441.72	0	0	0	0	0	0	0	0	0	0	0	0	0	0	0	0	0	0	0	0	0	0	0	0	0	0	0	0	0	0
PP_128728_667.664616_	0	8331.76	26871	23409	9611.51	4322.86	1367.19	0	0	0	0	0	0	0	0	0	0	0	0	0	0	0	0	0	0	0	0	0	0	0	0	0	0	0	0	0	0
PP_063208_332.2178567	0	6607.82	10390.8	8201.96	3440.8	1634.88	1410.61	1366.42	953.88	0	0	0	0	0	0	0	0	0	0	0	0	0	0	0	0	0	0	0	0	0	0	0	0	0	0	0	0
PP_131152_702.7964954	0	0	0	0	0	0	0	0	0	0	0	0	0	0	0	3258.47	8532.76	7902.41	0	0	0	0	0	0	0	0	0	0	0	0	0	0	0	0	0	0	0
PP_131116_702.2955553	0	0	0	0	0	0	0	0	0	0	0	0	0	0	0	4509.29	11607.3	11274.2	986.234	0	0	0	0	0	0	0	0	0	0	0	0	0	0	0	0	0	0
PP_126469_636.8510883	0	0	0	0	0	0	0	0	0	0	0	174.296	274.601	0	0	0	0	0	0	0	0	0	0	0	0	0	0	0	0	0	0	0	7262.31	9597.24	12383	4099.5	3238.42
PP_059010_318.202173_	0	20706.6	36275.6	37119.4	21665.3	19491.7	25653.1	21154.1	26178.4	16150.4	9096.76	6052.06	7951.97	5365.56	8857.44	5661.55	4373.28	4947.07	1422.65	0	0	0	0	0	0	0	0	0	0	0	0	0	0	0	0	0	0
PP_126498_637.1519128	0	0	0	0	0	0	0	0	0	0	0	0	0	0	0	0	0	0	0	0	0	0	0	0	0	0	0	0	0	0	0	0	5395.93	6437.9	10458.3	1369.25	1458.78
PP_084021_421.2114582	0	29099	89550.4	106989	44252.2	30859.7	14384.4	1764.96	5223.09	5696.06	2821.75	3425.42	1941.41	3187.14	8364.79	10012.7	11908.7	1714.59	0	2124.47	0	0	0	0	0	0	0	0	0	0	0	0	0	0	0	0	0
PP_119262_579.229539_	0	0	0	0	0	0	0	0	0	0	0	0	0	0	0	0	0	0	0	0	0	0	0	0	0	0	0	0	0	0	0	0	5060.63	5686.95	6397.13	2205.68	541.889
PP_131451_707.5010101	0	0	0	0	0	0	0	0	0	0	0	0	0	0	0	0	0	0	0	0	0	0	0	0	0	0	0	0	0	0	0	0	4920.78	6496.19	8789.47	2605.03	2456.04
PP_119208_579.0473811	0	0	0	0	0	0	0	0	0	0	0	0	0	0	0	0	0	0	0	0	0	0	0	0	0	0	0	0	0	0	0	0	4107.65	4074.99	6053.11	1821.62	0
PP_149255_909.5001519	0	0	0	0	0	0	0	0	0	0	0	0	0	0	0	0	0	0	0	0	0	0	0	0	0	0	0	0	0	0	0	0	6094.46	8734.29	10853.8	3336.83	1680.49
PP_126486_637.0519577	0	0	0	0	0	0	0	0	0	0	0	0	0	0	0	0	0	0	0	0	0	0	0	0	0	0	0	0	0	0	0	0	7424.32	10090.7	10539.4	3957.04	2466.56
PP_045895_272.1601857	0	3256.29	12989.9	10678.2	5616.25	2945	0	0	0	0	0	0	0	0	0	0	0	0	0	0	0	0	0	0	0	0	0	0	0	0	0	0	0	0	0	0	0
PP_139119_795.8128368	0	0	0	0	0	0	0	0	0	0	0	0	0	0	0	0	0	0	0	0	0	0	0	0	0	0	0	0	0	0	0	0	6462.53	10955.9	11860.4	4092.69	2819.69
PP_131462_707.72348_5	0	0	0	0	0	0	0	0	0	0	0	0	0	0	0	0	0	0	0	0	0	0	0	0	0	0	0	0	0	0	0	0	8214.33	8457.86	9382.23	1995.43	2070.08
PP_139134_796.063894_	0	0	0	0	0	0	0	0	0	0	0	0	0	0	0	0	0	0	0	0	0	0	0	0	0	0	0	0	0	0	0	401.014	8004.87	10598.6	11947.2	3606.02	2436
PP_149216_909.3569331	0	0	0	0	0	0	0	0	0	0	0	0	0	0	0	0	0	0	0	0	0	0	0	0	0	0	0	0	0	0	0	0	5169.05	5539.02	7955.8	2123.6	1462.72
PP_027113_201.1231618	0	4544.1	9163.1	7797.41	5794.28	3954.74	950.721	1170.98	834.765	0	0	0	0	0	0	0	0	0	0	0	0	0	0	0	0	0	0	0	0	0	0	0	0	0	0	0	0
PP_131457_707.6125255	0	0	0	0	0	0	0	0	0	0	0	0	0	0	0	0	0	0	0	0	0	0	0	0	0	0	0	0	0	0	0	662.495	6696.15	7559.03	10704.2	4264.56	2066.54
PP_119234_579.138113_	0	0	0	0	0	0	0	0	0	0	0	0	0	0	0	0	0	0	0	0	0	0	0	0	0	0	0	0	0	0	0	0	6301.47	7091.25	7653.22	2276.9	1114.82
PP_149292_909.6424132	0	0	0	0	0	0	0	0	0	0	0	0	0	0	0	0	0	0	0	0	0	0	0	0	0	0	0	0	0	0	0	0	7016.24	6625.19	8992.63	1663.72	1526.88
PP_126480_636.9514957	0	0	0	0	0	0	0	0	0	0	0	0	0	0	0	0	0	0	0	0	0	0	0	0	0	0	0	0	0	0	0	0	7002.81	10307.4	12828.9	3698.47	2110.07
PP_022264_187.1076051	0	17013.1	25909.1	22664.7	16692.1	13576.6	18893.9	18265.4	16143.2	16642.2	10622.3	6780.21	5761.83	5658.15	6007.27	5034.32	3531.56	3074.37	0	0	0	0	0	0	0	0	0	0	0	0	0	0	0	0	0	0	0
PP_139128_795.9379791	0	0	0	0	0	0	0	0	0	0	0	0	0	0	0	0	0	0	0	0	0	0	0	0	0	0	0	0	0	0	0	0	7509.19	8514.46	12005.7	4131.56	3111.59
PP_139146_796.1891493	0	0	0	0	0	0	0	0	0	0	0	0	0	0	0	0	0	0	0	0	0	0	0	0	0	0	0	0	0	0	0	0	6682.96	8696.2	9081.84	3421.77	1662.68
PP_014739_159.1126286	0	8082.42	13508.6	11884.9	8368.1	6750.03	7847.16	9247.92	7232.85	7216.61	4887.04	2973.82	0	2196.23	1380.12	2243.03	0	0	0	0	0	0	0	0	0	0	0	0	0	0	0	0	0	0	0	0	0
PP_061313_327.2012935	15095.8	10858.7	7493.17	11720.5	9640.73	4985.97	9722.18	9471.91	12599.3	8738.44	5909.09	8180.92	10109.5	9348.47	12238.4	9130.16	9368.17	10684.5	6272.24	16154.6	11636.3	13762.6	13058.3	17644.9	11458.5	14366.5	17142.7	10389.1	15965.8	13310.8	12655.2	10618.4	8386.19	11240.8	11171.5	11689.1	10241.4
PP_067044_349.1827881	36694.9	21253.6	15637.6	17893.2	16193.6	13903.2	17030.9	15157.3	16959.7	12839.1	15848.4	17182.9	13544.1	17727.7	17252.3	18276.5	16398.6	17460.9	15041.1	23616.2	22133.5	21601.7	19547	26730.9	19743.4	20811.8	26824.2	16784.2	23097.1	18731.7	16183.4	16872.7	18398.7	19706.8	20495.3	16345.6	17856.1
PP_067284_350.1861947	7344.38	6608.63	8067.09	6012.41	11742.4	9836.92	11422.2	12282	15389.3	17982.3	13666.1	11546.2	17752.1	12568.6	17072.7	8879.21	9493.36	9380.87	9354.32	7472.9	12246.1	7358.06	10257.9	8106.31	9222.38	8855.29	6501.58	10003.7	7594.22	10477.5	7988.33	6061.52	6672.56	2937.37	1617.3	3782.34	8437.13
PP_131121_702.354716_	0	0	0	0	0	0	0	0	0	0	0	0	0	0	0	0	0	0	0	0	0	0	0	5088.3	8011.78	10664	4736.22	0	0	0	0	0	0	0	0	0	0
PP_027572_203.1024282	0	10767.3	32885.3	28686.9	13253.2	6335.23	3242.92	1267.94	0	0	0	0	0	0	0	0	0	0	0	0	0	0	0	0	0	0	0	0	0	0	0	0	0	0	0	0	0
PP_129164_673.0044308	0	9557.92	28960	27303.8	11179.2	5633.07	1364.38	0	0	0	0	0	0	0	0	0	0	0	0	0	0	0	0	0	0	0	0	0	0	0	0	0	0	0	0	0	0
PP_129140_672.6700421	0	25724.3	81187.5	70675.3	27715.3	15988.2	8511.28	0	1086.15	0	0	0	0	0	0	0	0	0	0	0	0	0	0	0	0	0	0	0	0	0	0	0	0	0	0	0	0
PP_129124_672.3358972	0	46154.5	137252	129689	57215.8	30556.3	16955.8	8384.69	4396.83	0	0	0	0	0	0	0	0	0	0	0	0	0	0	0	0	0	0	0	0	0	0	0	0	0	0	0	0
PP_129087_672.0014734	0	42779.1	132372	126718	50264.1	28081.2	14750.6	6999.31	1785.23	0	0	0	0	0	0	0	0	0	0	0	0	0	0	0	0	0	0	0	0	0	0	0	0	0	0	0	0
PP_148530_907.4528325	0	6702.46	19577.2	16051.4	8514.2	1417.74	0	0	0	0	0	0	0	0	0	0	0	0	0	0	0	0	0	0	0	0	0	0	0	0	0	0	0	0	0	0	0
PP_148258_906.4497019	0	14424.7	38746.6	34417.1	16657.2	7872.38	3818.67	0	0	0	0	0	0	0	0	0	0	0	0	0	0	0	0	0	0	0	0	0	0	0	0	0	0	0	0	0	0
PP_148424_906.9516277	0	12674.8	38680.1	33914.2	15735.4	7471.58	3906.1	0	0	0	0	0	0	0	0	0	0	0	0	0	0	0	0	0	0	0	0	0	0	0	0	0	0	0	0	0	0
PP_086070_432.2453116	0	1402.36	6732.44	13438.5	16380.2	13253.8	0	0	0	0	0	0	0	0	5023.24	11211.3	13046.8	11265.9	0	0	0	0	0	0	0	0	0	0	0	0	0	0	0	0	0	0	0
PP_039602_246.181475_	0	6985.22	10031.1	7692.18	1318.25	0	0	0	0	0	0	0	0	0	0	0	0	0	0	0	0	0	0	0	0	0	0	0	0	0	0	0	0	0	0	0	0
PP_090761_454.768711_	0	0	0	0	0	0	0	0	0	2199.71	9332.34	13387.4	13689.6	7284.87	3301.25	0	0	0	0	0	0	0	0	0	0	0	0	0	0	0	0	0	0	0	0	0	0
PP_131266_704.6811625	0	9951.91	26014.8	25947.5	10400	5950.47	0	0	0	0	0	0	0	0	0	0	0	0	0	0	0	0	0	0	0	0	0	0	0	0	0	0	0	0	0	0	0
PP_131228_704.0125353	0	14964.3	37361.4	40393.3	17496.8	9185.41	4681.24	452.755	0	0	0	0	0	0	0	0	0	0	0	0	0	0	0	0	0	0	0	0	0	0	0	0	0	0	0	0	0
PP_139440_801.7182373	0	0	1551.81	14096.6	18315.9	14441.5	12254.8	4726.2	1311.89	0	0	0	0	0	0	0	0	0	0	0	0	0	0	0	0	0	0	0	0	0	0	0	0	0	0	0	0
PP_139421_801.3844071	0	0	7059.95	20200.5	21701.3	16738.1	15681.8	7656.76	4837.92	4510.94	1680.53	0	0	0	0	0	0	0	0	0	0	0	0	0	0	0	0	0	0	0	0	0	0	0	0	0	0
PP_131251_704.3468962	0	16216.3	42227.2	43959.5	17018.5	10213	4595.27	0	0	0	0	0	0	0	0	0	0	0	0	0	0	0	0	0	0	0	0	0	0	0	0	0	0	0	0	0	0
PP_139396_801.0496301	0	0	5844.41	18301.2	23640	20567	16168.8	6108.29	5847.08	0	0	0	0	0	0	0	0	0	0	0	0	0	0	0	0	0	0	0	0	0	0	0	0	0	0	0	0
PP_092085_459.2808402	0	0	831.319	0	0	0	0	0	1060.62	0	0	0	1579.15	5073.63	10916.2	19722.8	17833.6	10332.2	0	0	0	0	0	0	0	0	0	0	0	0	0	0	0	0	0	0	0
PP_076994_389.2294976	0	0	0	0	0	0	0	0	0	0	0	0	0	1080.08	2204.71	4385.85	6258.09	2104.23	0	0	0	0	0	0	0	0	0	0	0	0	0	0	0	0	0	0	0
PP_089051_446.2608268	0	0	0	3519.15	7303.22	9749.36	11587.2	8608.5	0	0	0	0	0	0	0	0	3277.89	5839.87	0	0	0	0	0	0	0	0	0	0	0	0	0	0	0	0	0	0	0
PP_100641_471.2674013	0	0	0	0	0	0	0	0	0	0	0	11182.2	24676	17712.4	7575.2	704.641	0	0	0	0	0	0	0	0	0	0	0	0	0	0	0	0	0	0	0	0	0
PP_100399_470.9331728	0	0	0	0	0	0	0	0	0	0	0	18406.6	36569.6	26272	11354.7	1538.18	0	0	0	0	0	0	0	0	0	0	0	0	0	0	0	0	0	0	0	0	0
PP_092046_459.2587063	0	0	0	0	0	0	0	0	0	0	0	3998.82	7525.86	6435.67	1987.52	0	0	0	0	0	0	0	0	0	0	0	0	0	0	0	0	0	0	0	0	0	0
PP_131330_705.8950969	0	0	0	0	0	0	0	0	0	0	0	3414.56	6331.96	6560.24	520.756	0	0	0	0	0	0	0	0	0	0	0	0	0	0	0	0	0	0	0	0	0	0
PP_091782_458.925093_	0	0	0	0	0	0	0	0	0	0	0	6324.32	12556.5	12266.5	1853.7	0	0	0	0	0	0	0	0	0	0	0	0	0	0	0	0	0	0	0	0	0	0
PP_006032_129.1029638	0	1059.68	11043.5	11538.4	9814.86	6555.31	1219.53	0	0	0	0	0	0	0	0	0	0	0	0	0	0	0	0	0	0	0	0	0	0	0	0	0	0	0	0	0	0
PP_124538_619.852417_	0	0	0	0	0	0	0	0	0	0	0	6124.85	8442.93	9617.34	1486.94	0	0	0	0	0	0	0	0	0	0	0	0	0	0	0	0	0	0	0	0	0	0
PP_014140_157.0970826	0	1235.93	6033.97	10527.3	9873.04	6853.94	5001.44	1201.15	0	0	799.237	0	0	0	0	0	0	0	0	0	0	0	0	0	0	0	0	0	0	0	0	0	0	0	0	0	0
PP_042999_260.1966834	0	1847.11	21745.4	19432.2	6663.44	1517.11	0	0	0	0	0	0	0	0	0	0	0	0	0	0	0	0	0	0	0	0	0	0	0	0	0	0	0	0	0	0	0
PP_017501_171.1126749	0	5599.74	16804.5	16155.4	13145.2	13142	10677.2	8748.57	8390.02	4268.41	496.685	0	0	0	0	0	0	0	0	0	0	0	0	0	0	0	0	0	0	0	0	0	0	0	0	0	0
PP_039335_245.1862569	4049.77	90598.2	150779	149522	100513	97672.3	80386.9	61455.6	37511.9	0	0	0	0	0	0	0	10873.6	33358.4	1823.61	0	0	0	0	0	3005.1	8922.66	16931.7	17037.2	25098.2	25492.1	22235.1	17434.8	19317.2	18266.1	17540.2	20649.6	17520.3
PP_127882_655.31736_5	0	0	0	0	0	0	0	0	0	0	8856.98	11679.6	10170.4	7547.45	4812.67	0	0	0	0	0	0	0	0	0	0	0	0	0	0	0	0	0	0	0	0	0	0
PP_106482_488.2899855	0	5969.64	9111.88	15491.2	12657.6	8517.71	1655.16	0	0	0	0	0	0	2803.12	888.739	0	0	0	0	0	0	0	0	0	0	0	0	0	0	0	0	0	0	0	0	0	0
PP_086705_435.2713781	0	0	8522.88	9164.32	4069.87	0	0	0	0	0	0	0	0	0	0	0	0	0	0	0	0	0	0	0	0	0	0	0	0	0	0	0	0	0	0	0	0
PP_053104_297.1264944	0	37790.7	29225.3	21528.3	11015.3	10178.4	16376.2	10094	0	0	0	0	0	0	0	0	0	0	0	0	0	0	0	0	0	0	0	0	0	0	0	0	0	0	0	0	0
PP_072335_370.208263_	0	3401.84	5878.06	6496.08	8193.47	4580.51	0	0	0	0	0	0	0	0	0	0	0	0	0	0	0	0	0	0	0	0	0	0	0	0	0	0	0	0	0	0	0
PP_106289_487.2875314	0	29968.7	47085.8	75581.2	68377.6	47048.9	24513.5	10565.9	3915.99	0	0	0	0	0	0	0	0	0	0	0	0	0	0	0	0	0	0	0	0	0	0	0	0	0	0	0	0
PP_054611_302.20724_5	0	11285.8	26536.3	27977	15828.7	16741.1	13429.3	10364.8	9778.86	2012.42	0	0	0	0	1951.29	987.271	1353.18	2333.67	0	0	0	0	0	0	0	0	0	0	0	0	0	0	0	0	0	0	0
PP_050685_288.1917899	0	3586.26	7406.19	16344.1	15734.3	11993.5	6278.79	2152.81	1607.56	1831.34	1360.61	0	0	1287.47	0	1232.22	1160.55	2998.3	0	0	0	0	0	0	0	0	0	0	0	0	0	0	0	0	0	0	0
PP_124423_619.3367061	0	4905.58	7563.27	7173.46	4029.08	0	0	0	0	0	0	0	0	0	0	0	0	0	0	0	0	0	0	0	0	0	0	0	0	0	0	0	0	0	0	0	0
PP_108295_495.8711326	0	5967.13	9015.59	9671.72	4987.79	2684.27	0	0	0	0	0	0	0	0	0	0	0	0	0	0	0	0	0	0	0	0	0	0	0	0	0	0	0	0	0	0	0
PP_124275_618.8353436	0	3984.71	7078.77	7781.64	4067.75	1626.68	0	0	0	0	0	0	0	0	0	0	0	0	0	0	0	0	0	0	0	0	0	0	0	0	0	0	0	0	0	0	0
PP_108263_495.6706872	0	10973.7	18704.6	19804.9	10626.4	6699.62	3858.9	778.04	0	0	0	0	0	0	0	0	0	0	0	0	0	0	0	0	0	0	0	0	0	0	0	0	0	0	0	0	0
PP_108228_495.2695512	0	16142.5	27169.7	25503.9	12877.9	8185.05	4810.93	0	0	0	0	0	0	0	0	0	0	0	0	0	0	0	0	0	0	0	0	0	0	0	0	0	0	0	0	0	0
PP_108249_495.4702076	0	18028.2	32374.2	32998.3	18562	10676.8	6403.71	3571.93	0	0	0	0	0	0	0	0	0	0	0	0	0	0	0	0	0	0	0	0	0	0	0	0	0	0	0	0	0
PP_124332_619.0860876	0	6695.03	10615.7	10154.7	5881.43	3448.21	0	0	0	0	0	0	0	0	0	0	0	0	0	0	0	0	0	0	0	0	0	0	0	0	0	0	0	0	0	0	0
PP_021014_185.1282492	0	5963.31	16349	12331.9	5976.72	3428.41	3317.91	1197.2	768.741	0	0	0	0	0	0	0	0	0	0	0	0	0	0	0	0	0	0	0	0	0	0	0	0	0	0	0	0
PP_128806_668.5722835	0	0	0	0	0	1015.08	0	0	0	0	0	0	0	3652.32	6874.07	6923.34	2860.8	0	0	0	0	0	0	0	0	0	0	0	0	0	0	0	0	0	0	0	0
PP_128845_669.0741467	0	0	0	0	0	0	0	0	0	0	0	0	0	4534.62	7395.6	6536.27	1617.44	0	0	0	0	0	0	0	0	0	0	0	0	0	0	0	0	0	0	0	0
PP_128823_668.823619_	0	0	0	0	0	0	0	0	0	0	0	0	0	6537.69	10208.5	9054.14	4417.67	0	0	0	0	0	0	0	0	0	0	0	0	0	0	0	0	0	0	0	0
PP_111249_517.2984389	0	0	0	0	3052.44	5087.96	8332.41	4846.86	4598.85	3517.79	0	0	0	0	0	0	0	0	0	0	0	0	0	0	0	0	0	0	0	0	0	0	0	0	0	0	0
PP_112699_528.9545127	0	0	0	0	0	0	1690.61	0	0	0	6505.85	14137.3	9624.55	5393.67	1301.06	0	0	0	0	0	0	0	0	0	0	0	0	0	0	0	0	0	0	0	0	0	0
PP_112780_529.29152_5	0	0	0	0	0	3780.51	4333.72	0	0	0	6808.06	11451.4	7827.45	3937.71	0	0	0	0	0	0	0	0	0	0	0	0	0	0	0	0	0	0	0	0	0	0	0
PP_086312_433.2491448	0	0	0	0	0	0	0	9459.34	20834.7	13583.7	1182.36	0	0	0	0	0	0	0	0	0	0	0	0	0	0	0	0	0	0	0	0	0	0	0	0	0	0
PP_035459_232.1290097	0	0	0	0	0	0	0	3845.88	7973.87	4774.81	0	0	0	0	0	0	0	0	0	0	0	0	0	0	0	0	0	0	0	0	0	0	0	0	0	0	0
PP_086071_432.2455739	0	0	0	0	0	0	9525.1	57480.6	122747	72949.8	21526.3	6895.69	0	0	0	0	0	0	0	0	0	0	0	0	0	0	0	0	0	0	0	0	0	0	0	0	0
PP_101604_472.3134585	0	0	0	0	0	0	0	0	0	0	0	0	0	0	0	0	14182.6	57737.1	17268.5	0	0	0	0	0	0	0	0	0	0	0	0	0	0	0	0	0	0
PP_095691_463.2576676	0	0	13677.1	15550.6	8520.27	5342.09	2596.27	0	0	1528.24	0	0	0	0	0	0	0	0	0	0	0	0	0	0	0	0	0	0	0	0	0	0	0	0	0	0	0
PP_122658_606.313571_	0	0	6183.89	10974.7	14643.9	20045.3	25938.5	29011.5	30758.4	25876.5	14010.1	8471.3	6111.58	6552.23	9590.61	10924.2	10361.3	6369.73	0	0	0	0	0	0	0	0	0	0	0	0	0	0	0	0	0	0	0
PP_066333_346.197489_	0	9943.13	16778.9	11597.7	1601.66	0	0	0	0	0	0	0	950.451	842.241	1036.19	1016.18	5818.51	7306.09	3663.98	718.391	0	0	0	0	0	0	0	0	0	0	0	0	0	0	0	0	0
PP_121756_597.0982243	0	0	1134.03	10371.6	10100	9252.95	9450.44	0	0	0	0	0	0	0	0	0	0	0	0	0	0	0	0	0	0	0	0	0	0	0	0	0	0	0	0	0	0
PP_030569_215.1025058	0	4836.67	9063.09	5679.43	0	0	0	0	0	0	0	0	0	0	0	0	567.105	920.721	660.935	0	0	0	0	0	0	0	0	0	0	0	0	0	0	0	0	0	0
PP_059311_319.2054111	0	1745.94	11446.9	18618.6	12197.7	7323.28	1362.22	0	0	0	0	0	0	0	0	0	0	0	0	0	0	0	0	0	0	0	0	0	0	0	0	0	0	0	0	0	0
PP_031798_219.1337001	0	5066.6	18699.4	26930.7	23054.5	10059.8	3677.75	0	0	0	0	0	0	0	0	0	0	0	0	0	0	0	0	0	0	0	0	0	0	0	0	0	0	0	0	0	0
PP_059011_318.2021925	0	30475.1	91583.3	148495	99871.9	63388.8	23467.4	10977.4	4506.2	0	0	0	0	0	0	0	0	0	0	0	0	0	0	0	0	0	0	0	0	0	0	0	0	0	0	0	0
PP_022265_187.1076119	0	10264	30097.7	38792.6	29158.4	12626.2	4698.66	0	0	0	0	0	0	0	0	0	0	0	0	0	0	0	0	0	0	0	0	0	0	0	0	0	0	0	0	0	0
PP_114771_546.3131732	0	0	0	0	0	0	0	0	0	0	0	5015.53	11266.7	7882.49	1621.01	0	0	0	0	0	0	0	0	0	0	0	0	0	0	0	0	0	0	0	0	0	0
PP_166569_1091.522256	0	763.258	0	0	0	0	0	0	0	0	0	0	0	0	0	0	0	0	0	0	0	0	0	0	0	0	0	0	0	0	1024.65	6253.92	7965.66	3274.93	0	0	0
PP_106345_487.757986_	0	0	0	0	0	0	6926.98	16231.7	43825.6	39986.8	9104.57	1495.77	0	0	0	0	0	0	0	0	0	0	0	0	0	0	0	0	0	0	0	0	0	0	0	0	0
PP_068482_355.2100414	0	4658.55	9753.47	7500.9	4118.97	1588.66	0	0	0	0	0	0	0	0	0	0	0	0	0	0	0	0	0	0	0	0	0	0	0	0	0	0	0	0	0	0	0
PP_084905_426.2035161	0	8440.65	20366.3	10662.8	6612.32	793.644	0	0	0	0	0	0	0	0	0	0	0	0	0	0	0	0	0	0	0	0	0	0	0	0	0	0	0	0	0	0	0
PP_071917_368.2234608	0	0	0	0	0	0	0	0	0	0	0	0	0	0	0	0	0	0	0	0	0	0	0	0	0	0	0	0	0	9376.18	8698.69	7224.8	1508.07	0	0	3889.66	7082.54
PP_085888_431.2498864	0	13986.7	23234.3	14569.9	0	0	0	0	0	0	0	0	0	0	0	0	0	0	0	0	0	0	0	0	0	0	0	0	0	0	0	0	0	0	0	0	0
PP_119465_580.2544587	0	0	0	0	0	0	0	0	0	0	0	0	5926.36	9271.84	9061.85	6085.01	1555.41	0	0	0	0	0	0	0	0	0	0	0	0	0	0	0	0	0	0	0	0
PP_085710_430.2662454	0	0	0	0	0	0	3600.5	8755.07	12645.5	8115.08	1809.66	0	0	0	0	0	0	0	0	0	0	0	0	0	0	0	0	0	0	0	0	0	0	0	0	0	0
PP_128739_667.8508999	0	0	0	0	0	0	0	3432.45	7202.39	7669.72	4080.4	1478.15	0	0	0	0	0	0	0	0	0	0	0	0	0	0	0	0	0	0	0	0	0	0	0	0	0
PP_109367_503.2885395	0	7675.43	11171.7	8724.79	1054.11	0	0	0	0	0	0	0	0	0	0	0	0	0	0	0	0	0	0	0	0	0	0	0	0	0	0	0	0	0	0	0	0
PP_063195_332.217668_	0	827.098	1897.83	1418.39	1298.34	1107.23	0	0	0	1015.17	0	0	803.879	2944.77	14570.8	21320.8	19961.5	14271.1	0	0	0	0	0	0	0	0	0	0	0	0	0	0	0	0	0	0	0
PP_114110_540.9641546	0	0	1690.31	26661.8	41661.5	27795.8	13561.6	2446.37	1159.36	0	0	0	0	0	0	0	0	0	0	0	0	0	0	0	0	0	0	0	0	0	0	0	0	0	0	0	0
PP_061752_328.2227821	0	5110.54	5454.24	2442.59	2139.64	1300.19	1090.27	1062.91	1413.37	7316.12	9222.02	12893.2	9855.95	2931.91	0	0	0	0	0	0	0	0	0	0	0	0	0	0	0	0	0	0	0	0	0	0	0
PP_114086_540.6300804	0	0	1817.16	38923.7	55182.4	40349.9	26728.7	6484.17	0	0	0	0	0	0	0	0	0	0	0	0	0	0	0	0	0	0	0	0	0	0	0	0	0	0	0	0	0
PP_109227_502.2869268	4892.67	37187.4	56067.2	42872.4	14329.2	2229.86	0	0	0	0	0	0	0	0	0	0	0	0	0	0	0	0	0	0	0	0	0	0	0	0	0	0	0	0	0	0	0
PP_125561_626.2132602	0	0	0	0	0	0	0	0	0	0	0	0	0	0	0	0	0	0	0	0	0	0	0	0	0	4478.23	12645.9	13330.6	8007.53	2375.64	0	0	0	0	0	0	0
PP_134014_740.0341344	0	0	0	0	0	0	0	0	0	0	0	0	0	0	0	0	0	0	0	0	0	0	0	1010.33	6215.75	8070.03	4607.19	0	0	0	0	0	0	0	0	0	0
PP_133964_739.365737_	0	0	0	0	0	0	0	0	0	0	0	0	0	0	0	0	0	0	0	0	0	0	0	3439.44	10372.8	12442.2	7438.96	1349.45	0	0	0	0	0	0	0	0	0
PP_133994_739.6996958	0	0	0	0	0	0	0	0	0	0	0	0	0	0	0	0	0	0	0	0	0	0	0	5424.99	10513.2	14257.2	8717.5	2794.75	0	0	0	0	0	0	0	0	0
PP_115806_555.5286916	0	0	0	0	0	0	0	0	0	0	0	0	0	0	0	0	0	0	0	0	0	0	0	4006.91	9561.2	13387.2	8322.36	2331.6	0	0	0	0	0	0	0	0	0
PP_115777_555.2777455	0	0	0	0	0	0	0	0	0	0	0	0	0	0	0	0	0	0	0	0	0	0	1333.53	11843.9	25355.2	31709.8	17900.5	7667.35	0	0	0	0	0	0	0	0	0
PP_115710_555.0271754	0	0	0	0	0	0	0	0	0	0	0	0	0	0	0	0	0	0	0	0	0	0	4031.44	19133.4	38719.9	53280.5	32032.8	11809.7	3195.78	0	0	0	0	0	0	0	0
PP_115684_554.7764073	0	0	0	0	0	0	0	0	0	0	0	0	0	0	0	0	0	0	0	0	0	0	4091.23	17180.6	39159.2	45916.3	28857.4	10431.2	2925.66	0	0	0	0	0	0	0	0
PP_118606_574.2968821	0	11110.8	26144.4	23661.7	11877.1	3426.3	0	0	0	0	0	0	0	0	0	0	0	0	0	0	0	0	0	0	0	0	0	0	0	0	0	0	0	0	0	0	0
PP_089257_447.2448627	0	5146.7	26973.4	27353.9	13065.1	7426.52	3118.83	1815.21	0	0	0	0	0	0	0	0	0	0	0	0	0	0	0	0	0	0	0	0	0	0	0	0	0	0	0	0	0
PP_114770_546.3028935	0	7491.05	56815.5	31185.1	20296.5	7094.47	278.412	3563.12	1930.65	0	3653.97	5190.63	3712.93	1548.68	0	0	15825.2	26567.9	20551.1	0	0	0	0	0	0	0	0	0	0	0	0	0	0	0	0	0	0
PP_083301_417.2342978	0	1047.54	16592.6	30171.3	18151.9	10773.7	5275	0	0	0	0	0	1108.06	1755.39	1680.26	0	0	0	0	0	0	0	0	0	0	0	0	0	0	0	0	0	0	0	0	0	0
PP_112142_524.6376749	0	0	0	0	3549.36	7864.01	10215.5	3151.92	1250.65	4962.07	4152.38	1211.86	1028.94	1247.84	3129.13	3794.6	4852.4	4066.64	1697.71	3461.93	4657.13	5169.44	10664.9	7314.66	4972.84	0	0	0	0	0	0	0	0	0	0	0	0
PP_112135_524.4705583	0	0	0	0	3012.61	8947.14	10740.9	4907.9	4192.82	4395.48	2250.36	1251.46	3418.79	2364.52	4690.99	7056.71	7199.73	6935.18	4484.18	6255.19	6776.79	8854.2	11759.2	10977.8	7647.6	1130.95	0	0	0	0	0	0	0	0	0	0	0
PP_062233_329.1497755	0	6220.72	9803.6	9941.7	6639.82	4779.58	3117.5	961.861	0	0	0	0	0	0	0	0	0	0	0	0	0	0	0	0	0	0	0	0	0	0	0	0	0	0	0	0	0
PP_039606_246.1891911	0	26605.7	52180.8	46985.5	29736.8	22268.7	21131.9	10048.4	0	0	0	0	0	0	0	0	0	0	0	0	0	0	0	0	0	0	0	0	0	0	0	0	0	0	0	0	0
PP_039336_245.1859942	19303.5	231783	437398	402114	259385	197733	201077	90386.9	17970.9	0	0	0	0	0	0	0	0	3454.49	0	0	0	0	0	0	0	0	0	0	1129.5	1944.2	3882.78	0	0	0	0	1925.69	0
PP_055150_304.1656804	0	1104.64	1267.26	1595.65	1734.06	1521.7	2188.96	1120.71	2665.33	1725.42	0	0	0	0	2609.22	6348.54	11409.9	13208.1	1377.13	0	0	0	0	0	0	1017.39	0	0	0	0	0	0	0	0	0	0	0
PP_114685_545.8918212	0	0	0	0	0	0	0	0	0	2668.42	10533.7	14896.4	12504.4	7734.17	3698.03	0	0	0	0	0	0	0	0	0	0	0	0	0	0	0	0	0	0	0	0	0	0
PP_078308_394.2123567	9823.67	18207.2	32436.2	19839.5	4005.79	1910.51	0	0	0	0	0	1384.47	0	2345.49	0	1070.72	0	1276.63	0	1555.88	7047.59	1550.41	1278.48	1987.84	0	2903.87	3402.44	0	1879.38	0	1966.14	0	1205.66	1445.23	3123.37	0	0
PP_072610_371.2274373	24121	15023.7	9779	12802	10138.4	10565.9	10341.1	9312.75	13702	9365.86	9529.23	11670.8	11164.5	9811.39	13655.3	11884.9	9298.09	11939.4	10075	15386.3	13524	13580.8	15322.9	19927.2	14490.3	14106.3	20000.8	10994	16156.8	15318.8	13776.9	10900.1	11685	12047.1	10150	12838	11269.5
PP_078079_393.2086045	42616.3	25905.1	15211.4	15572	16403.2	13319.1	13097.9	13963.9	17793.1	12427.6	15977.8	18656.8	13173.1	15779.1	15977.4	19194.9	14964	17134.4	13709	23329.9	24963.4	21716.5	21106.3	30069	22190.6	19620.2	27173.8	16680.8	25738.8	21167.9	15745	16504.2	18998.3	18662.9	20174.5	15335.6	19829.1
PP_119537_580.8078545	0	0	0	0	0	0	0	0	6438.43	26417.7	12955.1	5965.28	0	0	0	0	0	0	0	0	0	0	0	0	0	0	0	0	0	0	0	0	0	0	0	0	0
PP_161952_1018.23718_	0	3120.26	0	0	0	0	0	0	0	0	0	0	0	0	0	0	0	0	0	0	0	0	0	0	0	0	0	0	0	0	5382.55	10903.5	9183.16	4314.64	0	0	0
PP_161973_1018.489949	0	955.598	0	0	0	0	0	0	0	0	0	0	0	0	0	0	0	0	0	0	0	0	0	0	0	0	0	0	0	0	5397.38	9784.05	9098.32	5359.68	0	0	0
PP_169492_1163.702274	0	0	1234.83	0	0	0	0	0	0	0	0	0	0	0	0	0	0	0	0	0	0	0	0	0	0	0	0	0	0	0	4339.74	10308.2	9007.7	2773.06	0	0	0
PP_161965_1018.365185	0	612.09	0	0	0	0	0	0	0	0	0	0	0	0	0	0	0	0	0	0	0	0	0	0	0	0	0	0	0	941.085	4772.93	11419.3	12689.7	5290.03	0	0	0
PP_169499_1163.845582	0	794.389	0	0	0	0	0	0	0	0	0	0	0	0	0	0	0	0	0	0	0	0	0	0	0	0	0	0	0	582.472	4187.91	7919.48	5291.32	3150.56	0	0	0
PP_165326_1061.599272	0	0	0	0	0	0	0	0	0	0	0	0	0	0	0	0	0	0	0	0	0	0	0	0	0	0	0	0	0	0	2892.22	10833.6	16144.5	12740.9	5615.46	0	0
PP_149578_910.8017906	0	0	0	0	0	0	0	0	0	0	0	0	0	0	0	0	0	0	0	0	0	0	0	0	0	0	0	0	0	0	1247.15	10498.5	14482.6	8836.59	4010.27	0	0
PP_165353_1062.267814	0	0	0	0	0	0	0	0	0	0	0	0	0	0	0	0	0	0	0	0	0	0	0	0	0	0	0	0	0	0	921.22	10651.5	15487.4	10452.8	4007.76	0	0
PP_165346_1062.100674	0	0	0	0	0	0	0	0	0	0	0	0	0	0	0	0	0	0	0	0	0	0	0	0	0	0	0	0	0	0	4499.29	16267.2	22267.8	13402.7	6850.27	813.002	0
PP_165338_1061.933666	0	0	0	0	0	0	0	0	0	0	0	0	0	0	0	0	0	0	0	0	0	0	0	0	0	0	0	0	0	0	4607.23	17658.2	25743.5	16671.1	7875.12	2509.02	0
PP_149430_910.2297672	0	0	0	0	0	0	0	0	0	0	0	0	0	0	0	0	0	0	0	0	0	0	0	0	0	0	0	0	0	0	6456.57	23321.3	30565.2	21710.2	8727.48	2883.89	0
PP_165331_1061.766127	0	0	0	0	0	0	0	0	0	0	0	0	0	0	0	0	0	0	0	0	0	0	0	0	0	0	0	0	0	0	5883.5	13557.1	20919.9	13048.6	8053.1	0	0
PP_149547_910.6588808	0	0	0	0	0	0	0	0	0	0	0	0	0	0	0	0	0	0	0	0	0	0	0	0	0	0	0	0	0	0	3329.59	13537.6	22120.4	14005.3	5504.06	893.834	0
PP_129413_676.3598655	0	0	0	0	0	0	0	0	0	0	0	0	0	0	0	0	0	0	0	0	0	0	0	0	0	0	0	0	0	0	0	6295.07	13053.6	11208.5	8453.39	3557.72	0
PP_149473_910.3727016	0	0	0	0	0	0	0	0	0	0	0	0	0	0	0	0	0	0	0	0	0	0	0	0	0	0	0	0	0	0	7684.27	23933.8	34393.9	22909.8	10183	4195.71	0
PP_129422_676.6105731	0	0	0	0	0	0	0	0	0	0	0	0	0	0	0	0	0	0	0	0	0	0	0	0	0	0	0	0	0	0	0	4278.26	9958.13	8235.39	6141.66	1295.54	0
PP_149515_910.5163129	0	0	0	0	0	0	0	0	0	0	0	0	0	0	0	0	0	0	0	0	0	0	0	0	0	0	0	0	0	0	5875.5	17107.7	29129.4	20032	7765.64	871.24	0
PP_074376_378.1485942	0	0	0	0	0	0	0	0	0	0	0	0	1655.26	0	1567.72	0	11868.2	13454.6	3116.09	26878.2	39084.9	32526.6	39663.1	25961.5	13836.9	27386.9	68747.7	48703	68352.2	17452.3	11806.3	0	0	0	0	0	0
PP_079629_399.1270244	0	0	0	0	0	0	0	0	0	0	0	0	0	0	0	1368.49	7061.22	7812.9	1960.43	17865.3	21473.6	18427.7	26831.3	13937.8	8153.1	17680.2	39716.6	31248.5	31586.7	7920.17	7730.07	0	0	0	0	0	0
PP_074101_377.1454526	0	0	0	0	0	0	2045.48	4183.92	7059.02	4169.41	6255	3869.72	25792.9	19616.5	22302.7	17692.1	77052.7	92431.1	35025.2	160283	250174	200541	255359	167218	91790.8	183142	421713	295824	417995	116862	78185.5	14324.9	12718.8	5618.18	1674.54	1410.55	0
PP_079708_399.2602011	0	0	0	0	0	0	0	0	0	0	0	0	0	0	1480.37	31265.6	70663.2	73941.5	18192.9	0	0	0	0	0	0	0	0	0	0	0	0	0	0	0	0	0	0
PP_080201_401.7374768	0	0	0	0	0	0	0	3784.01	11139	10550.7	6275.52	1147.58	0	0	0	0	0	0	0	0	0	0	0	0	0	0	0	0	0	0	0	0	0	0	0	0	0
PP_099945_470.2975436	0	0	4080.63	6281.26	5106.69	2406.89	2033.06	2329.39	2992.48	5759.85	9395.34	13694.4	16263.2	8820.81	2617.08	709.269	480.935	0	0	575.515	0	1382.62	0	0	0	0	0	0	0	0	0	0	0	0	0	0	0
PP_080132_401.2359218	0	0	0	0	0	0	2821.35	11987.5	26405.3	24396	13415.2	6294.62	3444.88	0	0	0	0	0	0	0	0	0	0	0	0	0	0	0	0	0	0	0	0	0	0	0	0
PP_080173_401.4868182	0	0	0	0	0	0	2558.84	12542.3	27157.9	23939.6	13843.8	8901.8	2031.54	0	0	0	0	0	0	0	0	0	0	0	0	0	0	0	0	0	0	0	0	0	0	0	0
PP_096790_465.2384607	0	11342.9	21059	18051	8642.19	3989.17	882.572	0	0	0	0	0	0	0	0	0	0	0	0	0	0	0	0	0	0	0	0	0	0	0	0	0	0	0	0	0	0
PP_118496_573.3235023	0	0	0	0	0	0	0	0	0	0	0	6849.89	17699.3	22876.1	15289.3	7591.02	0	0	0	0	0	0	0	0	0	0	0	0	0	0	0	0	0	0	0	0	0
PP_115807_555.5161512	0	0	0	2319.08	6298.24	13529.8	15299.6	6518.47	7552.99	7391.23	4533.88	4149.6	1405.39	1954.33	2366.46	4905.13	4120.56	5820.59	2707.31	3963.25	4667.8	4249.96	5475.61	4150.98	2452.39	0	0	0	0	0	0	0	0	0	0	0	0
PP_115738_555.1149955	0	0	0	3755.62	5906.12	11644.4	12961.6	6898.93	4043.16	4992.07	3953.11	1748.14	1746.42	1107.56	1594.94	2129.08	3731.75	3832.74	1578.55	5433.69	5519.63	3920.47	3615.83	953.922	1020.46	0	0	0	0	0	0	0	0	0	0	0	0
PP_115786_555.3153282	0	0	0	6259.28	9975.23	18548.4	20284.2	10522.9	7670.58	7580.24	5994.62	3584.97	4097.47	2330.2	4017.57	7657.16	6189.66	8398.66	6628.88	7711.19	7209.87	8082.64	8709.84	6250.43	2210.22	0	0	0	0	0	0	0	0	0	0	0	0
PP_125555_626.2132339	0	0	0	0	0	0	0	0	0	0	0	0	0	0	0	0	0	0	0	0	0	0	0	0	0	5665.45	16012.2	14880.5	9776.11	1706.23	0	0	0	0	0	0	0
PP_133495_734.1587304	0	4881.51	10697.4	10843	7068.2	3662.85	0	0	0	0	0	0	0	0	0	0	0	0	0	0	0	0	0	0	0	0	0	0	0	0	0	0	0	0	0	0	0
PP_133474_733.9579107	0	5021.31	11883.6	9784.08	7328.94	4715	0	0	0	0	0	0	0	0	0	0	0	0	0	0	0	0	0	0	0	0	0	0	0	0	0	0	0	0	0	0	0
PP_082307_412.1901459	0	0	17162.4	52289.9	33676.1	24403.9	8045.41	0	0	0	0	0	0	0	0	0	0	0	0	0	0	0	0	0	0	0	0	0	0	0	0	0	0	0	0	0	0
PP_004672_121.0850158	0	7911.33	14163	11753.8	7145.47	2917.35	0	0	0	0	0	0	0	0	0	0	0	0	0	0	0	0	0	0	0	0	0	0	0	0	0	0	0	0	0	0	0
PP_006034_129.1031375	0	57975.7	100617	91216	53177.6	23110.4	11529.7	0	0	0	0	0	0	0	0	0	0	0	0	0	0	0	0	0	0	0	0	0	0	0	0	0	0	0	0	0	0
PP_026069_197.1647266	0	7657.84	11759	9200.89	6736.89	2992.94	0	0	0	0	0	0	0	0	0	0	0	0	0	0	0	0	0	0	0	0	0	0	0	0	0	0	0	0	0	0	0
PP_010657_141.1021632	0	14718.8	27525.5	22450.6	15180.5	6137.28	0	0	0	0	0	0	0	0	0	0	0	0	0	0	0	0	0	0	0	0	0	0	0	0	0	0	0	0	0	0	0
PP_048809_282.1809361	0	5627.6	9974.2	8411.11	5144.92	0	0	0	0	0	0	0	0	0	0	0	0	0	0	0	0	0	0	0	0	0	0	0	0	0	0	0	0	0	0	0	0
PP_096810_465.2901326	0	20134.2	30572.6	28790.8	18126.4	8670.72	1748.37	0	0	0	0	0	0	0	0	0	0	0	0	0	0	0	0	0	0	0	0	0	0	0	0	0	0	0	0	0	0
PP_016173_166.0862746	0	54568.2	94574.2	85200.3	49671.5	23505.8	13449.2	3938.8	0	0	0	0	0	0	0	0	0	0	0	0	0	0	0	0	0	0	0	0	0	0	0	0	0	0	0	0	0
PP_019173_177.102155_	0	10388.6	18709.8	15802.2	9848.84	4774.09	875.536	0	0	0	0	0	0	0	0	0	0	0	0	0	0	0	0	0	0	0	0	0	0	0	0	0	0	0	0	0	0
PP_096393_464.2867908	0	96548.3	158701	134242	90158.4	52288.6	26704.4	9650.27	1617.56	0	0	0	0	0	0	0	0	0	0	0	0	0	0	0	0	0	0	0	0	0	0	0	0	0	0	0	0
PP_038502_242.1861148	0	32476.8	53970.6	47489.5	28112.2	12996	8291.02	0	0	0	0	0	0	0	0	0	0	0	0	0	0	0	0	0	0	0	0	0	0	0	0	0	0	0	0	0	0
PP_053713_299.2076369	0	87460.7	150324	134480	81628.9	40824	23392.4	8186.25	3181.73	0	0	0	0	0	0	0	0	0	0	0	0	0	0	0	0	0	0	0	0	0	0	0	0	0	0	0	0
PP_029047_209.6443167	0	31000.7	54146.2	47620.5	27472	15931	2804.26	0	0	0	0	0	0	0	0	0	0	0	0	0	0	0	0	0	0	0	0	0	0	0	0	0	0	0	0	0	0
PP_032831_223.1076983	0	74993.6	135896	125988	74055.6	36653.6	19529.5	3384.74	0	0	0	0	0	0	0	0	0	0	0	0	0	0	0	0	0	0	0	0	0	0	0	0	0	0	0	0	0
PP_004450_120.0816799	0	176265	284472	248147	173177	90372.2	42090.8	16376.4	6172.6	0	0	3343.1	1476.53	0	0	0	0	0	0	0	0	0	0	0	0	0	0	0	0	0	0	0	0	0	0	0	0
PP_089251_447.2397285	0	14850.2	30346.7	26273.2	8690.08	4645.52	4153.82	4263.4	3529.19	5771.46	6569.18	2210.16	1201.71	0	0	0	0	0	0	0	0	0	0	0	0	0	0	0	0	0	0	0	0	0	0	0	0
PP_117873_569.5228592	0	0	0	4187.73	5433.58	12256.6	13319.5	4444.1	4974.1	5661.6	4786.42	1947.79	0	1678.6	2171.37	4469.36	5322.83	3622.42	3244.3	2438.6	2589.3	3880.87	5414.93	4276.22	2853	0	0	0	0	0	0	0	0	0	0	0	0
PP_111649_520.6193835	0	13036.6	26934.8	25776.6	10508	0	0	0	0	0	0	0	0	0	0	0	0	0	0	0	0	0	0	0	0	0	0	0	0	0	0	0	0	0	0	0	0
PP_165805_1075.260833	0	0	0	0	0	0	0	0	0	0	0	0	0	0	0	0	0	0	0	0	0	0	0	0	0	0	0	0	0	0	4346.25	11130.6	15599.4	8977.65	2936.02	0	0
PP_165789_1075.093729	0	0	0	0	0	0	0	0	0	0	0	0	0	0	0	0	0	0	0	0	0	0	0	0	0	0	0	0	0	0	3446.1	6931.09	11847.9	8315.85	1737.78	0	0
PP_165776_1074.927084	0	0	0	0	0	0	0	0	0	0	0	0	0	0	0	0	0	0	0	0	0	0	0	0	0	0	0	0	0	0	1549.53	4898.69	7979.24	3886.84	0	0	0
PP_165815_1075.427729	0	0	0	0	0	0	0	0	0	0	0	0	0	0	0	0	0	0	0	0	0	0	0	0	0	0	0	0	0	0	2385.2	6936.18	11929.7	5832.76	1697.43	0	0
PP_152934_921.9405356	0	0	0	0	0	0	0	0	0	0	0	0	0	0	0	0	0	0	0	0	0	0	0	0	0	0	0	0	0	0	3186.23	9577.22	12840	5097.93	1516.17	0	0
PP_137555_774.3783084	0	0	0	0	0	0	0	0	0	0	0	0	0	0	0	0	0	0	0	0	0	0	0	0	0	3787.47	14259.8	16602.8	10455.5	5056.51	2436.09	0	0	0	0	0	0
PP_073593_375.1287253	0	0	0	0	0	0	0	0	0	0	0	0	0	0	0	1246.05	1147.36	6763.27	8071.22	12372.4	7838.81	5793.89	4355.22	3972.65	4588.5	6094.72	10347.2	10303.4	11629.5	4268.63	1632.93	0	0	0	0	0	0
PP_137570_774.5783146	0	0	0	0	0	0	0	0	0	0	0	0	0	0	0	0	0	0	0	0	0	0	0	0	1807.67	8730.14	28846.2	33585	22238.3	13548.8	5955.29	2965.38	0	0	0	0	0
PP_158951_967.9708866	0	0	0	0	0	0	0	0	0	0	0	0	0	0	0	0	0	0	0	0	0	0	0	0	0	1058.06	6411.12	8728.57	4216.11	2932.97	1208.28	0	0	0	0	0	0
PP_158954_968.2211908	0	0	0	0	0	0	0	0	0	0	0	0	0	0	0	0	0	0	0	0	0	0	0	0	0	0	7424.43	9219.94	5495.51	2786.42	0	0	0	0	0	0	0
PP_137581_774.7786527	0	0	0	0	0	0	0	0	0	0	0	0	0	0	0	0	0	0	0	0	0	0	0	0	2745.94	8922.84	28806.3	32846.1	24095.3	12914.5	5974.85	2593.64	0	0	0	0	921.9
PP_137590_774.9795024	0	0	0	0	0	0	0	0	0	0	0	0	0	0	0	0	0	0	0	0	0	0	0	0	888.291	7782.76	21594.5	26700.3	18167.3	9469.62	4452.6	0	0	0	0	0	0
PP_137599_775.1794469	0	0	0	0	0	0	0	0	0	0	0	0	0	0	0	0	0	0	0	0	0	0	0	0	0	3368.28	12152.3	13168.7	10529.5	5360.89	1474.01	0	0	0	0	0	0
PP_086474_434.2079261	0	0	0	0	0	0	0	0	0	0	0	0	0	0	0	0	0	2598.88	6064.58	19681.3	19608.5	6528.87	0	0	0	0	0	0	0	0	0	0	0	0	0	0	0
PP_090477_453.0727252	0	0	0	0	0	0	0	0	0	0	0	0	0	0	0	0	0	0	0	0	0	0	2686.96	9429.41	12250.6	9428.43	3710.48	0	0	0	0	0	0	0	0	0	0
PP_090582_453.2732997	0	0	0	0	0	0	0	0	0	0	0	0	0	0	0	0	0	0	0	0	0	0	3369.04	10985.6	14300.2	9900.29	4920.84	0	0	0	0	0	0	0	0	0	0
PP_117406_566.0893183	0	0	0	0	0	0	0	0	0	0	0	0	0	0	0	0	0	0	0	0	0	0	2000.22	7738.33	9841.53	7041.4	3567.25	0	0	0	0	0	0	0	0	0	0
PP_105052_480.245102_	0	2731.27	10299.3	12390.3	5479.48	3641.66	939.311	707.099	0	0	0	0	0	0	0	0	0	0	0	0	0	0	0	0	0	0	0	0	0	0	0	0	0	0	0	0	0
PP_123642_614.3376518	0	0	0	0	0	0	0	0	0	0	0	0	6817.78	10741.1	8768.04	3674.33	0	0	0	0	0	0	0	0	0	0	0	0	0	0	0	0	0	0	0	0	0
PP_117475_566.3399665	0	0	0	0	0	0	0	0	0	0	0	0	0	0	0	0	0	0	0	0	0	0	3509.33	9648.94	11654.9	8352.99	4683.36	0	0	0	0	0	0	0	0	0	0
PP_087078_437.2394855	0	0	5868.11	20837.7	16790.3	9860.29	5011.37	0	0	0	0	0	0	0	0	0	0	0	0	0	0	0	0	0	0	0	0	0	0	0	0	0	0	0	0	0	0
PP_062987_331.643131_	0	0	0	8959.96	17847.7	88297.8	88981.7	20051.7	1051.63	0	0	0	0	0	0	0	0	0	0	0	0	0	0	0	0	0	0	0	0	0	0	0	0	0	0	0	0
PP_047942_279.1703419	0	1486.69	1953.69	4095.3	7068.97	6653.84	4117.23	0	0	0	0	0	0	0	0	0	0	0	0	0	0	0	0	0	0	0	0	0	0	0	0	0	0	0	0	0	0
PP_054188_301.0927018	0	0	0	0	0	0	0	0	0	0	0	0	0	0	0	1046.08	0	5455.28	5941.51	7536.3	5523.78	5772.61	4397.33	2619.21	3627.52	3605.31	9318.1	7832.47	8989.29	3822.02	1804.86	0	0	0	0	0	0
PP_105492_482.74269_6	0	1408.18	10621.7	15364.2	8574.8	13292.4	15254.5	7724.85	12871.5	24928.8	17474.7	5988.29	6703.93	5644.42	7767.74	9679.62	10812.2	17447.1	10241.3	0	0	0	0	0	0	0	0	0	0	0	0	0	0	0	0	0	0
PP_105439_482.241152_	0	6725.53	27311.1	37150.1	23111.1	34943.9	36043.2	21429	35312.9	58640.6	42706.2	20198.7	16693.5	15194.5	19344.1	24734.3	27496.6	44787.8	28801.6	2743.13	0	0	0	0	0	0	0	0	0	0	0	0	0	0	0	0	0
PP_127288_646.6784661	0	0	0	6130.69	33293.9	33296.6	24076.8	7149.43	0	0	0	0	0	0	0	0	0	0	0	0	0	0	0	0	0	0	0	0	0	0	0	0	0	0	0	0	0
PP_127279_646.3406248	0	0	0	5778.15	31613	32638.5	24843.7	7020.93	0	0	0	0	0	0	0	0	0	0	0	0	0	0	0	0	0	0	0	0	0	0	0	0	0	0	0	0	0
PP_067264_350.1741194	0	0	16823.6	40906.1	21700	14276.5	2159.53	0	0	0	0	0	0	0	0	0	0	0	0	0	0	0	0	0	0	0	0	0	0	0	0	0	0	0	0	0	0
PP_131032_701.1272253	0	0	0	0	0	0	0	0	0	0	0	0	0	0	0	0	0	0	0	0	0	0	0	0	0	0	0	0	0	0	0	6036.49	9618.78	8356.61	4178.78	0	0
PP_079707_399.2606124	0	718.423	6592.63	15143.6	13071.2	9321.4	7166.55	4904.46	3005.38	2749.36	3948.45	3255.98	2426.93	0	0	0	2485.76	5205.27	6666.75	1029.49	0	0	0	0	0	0	0	0	0	0	0	0	0	0	0	0	0
PP_159228_978.4601205	0	10255.5	25015.7	24528	13274.4	7370.18	1324.15	0	0	0	0	0	0	0	0	0	0	0	0	0	0	0	0	0	0	0	0	0	0	0	0	0	0	0	0	0	0
PP_130970_700.3301215	0	0	0	0	0	0	0	0	0	0	0	0	0	0	0	1753.46	20992.3	50195.3	45447.8	27716.9	7028.77	0	0	0	0	0	0	0	0	0	0	0	0	0	0	0	0
PP_130937_699.8287946	0	0	0	0	0	0	0	0	0	0	0	0	0	0	1181.3	6577.89	30645.4	75605.2	60528.1	42050.2	10970.3	5358.48	0	0	0	0	1224.97	1320.17	0	0	0	0	0	0	0	0	0
PP_126170_632.5721831	0	0	0	0	0	0	0	0	0	0	2657.77	11809.1	20946.8	18066.4	10642.1	4398.49	0	0	0	0	0	0	0	0	0	0	0	0	0	0	0	0	0	0	0	0	0
PP_102693_473.2970187	0	19251.1	61205.8	53252.4	24465.9	8251.85	0	0	0	0	0	0	0	0	0	0	0	0	0	0	0	0	0	0	0	0	0	0	0	0	0	0	0	0	0	0	0
PP_132749_726.86971_6	0	13705.6	22200.5	15420.4	7029.48	2657.08	0	0	0	0	0	0	0	0	0	0	0	0	0	0	0	0	0	0	0	0	0	0	0	0	0	0	0	0	0	0	0
PP_132807_727.3720212	0	8974.18	15658.9	11850.5	5558.88	0	0	0	0	0	0	0	0	0	0	0	0	0	0	0	0	0	0	0	0	0	0	0	0	0	0	0	0	0	0	0	0
PP_111615_520.2895578	0	0	0	0	0	0	2911.84	3942.7	7524.53	9579	5716.35	4063.55	1596.4	0	0	0	0	0	0	0	0	0	0	0	0	0	0	0	0	0	0	0	0	0	0	0	0
PP_066576_347.1956804	0	0	0	0	0	0	2875.58	1265.42	13901.2	14224.8	10539.8	1434.1	3364.33	0	2730.34	0	0	0	0	0	0	0	0	0	0	0	0	0	0	0	0	0	0	0	0	0	0
PP_034456_229.1544149	0	4381.17	9169.83	6765.33	3710.2	2116.27	1068.3	0	3171.33	5380.56	7995.09	5641.75	0	0	0	0	0	0	0	0	0	0	0	0	0	0	0	0	0	0	0	0	0	0	0	0	0
PP_073136_373.2432974	0	36690.9	72018.8	52446.2	18107.3	14529.8	14399.1	8392.98	1536.36	0	0	0	0	0	0	0	0	0	0	0	0	0	0	0	0	0	0	0	0	0	0	0	0	0	0	0	0
PP_006035_129.1029977	0	5985.19	23683.4	19616.1	10443.7	4834.61	495.693	0	0	0	0	0	0	0	0	0	0	0	0	0	0	0	0	0	0	0	0	0	0	0	0	0	0	0	0	0	0
PP_001548_103.0551009	0	4346.81	18842.1	14271.8	8850.49	2450.35	0	0	0	0	0	0	0	0	0	0	0	0	0	0	0	0	0	0	0	0	0	0	0	0	0	0	0	0	0	0	0
PP_027635_203.1388938	0	6917.39	18932.7	11613.1	5922.58	1216.26	0	0	0	0	0	0	0	0	0	0	0	0	0	0	0	0	0	0	0	0	0	0	0	0	0	0	0	0	0	0	0
PP_162975_1030.541661	0	2845.8	14416.2	11782.3	7123.54	1416.19	0	0	0	0	0	0	0	0	0	0	0	0	0	0	0	0	0	0	0	0	0	0	0	0	0	0	0	0	0	0	0
PP_100631_471.2501214	0	0	9397.83	7949.45	3978.64	0	0	0	0	0	0	0	0	0	0	0	0	0	0	0	0	0	0	0	0	0	0	0	0	0	0	0	0	0	0	0	0
PP_064842_339.2385126	0	1657.57	7902.16	5782.66	3582.67	602.015	0	0	0	0	0	0	0	0	0	0	0	0	0	0	0	0	0	0	0	0	0	0	0	0	0	0	0	0	0	0	0
PP_100706_471.3370708	0	2930.69	9807.54	8505.83	4690.8	1608.31	0	0	0	0	0	0	0	0	0	0	0	0	0	0	0	0	0	0	0	0	0	0	0	0	0	0	0	0	0	0	0
PP_004667_121.0849121	0	6731.28	29202.4	23548.6	12347	5036.61	844.231	0	0	0	0	0	0	0	0	0	0	0	0	0	0	0	0	0	0	0	0	0	0	0	0	0	0	0	0	0	0
PP_029468_211.1439298	0	11102.6	39424.9	31545.8	18054.3	8267.83	1644.44	1029.81	0	0	0	0	0	0	0	0	0	0	0	0	0	0	0	0	0	0	0	0	0	0	0	0	0	0	0	0	0
PP_020572_183.1490676	0	14462.1	54442.4	43897.7	24468	11639.8	3925.96	1447.22	0	0	0	0	0	0	0	0	0	0	0	0	0	0	0	0	0	0	0	0	0	0	0	0	0	0	0	0	0
PP_011925_147.1126776	0	20327	78380.9	64909.4	35120.4	14924.7	5473.91	1871.07	0	0	0	0	0	0	0	0	0	0	0	0	0	0	0	0	0	0	0	0	0	0	0	0	0	0	0	0	0
PP_043000_260.1965988	0	23249.1	74434.3	61193.8	36168.8	16752.2	6659.62	2491.42	0	0	0	0	0	0	0	0	0	0	0	0	0	0	0	0	0	0	0	0	0	0	0	0	0	0	0	0	0
PP_069489_359.255726_	0	3643.9	13852.9	12283.4	6943.17	2834.28	0	0	0	0	0	0	0	0	0	0	0	0	0	0	0	0	0	0	0	0	0	0	0	0	0	0	0	0	0	0	0
PP_099978_470.333438_	0	14965.3	43618.1	37985.2	22835.3	10198.6	4231.27	1574.71	0	0	0	0	0	0	0	0	0	0	0	0	0	0	0	0	0	0	0	0	0	0	0	0	0	0	0	0	0
PP_111116_516.2769033	0	2637.16	25188.4	24204.2	8309.01	3206.11	1367.01	0	0	0	0	0	0	0	0	0	0	0	0	0	0	0	0	0	0	0	0	0	0	0	0	0	0	0	0	0	0
PP_036075_234.1678361	0	25959.5	84821.5	80647.4	43254.5	19649.9	8540.1	3071.39	422.92	0	0	0	0	0	0	0	0	0	0	0	0	0	0	0	0	0	0	0	0	0	0	0	0	0	0	0	0
PP_111039_515.7752166	0	13327.5	51150	49232.4	18689	10047.6	3037.69	0	0	0	0	0	0	0	0	0	0	0	0	0	0	0	0	0	0	0	0	0	0	0	0	0	0	0	0	0	0
PP_069212_358.2524134	0	59293.7	189942	188065	98965	45470.8	20861.4	9269.3	3430.69	0	0	0	0	0	0	0	0	0	0	0	0	0	0	0	0	0	0	0	0	0	0	0	0	0	0	0	0
PP_124203_618.4054998	0	7265.4	20653.1	20332.6	11345.3	5123.03	1989.13	0	0	0	0	0	0	0	0	0	0	0	0	0	0	0	0	0	0	0	0	0	0	0	0	0	0	0	0	0	0
PP_035774_233.1647695	0	193291	600717	575364	299292	148560	66087.8	28861.2	11578.8	1686.09	0	0	0	0	0	0	0	0	0	0	0	0	0	0	0	0	0	0	0	0	0	0	0	0	0	0	0
PP_124000_617.4020856	0	21743.2	62316.2	63253.1	35027.2	16352.4	7928.15	2909.21	436.641	0	0	0	0	0	0	0	0	0	0	0	0	0	0	0	0	0	0	0	0	0	0	0	0	0	0	0	0
PP_043526_262.1628269	0	12569.2	43332.1	45683.3	19337.8	9887.05	3932.73	938.994	0	0	0	0	0	0	0	0	0	0	0	0	0	0	0	0	0	0	0	0	0	0	0	0	0	0	0	0	0
PP_068980_357.2492621	1454.58	340625	1.02779e+06	1.03911e+06	544463	264883	123748	56150.5	24545.8	4560.43	0	0	0	0	0	0	0	0	0	0	0	0	0	0	0	0	0	0	0	0	0	0	0	0	0	0	0
PP_043260_261.1594544	0	93314.2	325764	348941	152785	82077.4	36243.1	15182.4	6358.88	0	0	0	0	0	0	0	0	0	0	0	0	0	0	0	0	0	0	0	0	0	0	0	0	0	0	0	0
PP_049371_284.1970198	0	8526.89	16281.7	9445.19	4443.96	0	0	0	0	0	0	0	0	0	0	0	0	0	0	0	0	0	0	0	0	0	0	0	0	0	0	0	0	0	0	0	0
PP_004451_120.0816329	0	135115	452141	388852	218684	99781.5	39989.1	17757.9	6251.02	0	0	0	0	0	0	0	0	0	0	0	0	0	0	0	0	0	0	0	0	0	0	0	0	0	0	0	0
PP_056793_309.7062191	0	152230	536980	602578	270897	145859	69797.2	27855.6	12246.2	0	0	0	0	0	0	0	0	0	0	0	0	0	0	0	0	0	0	0	0	0	0	0	0	0	0	0	0
PP_057002_310.2074299	0	26749	93259.3	101484	43759.9	23672.1	9756.54	0	599.319	0	0	0	0	0	0	0	0	0	0	0	0	0	0	0	0	0	0	0	0	0	0	0	0	0	0	0	0
PP_006340_130.0869222	0	8719.27	33946.4	28722.9	14157.2	6237.38	882.205	0	0	0	0	0	0	0	0	0	0	0	0	0	0	0	0	0	0	0	0	0	0	0	0	0	0	0	0	0	0
PP_056688_309.2044552	793.808	412392	1.56787e+06	1.68233e+06	778709	437691	215550	85313.3	41887.6	3992.07	0	0	0	0	0	0	0	0	0	0	0	0	0	0	0	0	0	0	0	0	0	0	0	0	0	0	0
PP_120820_588.3355229	0	0	0	0	3914.9	16986.8	25948.8	22316.8	11767.2	5613.84	0	0	0	0	0	0	0	0	0	0	0	0	0	0	0	0	0	0	0	0	0	0	0	0	0	0	0
PP_019680_179.1276982	0	2797.01	12670.7	12511.4	5714.02	1856.32	0	0	0	0	0	0	0	0	0	0	0	0	0	0	0	0	0	0	0	0	0	0	0	0	0	0	0	0	0	0	0
PP_073127_373.2321309	0	23018.7	42932.5	25684.2	11698.1	2281.51	0	0	0	0	0	0	0	0	0	0	0	0	0	0	0	0	0	0	0	0	0	0	0	0	0	0	0	0	0	0	0
PP_082896_415.2530707	31663.9	15092.4	10238.1	11987.5	11216.2	10322.5	9585.39	9182.91	12977	9082.68	8974.07	10028.8	9448.06	9379.27	12458.9	11820.3	9358.63	10137.6	9589.75	13903.3	11691.6	12716.4	12789.1	17776.9	13103.3	13160	16721.2	11257.1	14918.1	13099.7	10668.7	10048.7	11464.4	11736.1	12432.8	11028.2	11056.1
PP_087074_437.2350399	51337.6	25284.7	15922.8	17903.9	20599.2	13904.3	14362.1	14689.3	18651	12801.1	16284	17621.3	11641.4	16425.3	16037.9	17752.1	16282.7	17492.8	13701.4	23648.1	22966.2	21853.3	21902.6	30685.6	23117.9	20978.7	27679.8	18355.7	24809.8	18952	16913.3	18584.4	20707.9	19678.6	21696.1	15869.7	20352.3
PP_107879_493.2927954	0	0	0	0	0	0	0	0	0	0	12023.3	22110.4	13366.5	6044.06	2437.98	0	0	0	0	0	0	0	0	0	0	0	0	0	0	0	0	0	0	0	0	0	0
PP_107923_493.7955772	0	0	0	0	0	0	0	0	0	0	5277.06	11157.8	9901.31	6257.37	1970.31	0	0	0	0	0	0	0	0	0	0	0	0	0	0	0	0	0	0	0	0	0	0
PP_048288_280.1735742	0	1615.94	10492.8	10471.5	2764.38	636.609	806.643	0	0	0	0	0	0	0	0	0	0	0	0	0	0	0	0	0	0	0	0	1020.2	12313.4	19349.6	13962.5	6782.82	2095.45	1401.45	0	3999.14	7419.86
PP_047939_279.1703699	2676.23	43211.5	71461.2	84885.7	32656.6	24819.8	25220.9	15031.6	14112.3	0	0	0	0	0	0	0	6188.61	9106.65	0	0	0	0	0	0	0	6605.73	15826.7	21201.4	74026.8	119175	93425.1	45190.5	35324.6	24604.7	20151.1	33153	51581.6
PP_030624_215.1389131	0	1096.89	6088.02	7847.64	8086.62	6391.87	4912.62	3714.01	0	0	0	0	0	0	0	0	0	1111.03	0	0	0	0	0	0	0	0	0	0	0	0	0	0	0	0	0	0	0
PP_073387_374.2285037	0	2044.65	12333.1	14128.8	1352.61	0	0	0	0	0	0	0	0	0	0	0	0	5311.64	13897.1	13691.6	2733.03	0	0	0	0	0	0	0	0	0	0	0	0	0	0	0	0
PP_114432_543.3141579	0	0	0	0	0	0	0	0	0	0	0	0	1695.32	0	1274.36	10435.6	20523.3	21775.2	12347	0	0	0	0	0	0	0	0	0	0	0	0	0	0	0	0	0	0
PP_105282_481.3131109	0	0	1255.08	1387.65	0	4443.8	3887.05	6631.43	4411.4	0	0	0	0	0	0	1082.73	14605.8	23199.2	6715.17	0	0	0	0	0	0	0	0	0	0	0	851.446	1969.94	1908.84	0	0	0	2170.28
PP_085879_431.2441038	0	0	0	0	0	0	0	0	0	0	0	0	8625.86	17191.7	33504.5	36540.2	31418.6	7900.94	0	0	0	0	0	0	0	0	0	0	0	0	0	0	0	0	0	0	0
PP_085924_431.7460617	0	0	0	0	0	0	0	0	0	0	0	0	1616.23	6060.07	12863.4	15305.4	12423.4	1857.37	0	0	0	0	0	0	0	0	0	0	0	0	0	0	0	0	0	0	0
PP_126330_634.8444419	0	0	0	0	0	0	0	0	0	0	0	0	0	0	0	0	0	0	0	0	0	0	0	0	0	0	0	3474.83	10040	9000.54	5830.46	3511.48	0	0	0	0	0
PP_114436_543.350247_	0	6803.86	9757.17	7405.46	4056.49	1139.79	0	1142.04	1175.01	0	0	0	0	0	0	0	0	0	0	0	0	0	0	0	0	0	0	0	0	0	0	0	0	0	0	0	0
PP_108033_494.2609582	0	1087.87	5136.36	12647.2	13960.1	9436.5	6007.62	0	0	0	0	0	0	0	0	0	0	0	0	1205.75	0	0	0	0	0	0	0	0	0	0	0	0	0	0	0	0	0
PP_089047_446.2751827	0	7227.77	11835.8	7914.84	3551.14	0	0	0	0	0	0	0	0	0	0	0	0	1634.51	0	0	0	0	0	0	0	0	0	0	0	0	0	0	0	0	0	0	0
PP_114884_547.3237752	0	10013	16357.3	13650.3	5745.9	1144.86	0	0	0	0	0	0	0	0	0	0	0	0	0	0	0	0	0	0	0	0	0	0	0	0	0	0	0	0	0	0	0
PP_046453_274.1654443	0	78134.1	141609	125615	47645.5	26334.6	9483.04	0	0	0	0	0	0	0	0	0	0	0	0	0	0	0	0	0	0	0	0	0	0	0	0	0	0	0	0	0	0
PP_018051_173.1282494	0	2618.06	8231.76	6555.82	5986.55	4834.15	3323.79	3771.25	3783.24	3869.71	1092.45	0	0	0	0	0	0	0	0	0	0	0	0	0	0	0	0	0	0	0	0	0	0	0	0	0	0
PP_027115_201.1231984	0	6122.95	15129.3	13506.2	10725.7	8201.95	8114.27	7375.98	7968	8328.04	4499.04	1675.49	0	0	1147.66	0	0	0	0	0	0	0	0	0	0	0	0	0	0	0	0	0	0	0	0	0	0
PP_112542_527.3186118	0	0	0	0	0	0	0	0	846.061	6651.58	8704.68	6678.1	1226.04	0	0	0	0	0	0	0	0	0	0	0	0	0	0	0	0	0	0	0	0	0	0	0	0
PP_063204_332.2177194	0	11126.1	22627.7	24816.1	16088.9	15766.4	13477.3	12932.1	14125.2	14803.1	4788.98	0	2214.33	0	3827.18	1589.48	1670.16	1101.32	0	0	0	0	0	0	0	0	0	0	0	0	0	0	0	0	0	0	0
PP_074000_376.7137028	0	0	0	0	0	0	0	1716.83	7876.86	8981.03	5362.49	1779.57	0	0	0	0	0	0	0	0	0	0	0	0	0	0	0	0	0	0	0	0	0	0	0	0	0
PP_073938_376.2120181	0	0	0	0	0	0	6492.89	9581.21	22033.7	24895.1	14089.6	8303.88	3657.09	0	0	0	0	0	0	0	0	0	0	0	0	0	0	0	0	0	0	0	0	0	0	0	0
PP_106294_487.2873496	0	0	1301.83	6299.26	5467.61	4159.48	1106.99	0	0	0	0	0	0	0	3583.59	8310.56	8123.19	2524.94	0	0	0	0	0	0	0	0	0	0	0	0	0	0	0	0	0	0	0
PP_066634_347.7013111	0	0	0	0	0	0	2997.61	4320.14	9466.34	10112	5125.97	1685.22	1470.52	0	0	0	0	0	0	0	0	0	0	0	0	0	0	0	0	0	0	0	0	0	0	0	0
PP_167744_1105.286847	0	928.272	0	0	0	0	0	0	0	0	0	0	0	0	0	0	0	0	0	0	0	0	0	0	0	0	0	0	0	5863.57	9249.95	9021.09	4979.46	0	0	0	0
PP_167722_1105.035942	0	0	0	0	0	0	0	0	0	0	0	0	0	0	0	0	0	0	0	0	0	0	0	0	0	0	0	0	0	5272.19	7481.44	7060.7	3146.58	0	0	0	0
PP_167733_1105.161385	0	1665.29	0	0	0	0	0	0	0	0	0	0	0	0	0	0	0	0	0	0	0	0	0	0	0	0	0	0	0	4196.64	8670.58	7243.58	4086.8	0	0	0	0
PP_167759_1105.412109	0	1116.69	0	0	0	0	0	0	0	0	0	0	0	0	0	0	0	0	0	0	0	0	0	0	0	0	0	0	0	5577.04	6995.61	7913.95	4484.97	0	0	0	0
PP_122359_603.8223246	0	5698.1	9080.59	10235.4	6313.14	6756.47	7026.43	3881.4	1807.24	0	0	0	0	0	0	0	0	0	0	0	0	0	0	0	0	0	0	0	0	0	0	0	0	0	0	0	0
PP_140220_809.4063218	0	7805	11253.1	8172.81	3290.62	0	0	0	0	0	0	0	0	0	0	0	0	0	0	0	0	0	0	0	0	0	0	0	0	0	0	0	0	0	0	0	0
PP_140264_809.7408149	0	5426.86	8528.25	4895.13	1711.98	0	0	0	0	0	0	0	0	0	0	0	0	0	0	0	0	0	0	0	0	0	0	0	0	0	0	0	0	0	0	0	0
PP_140155_809.0719427	0	3872.95	8202.21	6094.4	1889.71	0	0	0	0	0	0	0	0	0	0	0	0	0	0	0	0	0	0	0	0	0	0	0	0	0	0	0	0	0	0	0	0
PP_073137_373.244267_	0	7359.11	11547.9	10537	7500.76	8583.52	9263.49	6970.89	3284.5	0	0	0	0	0	0	0	0	0	0	0	0	0	0	0	0	0	0	0	0	0	0	0	0	0	0	0	0
PP_088366_443.1942113	0	3761.34	6729.57	7900.13	5293.7	2019.93	3672.11	2566.73	4113.97	1572.3	0	0	0	3970.45	6329.86	6766.52	5525.51	0	0	0	0	0	0	0	0	0	0	0	0	0	0	0	0	0	0	0	0
PP_085902_431.2863002	0	26949.4	74000.1	74038.3	39797.5	24719.6	14321.4	3066.87	0	0	0	0	0	0	0	0	0	0	0	0	0	0	0	0	0	0	0	0	0	0	0	0	0	0	0	0	0
PP_058380_315.6840843	0	25552.6	75060.4	78797.9	35894.3	23447.6	4606.48	0	0	0	0	0	0	0	0	0	0	0	0	0	0	0	0	0	0	0	0	0	0	0	0	0	0	0	0	0	0
PP_114545_544.3213574	0	0	0	0	0	0	1273.65	1203.34	996.147	799.264	1732.53	4231.74	8979.61	10324.1	9415.34	6566.8	1312.53	0	0	0	0	0	0	0	0	0	0	0	0	0	0	0	0	0	0	0	0
PP_130924_699.403431_	0	0	0	0	0	0	0	0	0	0	0	3872.94	4961.18	7670.61	9960.65	14411.5	12425.4	12314.4	4710.07	0	0	0	0	0	0	0	0	0	0	0	0	0	0	0	0	0	0
PP_086317_433.2481621	0	0	0	2155.57	1657.45	6624.1	8878.77	4803.52	7166.86	5805.2	1013.99	0	0	0	1141.51	1264.45	0	0	0	0	0	0	0	0	0	0	0	0	0	0	0	0	0	0	0	0	0
PP_088605_444.2814167	0	4022.62	6910.47	4871.27	0	0	0	0	0	0	0	0	0	0	0	0	0	819.14	0	0	0	0	0	0	0	0	0	0	0	0	0	0	0	0	0	0	0
PP_050104_286.1759165	0	12149.4	28810	23387.4	11936.2	5790.09	2917.25	0	0	0	0	0	0	0	0	0	0	0	0	0	0	0	0	0	0	0	0	0	0	0	0	0	0	0	0	0	0
PP_113015_531.3044887	0	15212.2	40214	36411.2	15803.6	7881.47	3968.3	0	0	0	0	0	0	0	0	0	0	0	0	0	0	0	0	0	0	0	0	0	0	0	0	0	0	0	0	0	0
PP_112898_530.3009746	0	68995.5	178054	165143	73413.2	36425.8	18354.7	11433.9	4802.71	0	0	0	0	0	0	0	0	0	0	0	0	0	0	0	0	0	0	0	0	0	0	0	0	0	0	0	0
PP_065443_342.2374645	0	33810.8	53673.9	35922.6	13944.7	6335.28	5999.13	8671.5	10825.9	15878.8	11975.2	11053.1	5548.86	0	0	0	0	0	0	0	0	0	0	0	0	0	0	0	0	0	0	0	0	0	0	0	0
PP_066360_346.233495_	0	7891.99	15205	14473.8	9354.46	7327.7	5667.64	3330.99	0	0	0	0	0	0	0	0	0	1206.02	0	0	0	0	0	0	0	0	0	0	0	0	0	0	0	0	0	0	0
PP_092061_459.2793789	44932.5	20671.9	16197.7	15914	14931.4	14697.8	12022.4	14839.1	15812.5	12832	13947.6	13848.6	12415.9	13098	13940.2	14321	13236.1	15595.9	13064.1	18757.1	16956.6	16633.5	18815.5	23384.3	18888.9	18062.4	23340.1	15264.1	18795.5	17017.2	12468.8	15543.6	18266.9	16194.1	16720.4	14251.7	17175
PP_105264_481.2611773	70255	29213.4	21383	23305.6	23077.9	19687.1	15940.1	21652.9	24548	16921.7	20638.3	21310.1	15299.4	19800	21428	20965.6	19886	24720	19117	31027.6	25217.5	27195.6	29409	33369.4	32020	29574.5	35682.9	23835.4	23730.3	25146.1	20960.6	22211.3	31034.6	24608.6	25342.6	21725.1	27006.1
PP_034158_228.1341225	0	2646.66	11047.6	9446.74	6261.41	0	0	0	0	0	0	0	0	0	0	0	0	0	0	0	0	0	0	0	0	0	0	0	0	0	0	0	0	0	0	0	0
PP_069468_359.2287865	0	9862.8	20924.8	20433.3	11573	6297.13	4515.46	1003.22	0	0	0	0	0	0	0	0	0	2905.5	0	0	0	0	0	0	0	0	0	0	0	0	0	0	0	0	0	0	0
PP_047934_279.1700635	6900.34	73198	115957	98779.7	59137.1	51984	43575.2	23011	1730.28	0	0	0	0	0	0	0	0	0	0	0	0	0	0	0	0	0	0	0	0	0	0	0	0	0	0	0	0
PP_048293_280.1735044	0	9429.91	14729.8	11499.5	6109.17	5613.36	4195.21	723.454	0	0	0	0	0	0	0	0	0	0	0	0	0	0	0	0	0	0	0	0	0	0	0	0	0	0	0	0	0
PP_087691_440.2721953	0	0	0	0	0	0	0	0	0	0	0	0	0	0	0	0	0	0	0	0	0	0	0	0	0	0	0	0	0	3920.42	6414.39	5456.59	1425.23	1100.85	0	3822	10576.2
PP_087518_439.7706731	0	0	0	0	0	0	0	0	0	0	0	0	4271.91	0	0	0	0	0	0	0	0	0	0	0	0	0	0	0	0	10726.8	17524.4	17811.4	12172.3	7832.79	7450.02	10913.5	26239.6
PP_136179_761.1126464	0	5177.27	13070.5	8311.59	14042.4	9560.64	4636.05	1372	0	0	0	0	0	0	0	937.289	2764.26	0	0	1390.65	4112.11	6150.81	8697.78	6267.42	2487.38	0	0	0	0	0	0	0	0	0	0	0	0
PP_004431_120.0816319	0	12048.2	14836.2	9483.56	10512.8	7917.46	3549.55	4743.1	0	0	0	0	0	0	0	0	0	0	0	0	0	0	0	0	0	0	0	0	0	0	0	0	0	0	0	0	0
PP_136217_761.3807286	0	2359.43	7384.61	5506.59	6516.42	3975.08	1704.13	0	0	0	0	0	0	0	0	0	0	0	0	0	1121.6	2810.98	6089.01	3442.43	944.371	0	0	0	0	0	0	0	0	0	0	0	0
PP_018052_173.1282983	0	4715.26	8850.17	8117.97	8455.61	7027.57	6022.65	5857.78	4683.58	870.161	0	0	0	0	0	716.953	859.417	643.188	0	0	0	0	0	0	0	0	0	0	0	0	0	0	0	0	0	0	0
PP_027116_201.1232696	0	9777.59	18000.9	17334.1	15995.8	14993.6	13952.9	10783.8	10372.1	5980.67	1707.76	0	0	0	1169.21	3053.04	4047.44	3948.25	1337.87	0	0	0	0	0	0	0	0	0	0	0	0	0	0	0	0	0	0
PP_063209_332.2177538	808.36	24468.6	40937.5	44105.1	33580.5	35237.1	33759.5	25505.2	25445.5	12202.2	0	0	0	0	2618.54	7027.66	10596.8	10492.5	3890.83	0	0	0	0	0	0	0	0	0	0	0	0	0	0	0	0	0	0
PP_075598_383.7212161	0	10154.1	14942.8	15002.3	7813.42	8851.11	13767	9646.8	17560.9	8787.57	5846.9	0	0	0	10009.6	15544.8	13284	14787.6	16169.7	7833.63	1815.98	0	0	0	0	0	0	0	0	0	0	0	0	0	0	0	0
PP_075554_383.2196874	0	33878.4	47829	47202.3	25642.8	26616	44217.8	27723	49649.8	25710.8	16179.4	12652.8	12006.5	12356.1	32882.6	43431.9	39440.4	43855.5	40236.5	23047.6	8822.84	5083.82	0	0	0	0	0	0	0	1456.08	6089.85	7930.96	0	0	0	2955.77	16795.5
PP_128616_666.091325_	0	3440.43	13771	9492.9	2923.05	0	0	0	0	0	0	0	0	0	0	0	0	0	0	1328.57	3379.76	4957.94	12388.6	5603.61	2736.7	0	0	0	0	0	0	0	0	0	0	0	0
PP_136158_760.9540855	0	4395.18	11677.5	12821.1	2822.96	0	0	0	0	0	0	0	0	0	0	0	0	0	0	810.5	5143.36	6558.27	11458.6	6053.85	2633.32	0	0	0	0	0	0	0	0	0	0	0	0
PP_128634_666.2118541	0	3490.89	9058.5	7281.94	2624.54	0	0	0	0	0	0	0	0	0	0	0	0	0	0	0	2656.1	4194.59	7618.35	4385.07	1305.71	0	0	0	0	0	0	0	0	0	0	0	0
PP_128606_665.960894_	0	3176.24	11411.3	9142.25	2972.78	0	0	0	0	0	0	0	0	0	0	0	0	0	0	784.193	3996.61	4908.83	8777.34	4216.78	1506.56	0	0	0	0	0	0	0	0	0	0	0	0
PP_136135_760.8101486	0	3149.28	8789.57	6660.68	1346.01	0	0	0	0	0	0	0	0	0	0	0	0	0	0	0	2093.88	4555.43	6249.09	3739.8	614.358	0	0	0	0	0	0	0	0	0	0	0	0
PP_128597_665.8358012	0	2031.77	7320.44	6645.29	873.427	0	0	0	0	0	0	0	0	0	0	0	0	0	0	0	2563.05	3605.77	5510.7	2708.55	441.598	0	0	0	0	0	0	0	0	0	0	0	0
PP_136199_761.2404755	0	3961.36	11056.1	7388.05	2799.95	0	0	0	0	0	0	0	0	0	0	0	0	0	0	517.609	3720.28	4893.03	7564.58	4991.47	2321.55	0	0	0	0	0	0	0	0	0	0	0	0
PP_171398_1270.152179	0	0	0	0	0	0	0	0	0	0	0	0	0	0	0	0	0	0	0	0	0	0	0	0	0	0	0	0	0	0	2426.2	8473.91	5384.25	2518.91	0	0	0
PP_171404_1270.581539	0	0	0	0	0	0	0	0	0	0	0	0	0	0	0	0	0	0	0	0	0	0	0	0	0	0	0	0	0	0	2916.97	6275.05	8161.64	2944.71	0	0	0
PP_171403_1270.439443	0	0	0	0	0	0	0	0	0	0	0	0	0	0	0	0	0	0	0	0	0	0	0	0	0	0	0	0	0	542.018	3949.68	8930.49	7570.39	3324.88	0	0	0
PP_111875_522.2916008	0	6749.54	10625.1	9061.95	4360.55	1257.48	0	0	0	0	0	0	0	0	0	0	0	0	0	0	0	0	0	0	0	0	0	0	0	0	0	0	0	0	0	0	0
PP_076481_387.2601074	0	6528.33	9061.1	7790.55	1498.79	0	0	0	0	0	0	0	0	0	0	0	0	0	0	0	0	0	0	0	0	0	0	0	0	0	0	0	0	0	0	0	0
PP_111882_522.313844_	0	6467.81	10183.8	10536	4155.85	777.008	3146.04	13806.1	21329.9	25003.9	15940.8	4922.92	832.848	0	0	0	0	0	0	0	0	0	0	0	0	0	0	0	0	0	0	0	0	0	0	0	0
PP_113497_535.3025359	0	0	0	0	1534.14	2903.65	2488.94	11668.9	22286.5	25794.5	14930.5	4796.67	0	0	0	0	0	0	0	0	0	0	0	0	0	0	0	0	0	0	0	0	0	0	0	0	0
PP_080126_401.2271124	0	0	0	0	0	0	0	6915.01	28555.5	24002.5	13311.1	5011.24	2854.14	0	0	0	0	0	0	0	0	0	0	0	0	0	0	0	0	0	0	0	0	0	0	0	0
PP_080172_401.4780735	0	0	0	0	0	0	0	6860.82	26132.1	20853.2	9769.59	4041.6	0	0	0	0	0	0	0	0	0	0	0	0	0	0	0	0	0	0	0	0	0	0	0	0	0
PP_103516_474.2908996	0	0	412.802	0	0	0	611.506	9432.39	12536.6	14824	10782.5	3414.65	0	0	0	0	0	0	0	0	0	0	0	0	0	0	0	0	0	0	0	0	0	0	0	0	0
PP_144416_895.9296569	0	0	0	0	0	0	0	0	0	0	0	0	0	0	0	0	0	0	0	0	0	0	0	0	0	0	0	0	0	0	0	0	0	0	4039.25	8034.99	4883.62
PP_129056_671.3361811	0	0	0	0	0	0	0	0	0	0	0	0	0	0	0	6107.93	12632.7	11347.4	7813.11	0	0	0	0	0	0	0	0	0	0	0	0	0	0	0	0	0	0
PP_113428_534.9680029	0	0	0	0	0	0	5288.9	23641.3	41505.7	48547.1	27327.6	14654.9	5703.39	0	0	0	0	0	0	0	0	0	0	0	0	0	0	0	0	0	0	0	0	0	0	0	0
PP_103129_473.7890563	0	0	0	0	0	0	4277.74	17898.3	26122.4	31050.8	21515.4	12079.3	2596.02	0	0	0	0	0	0	0	0	0	0	0	0	0	0	0	0	0	0	0	0	0	0	0	0
PP_113405_534.6335651	0	0	0	0	0	0	6368.12	25605.4	44236.6	50854.3	30295.5	17223.1	6473.52	0	0	0	0	0	0	0	0	0	0	0	0	0	0	0	0	0	0	0	0	0	0	0	0
PP_116914_562.3086425	0	0	0	0	0	7175.22	13461.7	14526.4	9129.74	4214.71	0	0	0	0	0	0	0	0	0	0	0	0	0	0	0	0	0	0	0	0	0	0	0	0	0	0	0
PP_076995_389.2165212	0	0	0	0	0	0	0	0	0	0	0	0	0	0	0	0	0	0	0	0	0	0	0	0	0	0	0	0	0	0	0	0	0	0	0	0	6237.07
PP_081330_407.2286033	0	0	0	0	0	0	0	0	0	0	0	0	0	0	0	0	0	0	0	0	0	3712.68	0	0	0	0	0	0	0	11851.5	27359.8	28598.4	15686.3	15190.6	14798.6	22901.6	49724.9
PP_120701_587.3394922	0	0	0	0	0	0	0	0	0	0	0	0	0	0	7460.98	31870.7	37197.6	16250.2	0	0	0	0	0	0	0	0	0	0	0	0	0	0	0	0	0	0	0
PP_011126_143.1178688	0	2538.1	7912.72	9452.5	8952.34	7211.49	5607.45	4713	4120.31	2864.84	1097.7	0	0	0	0	0	0	0	0	0	0	0	0	0	0	0	0	0	0	0	0	0	0	0	0	0	0
PP_017502_171.1127509	0	4266.24	11749	15742.2	12385.5	10417.5	9720.54	8747.46	6534.26	5582.93	2990.99	0	799.955	1110.77	928.863	0	0	0	0	0	0	0	0	0	0	0	0	0	0	0	0	0	0	0	0	0	0
PP_054616_302.2074056	0	11415.4	30210.6	39377.8	30733.6	30709.1	26202.2	22736.7	19348	16074	5731.35	2549.2	3692.95	2675.11	5073.34	2441.34	1828.54	1525.4	0	0	0	0	0	0	0	0	0	0	0	0	0	0	0	0	0	0	0
PP_014189_157.1334658	0	3218.86	8793.46	7113.19	6416.39	4535.33	3166.01	1251.99	0	0	0	0	0	0	0	0	0	0	0	0	0	0	0	0	0	0	0	0	0	0	0	0	0	0	0	0	0
PP_058566_316.2229184	0	24683.2	58733.4	53239.2	36888.7	32499	25589.6	18591.3	16052.1	0	0	0	0	0	0	0	0	0	0	0	0	0	0	0	0	0	0	0	0	0	0	0	0	0	0	0	0
PP_021016_185.128361_	0	10590.3	25147.1	21240	15691.3	11849.9	9912.71	8102.63	5570.81	0	0	0	0	0	0	0	0	0	0	0	0	0	0	0	0	0	0	0	0	0	0	0	0	0	0	0	0
PP_123675_614.8265936	0	9774.72	34217.8	38691.8	19687.4	11128.2	5725.96	1566.5	0	0	0	0	0	0	0	0	0	0	0	0	0	0	0	0	0	0	0	0	0	0	0	0	0	0	0	0	0
PP_123741_615.327758_	0	2462.3	20682.7	24597.3	10933.1	6328.66	1316.96	0	0	0	0	0	0	0	0	0	0	0	0	0	0	0	0	0	0	0	0	0	0	0	0	0	0	0	0	0	0
PP_083119_416.2949837	0	2120.96	15292.8	32966.5	37155	51776.5	53871.2	50327	11698.1	0	0	0	0	0	0	0	0	0	0	0	0	0	0	0	0	0	0	0	0	0	0	0	0	0	0	0	0
PP_027630_203.1390353	0	3181.74	13194	21427.7	33189	37775.1	34926.7	36465.6	6630.3	0	0	0	0	0	0	0	0	0	0	0	0	0	0	0	0	0	0	0	0	0	0	0	0	0	0	0	0
PP_061014_326.2434437	0	0	3560.21	6476.78	10503.1	11043.1	11830.7	11248	990.414	0	0	0	0	0	0	0	0	0	0	0	0	0	0	0	0	0	0	0	0	0	0	0	0	0	0	0	0
PP_082920_415.2915634	0	22257.8	80536.1	196579	206405	285162	307789	276441	71401.1	0	0	0	2439.39	5268.19	6214.03	11807.3	8177.59	5038.8	0	0	0	0	0	0	0	0	0	0	0	0	0	0	0	0	0	0	0
PP_126901_641.8474847	0	0	0	0	0	0	0	0	0	0	0	6290.93	12413.9	9938.67	3860.78	0	0	0	0	0	0	0	0	0	0	0	0	0	0	0	0	0	0	0	0	0	0
PP_029983_213.1596602	0	1586.01	5263.37	7468.5	11965.6	13143.7	12335.9	12422.1	2270.02	0	0	0	0	0	0	0	0	0	0	0	0	0	0	0	0	0	0	0	0	0	0	0	0	0	0	0	0
PP_140222_809.4238399	0	0	0	0	0	0	0	0	0	0	0	0	0	0	0	0	0	0	0	0	0	0	0	0	0	0	0	0	0	0	0	0	0	0	0	2470.34	14020
PP_140094_808.7549703	0	0	0	0	0	0	0	0	0	0	0	0	0	0	0	0	0	0	0	0	0	0	0	0	0	0	0	0	0	0	0	0	0	0	0	6123.87	17606.4
PP_140158_809.0894459	0	0	0	0	0	0	0	0	0	0	0	0	0	0	0	0	0	0	0	0	0	0	0	0	0	0	1301.49	0	0	0	0	0	0	0	0	10536	21013.6
PP_084032_421.2443317	0	8522.36	14700.7	15732.8	19175.7	21268.8	10904.3	0	0	0	0	0	0	0	0	0	0	0	0	0	0	0	0	0	0	0	0	0	0	0	0	0	0	0	0	0	0
PP_106295_487.2874797	0	20377.3	27656	23761	15032.9	9760.23	6230.78	0	0	0	0	0	0	0	0	0	0	0	0	0	0	0	0	0	0	0	0	0	0	0	0	0	0	0	0	0	0
PP_065898_344.2526782	0	2588.29	13582.7	14028.7	9466.59	2895.52	1265.13	0	0	0	0	0	0	0	0	0	0	0	0	0	0	0	0	0	0	0	0	0	0	0	0	0	0	0	0	0	0
PP_118612_574.3276768	0	936.155	11457.7	19492.6	22209.6	20197.6	11236.5	1309.09	0	0	0	0	0	0	0	0	0	0	0	0	0	0	0	0	0	0	0	0	0	0	0	0	0	0	0	0	0
PP_121744_596.9891353	0	0	6243.78	13107.8	16567.4	17685.8	18610.4	14259.9	8067.03	2878.04	0	0	0	0	0	0	0	0	0	0	0	0	0	0	0	0	0	0	0	0	0	0	0	0	0	0	0
PP_121721_596.6548538	0	1600.43	8622.87	17184.2	20847.2	22423	24286.8	16495.1	8811.93	4070.89	0	0	0	0	0	0	0	0	0	0	0	0	0	0	0	0	0	0	0	0	0	0	0	0	0	0	0
PP_112643_528.303115_	0	8521.86	23621.1	23729.7	10914.4	6399.38	2141.54	0	0	0	0	0	0	0	0	0	0	0	0	0	0	0	0	0	0	0	0	0	0	0	0	0	0	0	0	0	0
PP_121794_597.31838_6	0	0	3189.16	7080.02	8883.05	9198.3	11372.8	7386.1	3863.06	0	0	0	0	0	0	0	0	0	0	0	0	0	0	0	0	0	0	0	0	0	0	0	0	0	0	0	0
PP_127824_654.7566913	0	0	0	0	0	0	0	0	0	0	0	2669.09	8172.66	5703.11	4452.85	1653.46	0	0	0	0	0	0	0	0	0	0	0	0	0	0	0	0	0	0	0	0	0
PP_136827_765.4135146	0	0	0	0	0	0	0	0	1007.2	17508.7	20047.9	13122.2	6271.02	889.244	0	0	0	0	0	0	0	0	0	0	0	0	0	0	0	0	0	0	0	0	0	0	0
PP_079711_399.2600827	0	3527.83	25802	22169.6	10531.1	5251.6	0	0	0	0	0	0	0	0	0	0	0	0	0	0	0	0	0	0	0	0	0	0	0	0	0	0	0	0	0	0	0
PP_105619_483.227328_	0	4891.21	20537.1	66829.9	50338.6	41500.7	23976.3	7215.74	2317.12	0	0	0	0	0	0	0	0	0	0	0	0	0	0	0	0	0	0	0	0	0	0	0	0	0	0	0	0
PP_104682_478.9320927	0	0	0	0	0	0	0	0	0	0	0	925.33	6798.08	13916.5	13658.2	3863.57	0	0	0	0	0	0	0	0	0	0	0	0	0	0	0	0	0	0	0	0	0
PP_104652_478.5979468	0	0	0	0	0	0	0	0	0	0	0	2343.9	10349.4	19294.9	17396.1	5986.38	0	0	0	0	0	0	0	0	0	0	0	0	0	0	0	0	0	0	0	0	0
PP_066361_346.2337586	0	5914.34	8972.73	7167.67	861.77	0	0	0	0	0	0	0	0	0	0	0	0	0	0	0	0	0	0	0	0	0	0	0	0	0	0	0	0	0	0	0	0
PP_034447_229.1543142	0	0	0	0	0	0	0	0	0	3045.91	7386.18	8632.45	5926.19	2641.5	0	0	0	0	0	0	0	0	0	0	0	0	0	0	0	0	0	0	0	0	0	0	0
PP_065449_342.2385608	398.667	8000.63	10373.3	6626.31	3646.1	4979.62	3369.94	5664.89	13762.1	34659.7	66873.2	74317	72444.4	21850.8	13309.1	2455.47	0	0	0	0	0	0	0	0	0	0	1417.87	2443.8	3114.77	4339.98	4068	4392.3	4249.42	3883.66	4403.21	4100.06	3197.8
PP_065690_343.2419199	0	595.171	820.914	410.855	0	0	0	0	783.457	5086.56	9289.77	10349.8	10801.1	2798.17	0	0	0	0	0	0	0	0	0	0	0	0	0	0	0	0	0	0	0	0	0	0	0
PP_105249_481.2294255	0	17368.5	39326.7	31660.5	13836.4	6447.53	1142.24	0	0	0	0	0	0	0	0	0	0	0	0	0	0	0	0	0	0	0	0	0	0	0	0	0	0	0	0	0	0
PP_086497_434.2476483	0	0	0	0	0	0	0	0	0	0	0	0	0	0	0	0	0	0	0	0	0	0	0	0	0	0	0	0	0	0	1779.67	1673.67	0	0	0	0	12275.5
PP_086360_433.7440936	0	0	0	0	0	0	0	0	0	0	0	0	0	0	0	0	0	0	1472.16	1824.29	0	0	0	0	0	0	0	0	0	1705.21	7969.67	9173.55	6155.46	1418.22	3823.66	8845.11	28285.5
PP_171324_1261.282763	0	0	0	0	0	0	0	0	0	0	0	0	0	0	0	0	0	0	0	0	0	0	0	0	0	0	0	0	0	0	2526.41	7039.89	8496.78	4807.16	1114.85	0	0
PP_171321_1261.139404	0	0	0	0	0	0	0	0	0	0	0	0	0	0	0	0	0	0	0	0	0	0	0	0	0	0	0	0	0	0	3354.03	12029.1	12130.5	6196.52	743.041	0	0
PP_171319_1260.853195	0	0	0	0	0	0	0	0	0	0	0	0	0	0	0	0	0	0	0	0	0	0	0	0	0	0	0	0	0	0	5562.87	12466.7	13976	10188.3	2943.69	0	0
PP_171320_1260.996435	0	0	0	0	0	0	0	0	0	0	0	0	0	0	0	0	0	0	0	0	0	0	0	0	0	0	0	0	0	0	4969.11	13556.3	13906.3	7554.87	2124.19	0	0
PP_126471_636.8370876	0	0	0	0	0	0	0	0	0	6609.07	15431	11182.1	5482.35	0	0	0	0	0	0	0	0	0	0	0	0	0	0	0	0	0	0	0	0	0	0	0	0
PP_058995_318.1812066	529.528	8866	8768.71	8722.99	7429.5	10063.9	13765.5	12452.4	5732.09	0	0	0	0	0	0	0	0	0	0	0	0	0	0	0	0	0	0	0	0	0	0	0	0	0	0	0	0
PP_159438_984.6858939	0	0	0	0	0	0	0	0	0	0	0	0	0	0	0	0	0	0	0	0	0	0	0	0	0	0	0	0	0	0	0	0	0	3822.77	9548.95	10030.3	1872.05
PP_141346_820.9058803	0	0	0	0	0	0	0	0	0	0	0	0	0	0	0	0	0	0	0	0	0	0	0	0	0	0	0	0	0	0	0	0	0	10277.1	17409.9	21507.4	9018.17
PP_159451_984.8859715	0	0	0	0	0	0	0	0	0	0	0	0	0	0	0	0	0	0	0	0	0	0	0	0	0	0	0	0	0	0	0	0	0	3981.77	9630.36	11547.1	2505.91
PP_141356_821.073214_	0	0	0	0	0	0	0	0	0	0	0	0	0	0	0	0	0	0	0	0	0	0	0	0	0	0	0	0	0	0	0	0	0	6941.54	12468.9	14376.3	6469.12
PP_141334_820.7384437	0	0	0	0	0	0	0	0	0	0	0	0	0	0	0	0	0	0	0	0	0	0	0	0	0	0	0	0	0	0	0	0	1449.68	10877.1	17866.5	20832.2	9692.64
PP_144153_887.7794521	0	3682.77	10263.6	7710.14	3340.82	622.645	0	0	0	0	0	0	0	0	0	0	0	0	0	0	0	638.755	2303.07	2691.92	844.24	0	0	0	0	0	0	0	0	0	0	0	0
PP_128645_666.3361004	0	6339.6	20457.8	14434.1	5622.51	2621.67	0	0	0	0	0	0	0	0	0	0	0	0	0	1124.56	4085.87	6106.09	7120.94	4226.77	3468.91	0	0	0	0	0	0	0	0	0	0	0	0
PP_136198_761.2407243	0	6848.55	22421.1	16379.7	6739.55	1133.08	0	547.138	0	0	0	0	0	0	0	0	0	0	0	673.158	5999.4	5719.67	9718.93	5448.48	3537.97	0	0	0	0	0	0	0	0	0	0	0	0
PP_158294_948.0121587	0	0	0	0	0	0	0	0	0	0	0	0	0	0	0	0	0	0	0	0	0	0	0	0	0	0	0	0	7567.01	12691.4	8322.68	4423.66	0	0	0	0	0
PP_136136_760.8111623	0	6854.11	21254.1	14403.7	6186.91	1179.61	0	0	0	0	0	0	0	0	0	0	0	0	0	816.86	3536.78	4768.52	7094.01	5144.77	2846.46	0	0	0	0	0	0	0	0	0	0	0	0
PP_128654_666.4617451	0	2303.46	9834.73	8804.7	3206.02	0	0	0	0	0	0	0	0	0	0	0	0	0	0	0	1422.75	3855.6	3446.94	2465.87	0	0	0	0	0	0	0	0	0	0	0	0	0
PP_165475_1066.011726	0	0	0	0	0	0	0	0	0	0	0	0	0	0	0	0	0	0	0	0	0	0	0	0	0	0	0	0	6866.5	10751.6	6828.73	3211.96	0	0	0	0	0
PP_128632_666.210992_	0	9548.48	28884.8	20548.3	8981.91	4218.86	513.212	1763.1	0	0	0	0	0	0	0	0	0	593.789	661.78	1192.56	6448.42	8817.01	9893.12	7921.15	4283.3	0	0	0	0	0	0	0	0	0	0	0	0
PP_136221_761.3837982	0	4326.54	12726.6	12008.4	4854.59	1054.61	0	0	0	0	0	0	0	0	0	0	0	0	447.404	0	3360.61	4862.06	4871.98	2964.33	870.381	0	0	0	0	0	0	0	0	0	0	0	0
PP_158285_947.9003393	0	0	0	0	0	0	0	0	0	0	0	0	0	0	0	0	0	0	0	0	0	0	0	0	0	0	0	1997.67	5681.01	9971.19	6981.36	4090.42	0	0	0	0	0
PP_142679_853.2113206	0	0	0	0	0	0	0	0	0	0	0	0	0	0	0	0	0	0	0	0	0	0	0	0	0	0	0	0	4126.15	8164.43	5035.66	1511.49	0	0	0	0	0
PP_142702_853.4106871	0	0	0	0	0	0	0	0	0	0	0	0	0	0	0	0	0	0	0	0	0	0	0	0	0	0	0	0	8361.09	13572.9	9877.29	4382.22	0	0	0	0	0
PP_136180_761.0975023	0	11538.5	28115.8	20301	9324.76	2529.44	1148.76	588.444	0	0	0	0	0	0	0	0	0	0	1060.16	2922.25	7137.17	7902.06	10200	9844.1	5572.99	0	0	0	0	0	0	0	0	0	0	0	0
PP_136155_760.9541901	0	8913.92	26378	20961.1	8282.43	1543.92	0	774.502	0	0	0	0	0	0	0	0	0	0	0	2363.43	5964.61	9394.18	11688	8308.86	2932.98	0	0	0	0	0	0	0	0	0	0	0	0
PP_128598_665.8352143	0	10208.4	22620.8	16816.6	7918.81	1756.4	0	508.607	0	0	0	0	0	0	0	0	0	0	0	2301.79	5629.29	6546.97	6745.01	6144.38	3665.69	0	0	0	0	0	0	0	0	0	0	0	0
PP_128614_666.086079_	0	12036.9	37511.2	25309.6	12257.1	7851.82	2411.1	2086.5	477.694	0	0	0	0	0	0	0	0	0	542.046	3733.19	8820.89	11112.3	12074.6	11593.2	6132.46	1390.27	0	0	0	0	0	0	0	0	0	0	0
PP_142689_853.311708_	0	0	0	0	0	0	0	0	0	0	0	0	0	0	0	0	0	0	0	0	0	0	0	0	0	0	0	927.427	6526.26	10658.3	7921.07	5082.02	0	0	0	0	0
PP_165538_1067.01403_	0	0	0	0	0	0	0	0	0	0	0	0	0	0	0	0	0	0	0	0	0	0	0	0	0	0	0	0	4933.65	9261.92	6431.67	2662.67	0	0	0	0	0
PP_158304_948.1228563	0	0	0	0	0	0	0	0	0	0	0	0	0	0	0	0	0	0	0	0	0	0	0	0	0	0	0	605.633	8092.01	11838.1	7821.73	3939.35	609.31	0	0	0	0
PP_142712_853.5116197	0	0	0	0	0	0	0	0	0	0	0	0	0	0	0	0	0	0	0	0	0	0	0	0	0	0	0	0	4362	7677.7	5117.46	2527.93	0	0	0	0	0
PP_165531_1066.88843_	0	0	0	0	0	0	0	0	0	0	0	0	0	0	0	0	0	0	0	0	0	0	0	0	0	0	0	2927.52	10919.3	17013.9	10897.6	7232.16	0	0	0	0	0
PP_170615_1218.155041	0	0	0	0	0	0	0	0	0	0	0	0	0	0	0	0	0	0	0	0	0	0	0	0	0	0	0	5072.51	12279.5	20882.5	13645.5	8961.99	3561.06	0	0	0	0
PP_128605_665.9604324	0	14669.4	36107.6	25775.6	10317.6	5922.44	468.962	959.307	1423.12	0	0	428.401	0	0	0	0	0	0	2486.28	3465.51	6123.01	10259.1	15435	11625.7	5852.94	0	0	0	0	0	0	0	0	0	0	0	0
PP_158312_948.2347621	0	0	0	0	0	0	0	0	0	0	0	0	0	0	0	0	0	0	0	0	0	0	0	0	0	0	0	387.382	7296.31	10039.7	6230.03	2348.16	0	0	0	0	0
PP_165479_1066.136681	0	0	0	0	0	0	0	0	0	0	0	0	0	0	0	0	0	0	0	0	0	0	0	0	0	0	0	3707.57	12553.1	19010.5	14032.4	7774.13	3117.58	0	0	0	0
PP_165486_1066.261619	0	0	0	0	0	0	0	0	0	0	0	0	0	0	0	0	0	0	0	0	0	0	0	0	0	0	0	9217.19	28202.7	35012.5	27781.6	12702.6	7853.34	0	0	0	0
PP_165521_1066.763463	0	0	0	0	0	0	0	0	0	0	0	0	0	0	0	0	0	0	0	0	0	0	0	0	0	0	0	5144.46	16699.5	25493.6	19394.3	8912.9	3851.52	0	0	0	0
PP_116849_561.9963584	0	0	0	0	0	0	0	0	0	0	0	0	0	0	0	0	0	0	0	0	0	0	0	2161.96	9249.54	13779.3	8962.27	0	0	0	0	0	0	0	0	0	0
PP_174881_1421.178775	0	0	0	0	0	0	0	0	0	0	0	0	0	0	0	0	0	0	0	0	0	0	0	0	0	0	0	1632.16	9621.23	10812.2	7722.84	4859.06	817.379	0	0	0	0
PP_165509_1066.512364	0	0	0	0	0	0	0	0	0	0	0	0	0	0	0	0	0	0	0	0	0	0	0	0	0	0	0	8319.17	26574.7	35552.6	25998	16024.8	8302.52	510.296	0	0	0
PP_165514_1066.637376	0	0	0	0	0	0	0	0	0	0	0	0	0	0	0	0	0	0	0	0	0	0	0	0	0	0	0	7250.88	23581.9	31676.7	25333.2	14354.3	6107.95	0	0	0	0
PP_174934_1422.180861	0	0	0	0	0	0	0	0	0	0	0	0	0	0	0	0	0	0	0	0	0	0	0	0	0	0	0	0	5492.86	8712.04	6888.01	3025.16	0	0	0	0	0
PP_165498_1066.387269	0	0	0	0	0	0	0	0	0	0	0	0	0	0	0	0	0	0	0	0	0	0	0	0	0	0	0	9734.91	31421.6	42467.4	30374.2	17715.3	10400.7	0	0	0	0
PP_170650_1219.299691	0	0	0	0	0	0	0	0	0	0	0	0	0	0	0	0	0	0	0	0	0	0	0	0	0	0	0	6106.95	15604.6	22494.2	15563.2	10362.1	3729.64	0	0	0	0
PP_170618_1218.297468	0	0	0	0	0	0	0	0	0	0	0	0	0	0	0	0	0	0	0	0	0	0	0	0	0	0	737.049	12420.7	33579.7	49177.5	31071.9	21331.6	9374.74	1087.46	0	0	0
PP_174892_1421.345755	0	0	0	0	0	0	0	0	0	0	0	0	0	0	0	0	0	0	0	0	0	0	0	0	0	0	0	3891.22	14832.8	19008.9	15064.4	9634.11	4280.72	0	0	0	0
PP_174907_1421.512961	0	0	0	0	0	0	0	0	0	0	0	0	0	0	0	0	0	0	0	0	0	0	0	0	0	0	0	6378.43	18610.8	27367.2	21391.3	12934.3	4966.91	0	0	0	0
PP_174924_1421.84859_	0	0	0	0	0	0	0	0	0	0	0	0	0	0	0	0	0	0	0	0	0	0	0	0	0	0	0	4124.99	17005.5	21363	15935.3	8071.34	2982.78	0	0	0	0
PP_170653_1219.444256	0	0	0	0	0	0	0	0	0	0	0	0	0	0	0	0	0	0	0	0	0	0	0	0	0	0	0	3379.84	8139.59	12412.2	9158.26	5890.44	0	0	0	0	0
PP_174930_1422.015825	0	0	0	0	0	0	0	0	0	0	0	0	0	0	0	0	0	0	0	0	0	0	0	0	0	0	0	3657.1	10290.6	14131.8	10904.2	6220.33	593.299	0	0	0	0
PP_170622_1218.439376	0	0	0	0	0	0	0	0	0	0	0	0	0	0	0	0	0	0	0	0	0	0	0	0	0	0	3578.64	18030.5	59781.6	78755.2	65128.9	38619.5	16970	4241.64	0	0	0
PP_170624_1218.583112	0	0	0	0	0	0	0	0	0	0	0	0	0	0	0	0	0	0	0	0	0	0	0	0	0	0	3853.83	21762.2	66649.2	93473.1	73529.2	42968.5	22065.9	5061.24	962.556	0	0
PP_170644_1219.155855	0	0	0	0	0	0	0	0	0	0	0	0	0	0	0	0	0	0	0	0	0	0	0	0	0	0	0	11297.9	32234.2	42058.4	32435.9	19965.4	9615.51	2104.89	0	0	0
PP_174915_1421.680263	0	0	0	0	0	0	0	0	0	0	0	0	0	0	0	0	0	0	0	0	0	0	0	0	0	0	0	6122.58	17470.6	22400.5	19095.1	11972.5	4424.84	0	0	0	0
PP_170639_1219.01272_	0	0	0	0	0	0	0	0	0	0	0	0	0	0	0	0	0	0	0	0	0	0	0	0	0	0	828.964	12764.6	35248.7	56111	37847.9	25137.1	12552.3	899.675	0	0	0
PP_170628_1218.726935	0	0	0	0	0	0	0	0	0	0	0	0	0	0	0	0	0	0	0	0	0	0	0	0	0	0	3940.32	27371.3	63690.9	92005.4	72343.2	39894.5	22086.9	4917.08	1029	0	0
PP_170633_1218.869066	0	0	0	0	0	0	0	0	0	0	0	0	0	0	0	0	0	0	0	0	0	0	0	0	0	0	3435.53	20589.6	56390.8	81250.5	59114	38494	19260.7	4805.36	0	0	0
PP_127858_655.1595315	0	0	0	0	0	0	0	0	0	0	0	2532.43	4361.45	5391.4	3054.73	0	0	0	0	0	0	0	3776.69	15751.5	37617.6	54768.3	30250.9	13868.1	4510.16	0	0	0	0	0	0	0	0
PP_116818_561.7097306	0	0	0	0	0	0	0	0	0	0	0	0	0	0	0	0	0	0	0	0	0	0	0	8412.7	20514	29230.9	18645.7	6374.87	0	0	0	0	0	0	0	0	0
PP_116838_561.8529729	0	0	0	0	0	0	0	0	0	0	0	0	0	0	0	0	0	0	0	0	0	0	0	5294.71	15920	20247.3	12299.4	3434.13	0	0	0	0	0	0	0	0	0
PP_127903_655.6598238	0	0	0	0	0	0	2151.27	0	0	0	0	0	0	0	0	0	0	0	0	0	0	0	0	2480.3	5616.34	7938.43	5359.16	0	0	0	0	0	0	0	0	0	0
PP_073139_373.2444541	0	2867.59	6061.47	10598.2	8104.25	12024.6	16631.2	15959.5	16113.1	11014.5	6537.64	5657.17	4820.06	0	0	0	0	0	0	0	0	0	0	0	0	0	0	0	0	0	0	0	0	0	0	0	0
PP_127897_655.4938682	0	0	0	0	0	0	0	0	0	0	0	0	0	0	0	0	0	0	0	0	0	0	0	5560.84	12951.8	25721	13989.3	5109.19	0	0	0	0	0	0	0	0	0
PP_138371_786.3913468	0	0	0	0	0	0	0	0	0	0	0	0	0	0	0	0	0	0	0	0	0	0	0	578.497	4684.94	7822.86	4732.56	0	0	0	0	0	0	0	0	0	0
PP_127881_655.327107_	0	0	0	0	0	0	985.465	0	0	0	0	0	946.955	1566.69	0	0	0	0	0	0	0	0	3084.56	13185.4	30519.4	42048.8	26007.7	9643.26	2842.05	0	0	0	0	0	0	0	0
PP_116860_562.071194_	0	0	2870.91	8939.62	10461.4	4997.29	0	0	0	0	0	0	0	0	0	0	0	0	0	0	0	0	0	0	0	0	0	0	0	0	0	0	0	0	0	0	0
PP_138309_785.5893788	0	0	0	0	0	0	0	0	0	0	0	0	0	0	0	0	0	0	0	0	0	0	0	2531.89	5766.84	8312.88	4678.51	422.213	0	0	0	0	0	0	0	0	0
PP_138330_785.9900187	0	0	0	0	0	0	0	0	0	0	0	0	0	0	0	0	0	0	0	0	0	0	0	6010.13	13230.3	21889.2	12583.8	4816.22	0	0	0	0	0	0	0	0	0
PP_127838_654.9927053	0	0	0	384.78	0	0	0	0	0	0	0	0	1155.15	630.235	0	0	0	0	0	0	0	0	3099.43	14976.3	30886.6	43272.7	26320.5	11929.7	2614.03	0	0	0	0	0	0	0	0
PP_138347_786.1901868	0	0	0	0	0	0	0	0	0	0	0	0	0	0	0	0	0	0	0	0	0	0	0	4030.61	11756.5	16315	8381.24	4428.7	0	0	0	0	0	0	0	0	0
PP_138321_785.7892855	0	0	0	0	0	0	0	0	0	0	0	0	0	0	0	0	0	0	0	0	0	0	0	5406.35	12319	17181.8	12595.9	4031.47	0	0	0	0	0	0	0	0	0
PP_127825_654.8255378	0	0	722.371	0	0	0	0	0	0	0	0	0	0	0	0	0	0	0	0	0	1113.82	0	2611.47	6562.18	11503.8	20465.3	13551.2	4528.95	0	0	0	0	0	0	0	0	0
PP_116809_561.5676282	0	4208.56	6062.61	9745.61	13802	6764.22	2466.98	0	0	0	0	0	0	0	0	0	0	0	0	0	0	0	0	7928.8	21552.2	29980.9	16265.4	5305.29	795.445	0	0	0	0	0	0	0	0
PP_109374_503.3058799	69877.6	26834.4	20026.4	21807.3	19032.2	17271.2	15085.8	18505.4	19904.8	16657.8	19147.1	17423.5	15870.6	17758	16066	18720.5	18827.4	22892.8	17864.2	26636.8	18704.9	20964.1	24686.5	23222.3	20081.9	23065.3	27080.3	20938.1	21095.9	22489.6	18154.3	18560.7	23144.4	20307.6	20765.2	20238.7	19381.1
PP_109482_504.3092273	3902.68	1135.41	696.557	0	0	0	0	0	0	0	0	0	3257.2	0	1890.12	0	0	0	0	8051.88	3395.83	0	0	0	0	0	0	0	3346.71	18101.8	30674.1	34627.9	21938.6	13609.3	13998.2	19973.7	55332.4
PP_112248_525.2876119	76331.2	29276.4	21764.7	24893.3	22674.4	21913.6	17465.7	21695.7	21000.4	17842.9	21552.3	22807.7	18484.9	21115.4	17984.2	22544.8	21935.8	26622.2	18779.7	32114	21791.5	24589.9	30024.4	29387.5	22875.3	26352.6	32796.8	20173	24483.5	23182.1	22561.5	23186.4	28256.2	25212.4	25188.5	22111.4	23748.5
PP_081767_409.2918044	0	0	0	0	0	0	0	0	0	0	0	0	0	0	0	0	0	0	0	0	0	0	4919.31	10035.6	11207.9	7512.52	2622.44	0	0	0	0	0	0	0	0	0	0
PP_116832_561.8205523	0	5280.2	9993.33	17996.8	17092	7679.26	4235.14	0	0	0	0	0	0	0	0	0	0	0	0	0	0	0	0	0	0	0	0	0	0	0	0	0	0	0	0	0	0
PP_163421_1034.665296	0	0	0	0	0	0	0	0	0	13402.5	27785.4	20014	6994.01	1745.23	0	0	0	0	0	0	0	0	0	0	0	0	0	0	0	0	0	0	0	0	0	0	0
PP_163290_1033.663832	0	0	0	0	0	0	0	0	0	7624.74	14786.3	12478.3	0	0	0	0	0	0	0	0	0	0	0	0	0	0	0	0	0	0	0	0	0	0	0	0	0
PP_121111_590.8565714	0	1099.66	6137.49	7702.89	0	0	0	0	0	0	0	0	0	0	0	0	0	0	0	0	1204.96	4397.73	6603.67	5556.9	0	0	0	0	0	0	0	0	0	0	0	0	0
PP_163311_1033.863227	0	0	0	0	0	0	0	0	1743.53	19122	37845.9	29061.8	11890.2	2481.52	0	2950.77	0	0	0	0	0	0	0	0	0	0	0	0	0	0	0	0	0	0	0	0	0
PP_163390_1034.464798	0	0	0	0	0	0	0	0	1876.79	24539	41763.9	31052.8	13661.9	3566.68	1119.95	2505.72	1952.59	0	0	0	0	0	0	0	0	0	0	0	0	0	0	0	0	0	0	0	0
PP_163332_1034.063881	0	0	0	0	0	0	0	0	4172.34	34576.3	56166.1	42684.3	19732.4	8097.24	3380.38	6674.46	5018.55	5002.71	0	0	0	0	0	0	0	0	0	0	0	0	0	0	0	0	0	0	0
PP_163359_1034.264413	0	0	0	0	0	0	0	0	2590.61	27205.7	52427.7	40190.5	16474.6	7992.57	1628.99	4679.99	3723.42	2947.89	2136.09	0	0	0	0	0	0	0	0	0	0	0	0	0	0	0	0	0	0
PP_121098_590.7454557	0	4726.66	16173.4	13608.1	1312.03	1700.12	0	0	0	0	0	0	0	0	0	0	0	0	1618.4	1841.65	6385.44	10056.2	17646	13342.9	4972.68	0	0	0	0	0	0	0	0	0	0	0	0
PP_085306_428.3063297	0	0	0	0	0	0	0	0	0	0	0	0	0	0	0	0	0	0	0	0	0	0	4022.96	8028.6	8327.01	5811.65	2215.39	0	0	0	0	0	0	0	0	0	0
PP_120980_590.0781873	0	1617.51	9384.43	9051.63	3671.9	956.502	0	0	0	0	0	0	0	0	0	0	0	0	0	0	4840.82	6645.79	8727.14	7584.27	1631.97	0	0	0	0	0	0	0	0	0	0	0	0
PP_121090_590.6338699	0	11578.8	27529.5	26776.2	4002.48	2668.01	630.95	0	0	0	0	0	0	0	0	0	0	0	2471.57	4885.26	14804.1	18071.1	30267.8	23697.2	9298.74	6565.14	0	0	0	0	0	0	0	0	0	0	0
PP_085118_427.3028591	0	181.795	455.173	523.442	5367.75	8539.42	6814.22	3646.31	1734.66	0	0	0	0	0	0	0	0	0	0	0	0	5097.13	23486.2	43486.2	49084.2	31694.3	14066.9	5296.08	3044.97	2953.36	3251.04	4666.37	3685.63	3519.43	2706.34	2147.32	1087.59
PP_121017_590.1888011	0	11695.8	30953.1	29499.6	6228.82	5323.43	988.033	0	0	0	0	0	0	0	0	0	0	0	4713.3	6362.66	13800.4	16802.4	28420.3	24412.2	11734.9	7350.47	2280.17	0	0	0	0	0	0	0	0	0	0
PP_121047_590.3002969	0	18291.1	48410.6	43204	7997.04	10056.7	3770.61	0	0	0	0	0	0	561.711	0	0	1667.65	4166.11	5652.74	9639.03	25411.8	27678.9	49531.8	37007.3	14863.6	12644.8	3065.85	0	0	0	0	0	0	0	0	0	0
PP_121074_590.5230097	0	15801.1	42504.1	40034.7	7611.94	7468.32	3326.18	0	0	0	0	0	0	0	0	0	2552.88	3306.04	6097.42	7952.43	20468.3	24122.2	42117.3	36161.3	17603.8	8059.23	2127.16	0	0	0	0	0	0	0	0	0	0
PP_121065_590.4115589	0	19042.7	44406.5	44639.2	7713.47	8123.31	4950.15	0	0	0	0	0	0	578.63	1894.32	2104.27	0	2997.97	4443.65	9210.75	21829.7	26779.9	47928.5	42268.9	15063	9944.73	2998.53	0	0	0	0	0	0	0	0	0	0
PP_031324_217.1366104	0	6982.31	24028.5	16751.1	4443.19	1996.3	704.244	0	0	0	0	0	0	0	0	0	0	718.572	2275.18	3230.86	9242.12	14019.1	14385.1	11789.2	7483.66	1812.4	0	0	0	0	0	0	0	0	0	0	0
PP_128535_664.7129773	0	4122.07	11630.2	10510.6	1951.06	683.483	0	0	0	0	0	0	0	0	0	0	0	0	1482.44	1406.26	5295.96	6992.29	11613.4	9636.49	3282.1	2946.16	0	0	0	0	0	0	0	0	0	0	0
PP_135994_759.5285056	0	3393.14	9408.2	8141.44	1213.68	348.972	0	0	0	0	0	0	0	0	0	0	0	0	705.312	1810.92	5134.45	6595.87	8365	6357.01	3238.82	1784.29	0	0	0	0	0	0	0	0	0	0	0
PP_144038_884.6129213	0	3757.95	7731.17	6839.31	2122.7	896.418	0	0	0	0	0	0	0	0	0	0	0	0	890.837	1772.62	5921.63	8026.6	8511.97	7402.8	3936.65	1682.98	0	0	0	0	0	0	0	0	0	0	0
PP_135988_759.3852391	0	7578.26	20015.7	17372.5	5359.84	5282.8	1930.23	0	0	0	0	0	0	0	0	0	846.738	1515	3313.78	4121.74	13411.4	15469.8	19329.6	15975.9	8400.88	3939.36	513.934	0	0	0	0	0	0	0	0	0	0
PP_128533_664.5877389	0	12868.5	32134.5	24851.2	6686.83	6529.51	2413.77	0	0	903.487	0	0	0	1314.85	2114.48	948.381	1155.17	2312.14	4443.52	5986.9	13690.2	20295.4	24997.1	20585.1	12351.7	6036.55	2458.62	0	0	0	0	0	0	0	0	0	0
PP_128457_663.7115428	0	17952.3	38746.4	40138.6	10059.8	8774.07	5055.98	0	861.374	2470.85	860.491	0	0	0	2078.84	1118.55	3978.71	4116.58	5927.85	9687.21	23049.5	32128.9	38866.3	33224	18009.7	9126.55	3743.45	0	0	0	0	0	0	0	0	0	0
PP_128526_664.4626472	0	25910.9	66356.5	54181.6	15675.9	12262.1	6445.06	1138.01	2245.8	3394.19	2352.5	0	1001.82	3548.39	3687.62	4083.26	4762.65	6329.94	10255.5	15302.6	38941.5	45416	64576	54953.5	28200.3	16255.3	6797.43	0	0	0	0	0	0	0	0	0	0
PP_144084_885.6147642	0	6383.11	11529.4	10106.2	2652.95	2238.96	0	0	0	0	0	0	0	0	0	0	0	0	2800.65	3170.22	7161.81	12144.7	10701.3	10460.4	6289.06	2958.46	0	0	0	0	0	0	0	0	0	0	0
PP_135967_759.2422204	0	18090.1	43374.1	33782.2	9195.37	9178.79	3817.51	2391.61	2827.31	1838.36	1607.94	0	0	475.648	1881.88	2938.48	4388	5040.53	6833.23	12595.2	24940.9	28449.8	39029.2	32773.5	19470.7	9782.58	4065.75	0	0	0	0	0	0	0	0	0	0
PP_144076_885.4483446	0	9149.12	20134.5	17923	6042.67	4842.98	2619.75	0	0	0	0	0	0	0	648.91	0	1167.74	2734.28	3235.55	5817.09	13291.7	15493.6	18670.7	16257.3	10172.1	3885.33	1656.7	0	0	0	0	0	0	0	0	0	0
PP_135894_758.3833923	0	12210.6	27886.7	25393	9200.58	5606.75	4393.42	0	1344.3	538.694	0	0	0	0	0	2125.64	1219.8	3913.77	6036.63	8108.61	16867.6	23344.5	30023.8	23280.6	15456	8055.45	2047.87	0	0	0	0	0	0	0	0	0	0
PP_128519_664.3372808	0	48798.6	121561	109646	25751.7	25042.9	11358.7	6561.55	3574.45	6786.51	4738.05	3459.92	4797.55	6132.11	7785.99	9265.88	10450	14021.4	20001.5	26694.5	60895.4	85630.5	111477	101084	52101.4	28958.9	9696.08	2637.95	0	0	0	0	0	0	0	0	0
PP_128507_664.212327_	0	69613.1	169858	160040	38702.6	34302.5	18030.2	10847.2	7934.04	9503.85	8069.02	5696.55	8760.77	7237.91	11466.3	11365.7	15098.8	17232.9	25557.8	42587.3	88536.4	119915	164776	140600	73460	39312	13926.2	5132.98	0	0	0	0	0	0	0	0	0
PP_128461_663.8368304	0	55109.6	126580	111052	29116.7	23957	16155.9	6291.66	4732.62	5819.61	6150.37	4395.97	6148.08	6996.22	8388.92	8638.16	11041.7	13707.9	20026.2	28802.2	66585.4	88712.3	122884	103969	60281.9	31912.1	11628	3924.69	0	0	0	0	0	0	0	0	0
PP_144042_884.7796637	0	11129.8	23693	20169.4	6277.94	5545.23	2668.62	899.216	595.041	652.7	0	0	0	391.562	0	2063.3	1797.6	2771.46	5159.52	8298.05	13281.6	17610.8	23506.5	18038.5	11937.4	6230.1	2611.29	0	0	0	0	0	0	0	0	0	0
PP_144064_885.2814655	0	14346.2	33153.7	25015.9	9028.4	6703.76	3781.71	1112.76	1836.34	2026.34	1279.43	327.712	1156.32	1865.13	542.989	2845.3	3630.98	3990.65	6692.17	10631.8	22006.6	26904.4	29286.5	23180.2	17201.9	8123.77	3311.79	404.893	0	0	0	0	0	0	0	0	0
PP_128479_664.0869369	0	88136.3	226981	191861	45781.6	42766	23834.6	11367.9	9489.12	9113.7	9304.23	7163.13	8755.82	10497.9	13426.9	16411.7	18256.9	22936.7	34136.8	51874.6	116623	155238	216763	166476	90120.1	51738.5	19077	5798.77	1021.21	351.965	0	0	0	0	0	0	0
PP_128466_663.9619409	0	82505.2	207691	188591	44254.4	40307.5	22628.6	11034.4	11394.7	11111.2	7930.24	5401.29	9305.93	10651.6	11733.4	15997.4	17944.4	22644.5	30014.6	45438	106747	150308	191170	158508	85855.1	49906.7	16810.2	5914.73	367.724	0	0	0	0	0	0	0	0
PP_135947_759.0987014	0	32420.3	58641	56859.8	16954.7	15134.8	7780.43	3408.52	2678.11	4558.17	3029.88	1400.19	2557.83	2806.22	3945.49	6462.08	5703.49	8651.22	11915.1	17792.2	38516.8	47553.6	62923.2	50146.6	32205.9	18419.7	6273.29	1843.75	0	0	0	0	0	0	0	0	0
PP_144053_885.114205_	0	16673.9	37646.9	31631.2	10004.9	9546.38	5535.07	2558.89	1983.22	3206.06	1601.49	788.185	1058.25	2130.88	2269.95	2656.31	2907.13	4712.71	8660.53	12278.8	25406.7	30039.4	34819.8	33234.6	20131.8	11087.6	3198.46	0	0	0	0	0	0	0	0	0	0
PP_144045_884.9473081	0	17533.2	37032.7	35273.7	10190.1	8162.58	4317.21	1935.98	2051.68	2086.7	2351.28	0	755.504	2067.09	2547.4	3469.01	3862.3	6487.96	7786.06	12127.8	26790.3	29275.2	37301.3	30250.7	21875.9	10314	3590.48	634.945	0	0	0	0	0	0	0	0	0
PP_135937_758.955661_	0	38717.8	100068	89591	23571.3	21745.8	11855.9	5581.63	5436.18	5916.47	5320.93	3594.07	4928.31	4222.68	6274.28	8604.14	9372.81	10456.9	19256.8	27234.6	63018.4	74693.4	90631.6	80627	46231.8	24412.7	8415.28	3128.75	0	0	0	0	0	0	0	0	0
PP_135905_758.5260515	0	29506.2	66485	57654.7	16796.5	14723	8859.44	3499.98	2859.83	3938.01	3860.35	2349.58	2926.62	3235.82	3944.44	5099.83	6494.17	8261.95	11300.4	16587.1	38880.9	49235.7	65742.4	54301.9	30735.5	17811.6	6603.94	2076.79	0	0	0	0	0	0	0	0	0
PP_135916_758.6694897	0	54803.9	120996	107235	29158.7	28003.5	14244.5	7943.9	5946.42	8314.49	6627.72	4805.1	4970.71	6137.67	7865.89	9013.69	10840.2	14513	22000.9	34021.6	68552.8	96718.9	118453	94955.8	57165.8	27060.8	10366.4	4253.53	0	0	0	0	0	0	0	0	0
PP_135925_758.8130784	0	62555.3	136178	110551	33079	30713.9	17534.2	8773.68	7218.4	7400.45	6495.45	4932.16	5735.79	6073.52	6445.17	10403.7	13449.4	15863.8	24173.1	38611.7	73793.8	104903	125351	100343	70322	34471.2	11731	5144.31	0	0	0	0	0	0	0	0	0
PP_109401_503.7998799	0	0	0	0	0	0	0	0	0	0	1624.18	1827.01	7199.54	4035.4	5490.41	3033.98	0	0	2511.29	11283.6	7986.88	0	0	0	0	0	0	0	8562.67	40797.7	61874.6	67740	42591.6	27406.7	26704.9	39461.8	106765
PP_109516_504.8028322	0	0	0	0	0	0	0	0	0	0	0	0	0	0	0	0	0	0	0	0	0	0	0	0	0	0	0	0	0	3769.05	8450.54	9528.29	4259.73	2518.41	982.392	4398.9	15311.8
PP_108093_494.7942337	0	0	0	0	0	0	0	0	0	0	0	0	0	0	0	0	0	0	0	0	0	0	0	0	0	0	0	0	0	0	2970.97	11150.1	4348.9	3415.44	3727.23	3551.1	21241.7
PP_108964_500.3441384	0	0	0	0	0	0	0	0	0	0	0	0	0	0	3151.46	13433.2	19332.5	15617	0	0	0	0	0	0	0	0	0	0	0	0	0	0	0	0	0	0	0
PP_064163_336.1915637	0	11902	17094	21786.6	23013.8	12166.2	4438.92	0	0	0	0	0	0	0	0	0	0	0	0	0	0	0	0	0	0	0	0	0	0	0	0	0	0	0	0	0	0
PP_103972_475.2397537	4556.63	24965.1	16324.6	7569.29	1956.16	0	0	0	0	0	0	0	0	0	0	0	0	0	0	0	0	0	0	0	0	0	0	0	0	0	0	0	0	0	0	0	0
PP_142160_841.9664339	0	0	0	3603.29	8222.38	7474.66	5506.03	3126.58	1179.02	0	0	0	0	0	0	0	0	0	0	0	0	0	0	0	0	0	0	0	0	0	0	0	0	0	0	0	0
PP_118988_577.8192188	784.953	8283.52	12686.7	3435.45	2549.02	0	0	1960.69	694.898	0	0	0	0	0	0	0	960.945	8784.63	694.024	0	0	0	0	0	0	0	0	0	2097.35	20301.2	24143.1	34691.8	30495.6	7196.42	0	0	35152.2
PP_118943_577.317727_	1740.06	12030.5	22999	5832.43	13274.9	1173.55	0	3910.54	1316.26	0	7739.51	723.087	0	0	0	7050.6	19340.3	30862.4	23888.2	14308.1	0	0	0	0	0	0	0	0	18769.9	29652.6	62756.3	60829.2	60877.9	21805.3	612.574	696.81	65929.7
PP_100678_471.3011556	0	0	6121.39	7901.77	4157.62	0	0	0	0	0	0	1061.65	1415.63	0	848.729	0	0	0	0	0	0	0	0	0	0	0	0	0	0	0	0	0	0	0	0	0	0
PP_099946_470.2973554	0	11106.7	29919	37541.4	21897.5	13649.4	7315.22	4908.44	3722.85	5433.36	7861.75	10948.3	14182.6	12301.8	8927.39	5659.77	3455.87	2597.65	0	0	0	0	0	0	0	0	0	0	0	0	0	0	0	0	0	0	0
PP_137730_776.412422_	0	0	0	0	0	0	0	4680.3	14429.5	16911.6	9353.25	4181.73	759.947	0	0	0	0	0	0	0	0	0	0	0	0	0	0	0	0	0	0	0	0	0	0	0	0
PP_137753_776.7460393	0	0	0	0	0	0	0	4742.7	16277.7	17100.9	10882.9	5429.69	2359.19	0	0	0	0	0	0	0	0	0	0	0	0	0	0	0	0	0	0	0	0	0	0	0	0
PP_004444_120.0817285	0	5806.88	6999.13	4520.13	3051.5	1027.08	0	0	0	0	0	0	0	0	0	0	0	0	0	0	0	0	0	0	0	0	0	0	0	0	0	0	0	0	0	0	0
PP_127753_653.8479065	0	0	0	0	0	0	0	0	0	0	0	0	0	0	5608.21	13531.4	9897.95	2771.07	0	0	0	0	0	0	0	0	0	0	0	0	0	0	0	0	0	0	0
PP_127726_653.3469661	0	0	0	0	0	0	0	0	0	0	0	0	0	1862.3	17920.4	39850.1	28919.4	12231.2	0	0	0	0	0	0	0	0	0	0	0	0	0	0	0	0	0	0	0
PP_127675_652.8454289	0	0	0	0	0	0	0	0	0	0	0	0	0	4969.77	25147.2	57090.2	44136.8	19254.5	0	0	0	0	0	0	0	0	0	0	0	0	0	0	0	0	0	0	0
PP_117468_566.2950101	0	4129.19	10902.4	13262.8	5634.3	3067.16	0	0	0	0	0	0	0	0	0	0	0	0	0	0	0	0	0	0	0	0	0	0	0	0	0	0	0	0	0	0	0
PP_169570_1165.980976	0	0	0	0	0	0	0	0	0	0	0	0	0	0	0	0	0	0	0	0	0	0	0	0	0	0	0	0	4902.29	12666.7	10528.2	5416.1	1365.85	0	0	0	0
PP_169588_1166.41066_	0	0	0	0	0	0	0	0	0	0	0	0	0	0	0	0	0	0	0	0	0	0	0	0	0	0	0	0	4247.81	8344.13	8339.24	4172.94	0	0	0	0	0
PP_169581_1166.267211	0	0	0	0	0	0	0	0	0	0	0	0	0	0	0	0	0	0	0	0	0	0	0	0	0	0	0	0	4944.43	14161.3	11914.6	6362.19	0	0	0	0	0
PP_042162_257.1031767	0	0	0	0	0	0	0	0	0	0	0	2245.89	4814.66	6835.56	7340	8456.15	11685.7	20612.8	22626.1	21706.5	16075	11575.5	10107	6787.77	9007.3	11096.3	18829.8	23778.6	23157.5	11649	5158.17	2080.99	0	0	0	0	0
PP_169575_1166.124733	0	0	0	0	0	0	0	0	0	0	0	0	0	0	0	0	0	0	0	0	0	0	0	0	0	0	0	0	5908.91	13739.1	12038.8	6290.55	0	0	0	0	0
PP_027118_201.1222721	0	17070	31990.8	24245.9	10662.7	5303.75	0	0	0	0	0	0	0	0	0	0	0	0	0	0	0	0	0	0	0	0	0	0	0	0	0	0	0	0	0	0	0
PP_057831_313.1545977	878.249	22702.1	31681.6	23308.4	14774.6	12059	7667.69	4062.09	0	0	0	0	0	0	0	0	0	0	0	0	0	0	0	0	0	0	0	0	0	0	0	0	0	0	0	0	0
PP_071456_366.2023762	0	34673.6	70363.3	49585.1	22073.2	9801.59	3113.31	0	0	0	0	0	0	0	0	0	0	2173.28	0	0	0	0	0	0	0	0	0	0	0	0	0	0	0	0	0	0	0
PP_018053_173.1284362	0	7070.19	15301.4	9638.35	4273.46	1231.67	0	0	0	0	0	0	0	0	0	0	0	0	0	0	0	0	0	0	0	0	0	0	0	0	0	0	0	0	0	0	0
PP_054571_302.1530131	0	0	0	0	1672.24	3476.95	4471.86	1761.18	1203.6	0	0	0	0	0	0	4979.4	10031.5	14108.6	5391.89	6605.07	1567.9	0	0	0	0	0	0	0	0	0	0	0	0	0	0	0	0
PP_040328_249.12658_7	0	0	0	0	3931.45	6546.45	6425.5	3944.79	3897.99	1362.69	0	0	0	0	1180.55	7450.63	14076.8	20392.1	8231.95	9830.36	4799.67	0	0	0	0	0	0	0	0	0	0	0	0	0	0	0	0
PP_083668_419.2321962	0	0	798.314	7897.75	14183.7	18751.7	21504.9	12060.2	14219.4	9495.96	4338.66	1369.17	3269.24	5925.91	12881.5	21777.7	47980	67487.5	26241.8	30226.6	12080.7	5111.81	0	0	0	0	0	0	0	0	0	0	0	0	0	0	0
PP_030000_213.1595563	0	4220.51	11246.7	9486.67	7014.1	4507.3	3091.48	835.669	0	0	0	0	0	0	0	0	0	0	0	0	0	0	0	0	0	0	0	0	0	0	0	0	0	0	0	0	0
PP_065896_344.2498868	0	13083.5	31660.2	31765.6	20299.3	15042.4	11561.6	6987.01	3517.02	0	0	0	0	0	0	0	0	0	0	0	0	0	0	0	0	0	0	0	0	0	0	0	0	0	0	0	0
PP_139399_801.0805313	0	0	0	0	0	0	0	0	0	0	0	0	0	6609.71	9719.97	11433.5	3396.46	0	0	0	0	0	0	0	0	0	0	0	0	0	0	0	0	0	0	0	0
PP_139376_800.7462769	0	0	0	0	0	0	0	0	0	0	806.245	5575.66	7242.51	14312.7	24104.7	27843	12123	1220.2	0	0	0	0	0	0	0	0	0	0	0	0	0	0	0	0	0	0	0
[truncated: 2,384 more rows]

## Sheet: Dataset S1B
Dataset S1B. Metabolic features annotated to a metabolite using reference compound library.
Peak.ID	mz_mean	common.name	is.ProteinBound	Used for correlations	Classification
PP_062517_330.0592973	330.059	2'3' Cyclic Adenosine monophosphate	1	1	Nucleotide
PN_21946_344.0397386	344.04	2'3' Cyclic Guanosine monophosphate	1	1	Nucleotide
PP_005100_124.0402582	124.04	2-Picolinic acid	1	1	Other
PP_053331_298.0964812	298.096	Methylthioadenosine	1	1	Nucleoside
PP_044796_268.1039416	268.104	Adenosine	1	1	Nucleoside
PP_066688_348.0699529	348.07	Adenosine 3'-monophosphate	1	1	Nucleotide
PN_29331_426.0214007	426.021	Adenosine 5'-diphosphate	1	1	Nucleotide
PP_066680_348.0700487	348.07	Adenosine 5'-monophosphate	1	1	Nucleotide
PN_29324_426.0101996	426.01	Adenosine 5'-phosphosulfate	1	1	Co-factor
PN_10115_216.0983922	216.098	Ala-Gln	1	1	Dipeptide
PP_027620_203.1392483	203.139	Ala-Ile	1	1	Dipeptide
PP_027616_203.1392272	203.139	Ala-Leu	1	1	Dipeptide
PP_037319_237.12347	237.123	Ala-Phe	1	1	Dipeptide
PP_022986_189.1234261	189.123	Ala-Val	1	1	Dipeptide
PN_06310_173.1034175	173.103	Arginine	1	1	Aminoacid
PP_055661_306.1590184	306.159	Arg-Met	1	1	Dipeptide
PP_046472_274.187013_	274.187	Arg-Val	1	1	Dipeptide
PP_039550_246.1450602	246.145	Asn-Leu	1	1	Dipeptide
PP_048254_280.1293805	280.129	Asn-Phe	1	1	Dipeptide
PP_039816_247.1287756	247.129	Asp-Leu	1	1	Dipeptide
PP_048508_281.1129813	281.113	Asp-Phe	1	1	Dipeptide
PP_053070_297.106731_	297.107	Asp-Tyr	1	1	Dipeptide
PN_12479_242.0778517_	242.078	Cytidine	1	1	Pyrimidin
PN_19719_322.0442028_	322.044	Cytidine 3' - monophosphate	1	1	Nucleotide
PN_19714_322.0442815_	322.044	Cytidine 5'- monophosphate	1	1	Nucleotide
PP_040965_252.109143_	252.109	Deoxyadenosine	1	1	Nucleoside
PN_54982_784.1504114_	784.15	Flavine adenine dinucleotide (FAD)	1	1	Co-factor
PN_31959_455.0975246_	455.098	Flavine mononucleotide (FMN)	1	1	Co-factor
PP_042966_260.1608306	260.161	Gln-Leu	1	1	Dipeptide
PP_056939_310.1396872	310.14	Gln-Tyr	1	1	Dipeptide
PP_039815_247.12915_2	247.129	Glu-Val	1	1	Dipeptide
PN_04871_159.07658_0.	159.077	Gly-gamma-aminobutyric acid|Ala-Ala	1	1	Other
PP_032826_223.1078572	223.108	Gly-Phe	1	1	Dipeptide
PP_017988_173.0922807	173.092	Gly-Pro	1	1	Dipeptide
PP_043474_262.1185332	262.119	Gly-Trp	1	1	Dipeptide
PP_037723_239.1026977	239.103	Gly-Tyr	1	1	Dipeptide
PP_012940_152.0563264	152.056	Guanine	1	1	Purine
PP_049269_284.099117_	284.099	Guanosine	1	1	Nucleoside
PN_23689_362.0508309_	362.051	Guanosine 5´-monophosphate	1	1	Nucleotide
PP_045090_269.1610708	269.161	His-Leu	1	1	Dipeptide
PP_059251_319.1395138	319.14	His-Tyr	1	1	Dipeptide
PP_027617_203.1393711	203.139	Ile-Ala	1	1	Dipeptide
PP_050700_288.2027196	288.203	Ile-Arg	1	1	Dipeptide
PP_039545_246.1449628	246.145	Ile-Asn	1	1	Dipeptide
PP_039814_247.1290536	247.129	Ile-Asp	1	1	Dipeptide
PP_042959_260.1608883	260.161	Ile-Gln	1	1	Dipeptide
PP_043230_261.1446284	261.145	Ile-Glu	1	1	Dipeptide
PP_045089_269.1611562	269.161	Ile-His|Leu-His	1	1	Dipeptide
PP_039335_245.1862569	245.186	Ile-Leu	1	1	Dipeptide
PP_043725_263.1422317	263.142	Ile-Met	1	1	Dipeptide
PP_047939_279.1703699	279.17	Ile-Phe	1	1	Dipeptide
PP_034436_229.1549818	229.155	Ile-Pro	1	1	Dipeptide
PP_031778_219.1342124	219.134	Ile-Ser	1	1	Dipeptide
PP_035753_233.1499081	233.15	Ile-Thr	1	1	Dipeptide
PN_14547_267.0731907_	267.073	Inosine	1	1	Nucleoside
PP_004923_123.0561932	123.056	Isonicotinamide	1	1	Co-factor
PP_027618_203.1393045	203.139	Leu-Ala	1	1	Dipeptide
PP_043235_261.1448572	261.145	Leu-Glu	1	1	Dipeptide
PP_022992_189.123624_	189.124	Leu-Gly	1	1	Dipeptide
PP_039334_245.1860282	245.186	Leu-Ile	1	1	Dipeptide
PP_043726_263.142466_	263.142	Leu-Met	1	1	Dipeptide
PP_035754_233.149462_	233.149	Leu-Thr	1	1	Dipeptide
PP_058995_318.1812066	318.181	Leu-Trp|Trp-Ile	1	1	Dipeptide
PP_035199_231.1707215	231.171	Leu-Val|Val-Ile	1	1	Dipeptide
PN_03777_146.0447333_	146.045	L-Glutamic acid	1	1	Aminoacid
PP_006958_132.1030749	132.103	L-Leucine	1	1	Aminoacid
PP_012459_150.0582077	150.058	L-Methionine	1	1	Aminoacid
PP_003516_116.0716673	116.072	L-Proline	1	1	Aminoacid
PP_028095_205.0971766	205.097	L-Tryptophan	1	1	Aminoacid
PP_020284_182.0811449	182.081	L-Tyrosine	1	1	Aminoacid
PP_038667_243.0876308	243.088	Lumichrome	1	1	Other
PP_003922_118.0873623	118.087	L-Valine	1	1	Aminoacid
PP_042993_260.1966999	260.197	Lys-Ile	1	1	Dipeptide
PP_052256_294.1810347	294.181	Lys-Phe	1	1	Dipeptide
PP_056966_310.1758958	310.176	Lys-Tyr	1	1	Dipeptide
PP_039591_246.1811415	246.181	Lys-Val	1	1	Dipeptide
PN_07993_190.0536794_	190.054	N-Acetyl-L-methionine	1	1	Other
PP_004924_123.0562698	123.056	Nicotinamide	1	1	Co-factor
PP_128480_664.1161275	664.116	Nicotinamide adenine dinucleotide	1	1	Co-factor
PN_53824_742.0699186_	742.07	Nicotinamide adenine dinucleotide phosphate (NADP)	1	1	Co-factor
PN_10299_218.1028831_	218.103	Pantothenic acid (Vitamine B5)	1	1	Co-factor
PP_048258_280.1288062	280.129	Phe-Asn	1	1	Dipeptide
PP_048500_281.1125878	281.113	Phe-Asp	1	1	Dipeptide
PP_052224_294.1444237	294.144	Phe-Gln	1	1	Dipeptide
PP_052557_295.1292616	295.129	Phe-Glu	1	1	Dipeptide
PP_032827_223.1080133	223.108	Phe-Gly	1	1	Dipeptide
PP_047942_279.1703419	279.17	Phe-Ile	1	1	Dipeptide
PP_044595_267.1338498	267.134	Phe-Thr	1	1	Dipeptide
PP_006312_130.0872684	130.087	Pipecolic Acid	1	1	Other
PP_022247_187.1077847	187.108	Pro-Ala	1	1	Dipeptide
PP_038953_244.1285323	244.129	Pro-Gln	1	1	Dipeptide
PP_043727_263.1389134	263.139	Pro-Phe	1	1	Dipeptide
PP_031294_217.1183331	217.118	Pro-Thr	1	1	Dipeptide
PP_030604_215.1391182	215.139	Pro-Val	1	1	Dipeptide
PP_016669_168.0657773	168.066	Pyridoxal	1	1	Co-factor
PP_039948_248.0317249	248.032	Pyridoxal phosphate	1	1	Co-factor
PP_074101_377.1454526	377.145	Riboflavin	1	1	Co-factor
PP_075912_385.1290652	385.129	S-Adenosyl-L-homocysteine	1	1	Other
PP_031790_219.1341741	219.134	Ser-Ile	1	1	Dipeptide
PP_031791_219.1339262	219.134	Ser-Leu	1	1	Dipeptide
PP_004144_119.0500053	119.05	Ser-Met	1	1	Dipeptide
PP_041206_253.1182653	253.118	Ser-Phe	1	1	Dipeptide
PP_027563_203.1027786	203.103	Ser-Pro	1	1	Dipeptide
PP_051665_292.1290327	292.129	Ser-Trp	1	1	Dipeptide
PP_045018_269.1134381	269.113	Ser-Tyr	1	1	Dipeptide
PP_028131_205.1187298	205.119	Ser-Val	1	1	Dipeptide
PP_035756_233.1499215	233.15	Thr-Ile	1	1	Dipeptide
PP_035755_233.1497045	233.15	Thr-Leu	1	1	Dipeptide
PP_044598_267.1341065	267.134	Thr-Phe	1	1	Dipeptide
PP_049001_283.1288215	283.129	Thr-Tyr	1	1	Dipeptide
PP_031779_219.1340547	219.134	Thr-Val	1	1	Dipeptide
PN_12391_241.0826998_	241.083	Thymidine	1	1	Nucleoside
PP_063672_334.1405467	334.141	Trp-Glu	1	1	Dipeptide
PP_041198_253.1181358	253.118	Tyr-Ala	1	1	Dipeptide
PP_052862_296.12385_1	296.124	Tyr-Asn	1	1	Dipeptide
PP_053071_297.1078262	297.108	Tyr-Asp	1	1	Dipeptide
PP_056942_310.1396142	310.14	Tyr-Gln	1	1	Dipeptide
PP_057261_311.123408_	311.123	Tyr-Glu	1	1	Dipeptide
PP_037722_239.1026743	239.103	Tyr-Gly	1	1	Dipeptide
PP_062233_329.1497755	329.15	Tyr-Phe	1	1	Dipeptide
PP_066054_345.1443107	345.144	Tyr-Tyr	1	1	Dipeptide
PN_12550_243.0620231_	243.062	Uridine	1	1	Nucleoside
PP_022990_189.1235696	189.124	Val-Ala	1	1	Dipeptide
PP_046471_274.1871505	274.187	Val-Arg	1	1	Dipeptide
PP_035713_233.1133525	233.113	Val-Asp	1	1	Dipeptide
PP_039547_246.1450389	246.145	Val-Gln	1	1	Dipeptide
PP_039810_247.1291649	247.129	Val-Glu	1	1	Dipeptide
PP_018527_175.1080202	175.108	Val-Gly	1	1	Dipeptide
PP_039590_246.1811891	246.181	Val-Lys	1	1	Dipeptide
PP_040318_249.1271583	249.127	Val-Met	1	1	Dipeptide
PP_044144_265.1551423	265.155	Val-Phe	1	1	Dipeptide
PN_09171_203.1030155_	203.103	Val-Ser	1	1	Dipeptide
PP_031786_219.1340444	219.134	Val-Thr	1	1	Dipeptide
PP_055150_304.1656804	304.166	Val-Trp	1	1	Dipeptide
PP_048539_281.1496326	281.15	Val-Tyr	1	1	Dipeptide
PP_013138_153.0407646	153.041	Xanthine	1	1	Purine
PN_15979_283.0680694_	283.068	Xanthosine	1	1	Nucleoside
PP_027500_203.0529401	203.053	alpha-D-Talose	1	0	Sugar
PP_060075_322.1869155	322.187	Arg-Phe	1	0	Dipeptide
PP_001834_104.1081534	104.108	Choline	1	0	Other
PP_052229_294.1448221	294.145	Gln-Phe	1	0	Dipeptide
PP_039557_246.1450545	246.145	Gln-Val	1	0	Dipeptide
PP_042992_260.1971106	260.197	Ile-Lys	1	0	Dipeptide
PP_035201_231.1705456	231.171	Ile-Val	1	0	Dipeptide
PN_02600_133.0129463_	133.013	L-(-)-Malic acid	1	0	Other
PP_039336_245.1859942	245.186	Leu-Leu	1	0	Dipeptide
PN_15502_277.1553697_	277.155	Leu-Phe	1	0	Dipeptide
PP_052595_295.1650522	295.165	Leu-Tyr	1	0	Dipeptide
PN_01534_122.0235715_	122.024	Nicotinic acid	1	0	Co-factor
PP_060077_322.1868604	322.187	Phe-Arg	1	0	Dipeptide
PP_047934_279.1700635	279.17	Phe-Leu|Leu-Phe	1	0	Dipeptide
PP_053104_297.1264944	297.126	Phe-Met	1	0	Dipeptide
PP_057831_313.1545977	313.155	Phe-Phe	1	0	Dipeptide
PP_006242_130.0509479	130.051	Pyroglutamic acid	1	0	Other
PP_027656_203.2233247	203.223	Spermine	1	0	Other
PN_19646_321.0481534_	321.048	Thymidine 5'-monophosphate	1	0	Nucleotide
PP_052593_295.1650409	295.165	Tyr-Leu	1	0	Dipeptide
PN_19796_323.0284167_	323.028	Uridine 5"-monophosphate	1	0	Nucleotide
PP_036452_235.0934478	235.093	Asp-Thr|Ser-Glu|Thr-Asp	0	0
PP_046975_276.1191603	276.119	Gln-Glu	0	0
PN_15196_274.1039358_	274.104	Glu-Gln	0	0
PN_30792_442.0168806_	442.017	Guanosine 5'-diphosphate	0	0
PP_045092_269.1609499	269.161	His-Ile	0	0
PP_054841_303.1452834	303.145	His-Phe	0	0
PP_009328_137.0455089	137.046	Hypoxanthine	0	0
PN_51197_664.1177177_	664.118	NADH	0	0
PP_044143_265.1546358	265.155	Phe-Val	0	0
PP_039780_247.1112675	247.111	Pro-Met	0	0
PP_040721_251.1063677	251.106	Thr-Met	0	0
PP_059453_320.124413_	320.124	Trp-Asp	0	0
PP_064591_338.1816645	338.182	Tyr-Arg	0	0
PP_049018_283.128533_	283.129	Tyr-Thr	0	0
PP_041713_255.1447396	255.145	Val-His	0	0
PP_028130_205.1185957	205.119	Val-Ser	0	0
PP_026065_197.1537801	197.154	(2E)-11-Hydroxy-2-dodecenoic acid	0	0
PN_21858_343.1399576_	343.14	[2-[(E)-3,4-dihydroxypent-1-enyl]-6-oxooxan-3-yl] (E)-2-methylbut-2-enoate	0	0
PN_20216_327.1085155_	327.109	1-(4-hydroxyphenyl)-3-[(2R,3R,4S,5S,6R)-3,4,5-trihydroxy-6-(hydroxymethyl)oxan-2-yl]oxypropan-1-one	0	0
PP_032328_221.1383281	221.138	15-Crown-5	0	0
PP_000778_102.0559834	102.056	1-Aminocyclopropanecarboxylic acid	0	0
PP_002922_112.04016_1	112.04	2,5-Dihydroxypyridine	0	0
PN_13324_252.0874568_	252.087	2-[(2,4-dihydroxy-3,5,6-trimethylbenzoyl)amino]acetic acid	0	0
PP_002040_106.0872406	106.087	2-Amino-2-methyl-1,3-propanediol	0	0
PN_17961_304.0337033_	304.034	2'3' Cyclic Cytidine monophosphate	0	0
PN_18137_306.0488006_	306.049	2'-Deoxycytidine-5'-monophosphate	0	0
PN_04349_153.0163073_	153.016	3,4-Dihydroxybenzoic acid	0	0
PP_004830_122.0970844	122.097	3,4-Dimethylaniline	0	0
PN_28468_415.1971565_	415.197	3,5,5-trimethyl-4-[(E)-3-[(2R,3R,4S,5S,6R)-3,4,5-trihydroxy-6-(hydroxymethyl)oxan-2-yl]oxybut-1-enyl]cyclohex-2-en-1-one	0	0
PP_001803_104.0717457	104.072	3-Aminoisobutyric acid|N,N-Dimethylglycine|(R)-2-Aminobutanoic acid	0	0
PP_040346_249.1485538	249.149	4-[(2E)-3,7-dimethyl-5-oxoocta-2,6-dienyl]-3-methylideneoxolan-2-one	0	0
PP_009900_138.0550734	138.055	4-Aminobenzoic acid	0	0
PP_028516_207.1382632	207.138	4-hydroxy-4-[(E)-3-hydroxybut-1-enyl]-3,5,5-trimethylcyclohex-2-en-1-one	0	0
PP_005451_126.0671862	126.067	5-Methylcytosine	0	0
PN_03731_145.0497034_	145.05	Adipic acid	0	0
PP_015191_161.0921813	161.092	Ala-Ala	0	0
PN_09154_203.0671124_	203.067	Ala-Asp_[M-H]-	0	0
PN_10188_217.082432_0	217.082	Ala-Glu_[M-H]-| Glu-Ala_[M-H]-	0	0
PP_011883_147.0765709	147.077	Ala-Gly	0	0
PP_033832_227.1157496	227.116	Ala-His|His-Ala	0	0
PP_032283_221.0956206	221.096	Ala-Met	0	0
PP_024131_191.1027475	191.103	Ala-Thr|Thr-Ala	0	0
PP_046997_276.1339098	276.134	Ala-Trp	0	0
PN_06483_175.0466024_	175.047	Allantoic acid	0	0
PP_018743_176.0919023	176.092	alpha-aminopimelic acid	0	0
PN_03714_145.0131101_	145.013	alpha-Ketoglutaric acid	0	0
PP_045902_272.1714881	272.171	Arg-Pro	0	0
PN_06470_175.0238253_	175.024	Ascorbic acid	0	0
PP_043204_261.1188181	261.119	Asn-Gln|Gln-Asn	0	0
PP_043461_262.1032977	262.103	Asn-Glu	0	0
PP_039559_246.1452448	246.145	Asn-Ile	0	0
PN_14157_262.0868957_	262.087	Asn-Met_[M-H]-	0	0
PP_034731_230.1136809	230.114	Asn-Pro	0	0
PP_059253_319.1392968	319.139	Asn-Trp	0	0
PP_052852_296.1240217	296.124	Asn-Tyr	0	0
PP_035447_232.1295826	232.13	Asn-Val	0	0
PP_028070_205.0812989	205.081	Asp-Ala|Glu-Gly|Gly-Glu	0	0
PP_024083_191.0663689	191.066	Asp-Gly|Gly-Asp	0	0
PN_14717_269.0872141_	269.087	Asp-His_[M-H]-| His-Asp_[M-H]-	0	0
PP_044089_265.0853567	265.085	Asp-Met	0	0
PP_035083_231.097736_	231.098	Asp-Pro	0	0
PP_032257_221.0771806	221.077	Asp-Ser|Ser-Asp	0	0
PP_035717_233.1132328	233.113	Asp-Val	0	0
PN_19054_315.1090456_	315.109	Benzyl beta-D-glucopyranoside	0	0
PN_07560_187.1332635_	187.133	beta-Hydroxycapric acid	0	0
PP_007895_134.0821405	134.082	beta-Hydroxynorvaline|N-(2-Hydroxyethyl)-beta-alanine	0	0
PP_003928_118.0872561	118.087	Betaine|5-Aminovaleric acid	0	0
PN_31061_445.0528018_	445.053	Cytidine 5'-diphosphoethanolamine	0	0
PP_002935_112.0515779	112.052	Cytosine	0	0
PN_03906_147.028865_1	147.029	D-(-)-Citramalic acid	0	0
PN_08298_193.0346878_	193.035	D-Galacturonic acid|D-Glucuronic acid	0	0
PN_08477_195.0503251_	195.05	D-Gluconic acid|D-Galactonic acid	0	0
PN_09561_209.0297271_	209.03	D-Saccharic acid	0	0
PN_05774_169.0131187_	169.013	Gallate	0	0
PP_017777_172.1698014	172.17	Geraniol|Fenchyl alcohol	0	0
PP_063434_333.1552371	333.155	Gln-Trp	0	0
PP_043676_263.087338_	263.087	Glu-Asp	0	0
PN_45541_551.1830948_	551.183	Glu-Glu	0	0
PP_043237_261.1448057	261.145	Glu-Ile	0	0
PP_043238_261.1445835	261.145	Glu-Leu	0	0
PP_010410_140.0526019	140.053	Glu-Met	0	0
PP_039237_245.1134833	245.113	Glu-Pro	0	0
PP_040289_249.1079967	249.108	Glu-Thr|Thr-Glu	0	0
PN_06004_171.0053425_	171.005	Glycerol-3-phosphate	0	0
PP_007125_133.0614435	133.061	Gly-Gly	0	0
PP_029906_213.1000746	213.1	Gly-His	0	0
PP_022996_189.123615_	189.124	Gly-Ile	0	0
PP_019134_177.0872571	177.087	Gly-Thr|Ser-Ala|Thr-Gly	0	0
PP_018528_175.1079662	175.108	Gly-Val	0	0
PP_041230_253.1289908	253.129	His-Pro	0	0
PP_065388_342.1564131	342.156	His-Trp	0	0
PP_041714_255.1437456	255.144	His-Val	0	0
PP_008631_136.0425506	136.043	Homocysteine	0	0
PP_039333_245.1864008	245.186	Ile-Ile	0	0
PP_058994_318.1814535	318.181	Ile-Trp	0	0
PP_064146_336.1662202	336.166	Isopentenyl adenosine	0	0
PP_050238_287.0548119	287.055	Kaempferol	0	0
PP_121582_595.167151_	595.167	Kaempferol 3-O-glucoside 7-O-rhamnoside	0	0
PN_02410_131.0451872_	131.045	L-Asparagine	0	0
PP_027857_204.0983894	204.098	Asp-Ala|Gly-Glu|Glu-Gly	0	0
PP_014083_157.060885_	157.061	L-beta-Imidazolelactic acid	0	0
PP_018765_176.1031564	176.103	L-Citrulline	0	0
PN_06249_173.0081753_	173.008	L-Dehydroascorbic acid	0	0
PN_04435_154.0611902_	154.061	L-Histidine	0	0
PP_011921_147.1129467	147.113	L-Lysine	0	0
PP_039002_244.1655761	244.166	L-Lysyl-L-proline	0	0
PP_015768_164.0743252	164.074	L-Methionine methylsulfonium	0	0
PP_016115_166.0535831	166.054	L-Methionine sulfoxide	0	0
PP_047842_279.1010768	279.101	Met-Glu	0	0
PN_30223_435.1509612_	435.151	Loganin	0	0
PP_007214_133.0982335	133.098	L-Ornithine	0	0
PP_052257_294.1811193	294.181	Phe-Lys	0	0
PP_001999_106.0509091	106.051	L-Serine	0	0
PN_04064_149.0081294_	149.008	L-Tartaric acid	0	0
PP_004403_120.0666055	120.067	L-Threonine|Allothreonine|gamma-Amino-beta-hydroxybutyric acid	0	0
PP_054567_302.1499812	302.15	Trp-Pro	0	0
PP_063497_333.1912437	333.191	Lys-Trp	0	0
PP_032289_221.0957123	221.096	Met-Ala	0	0
PN_14151_262.0877895_	262.088	Met-Asn	0	0
PP_044080_265.0854287	265.085	Met-Asp	0	0
PP_028451_207.0800227	207.08	Met-Gly	0	0
PP_043731_263.1430296	263.143	Met-Ile	0	0
PP_048477_281.0997286	281.1	Met-Met	0	0
PP_053101_297.1266801	297.127	Met-Phe	0	0
PP_037305_237.091042_	237.091	Met-Ser	0	0
PP_040735_251.1064589	251.106	Met-Thr	0	0
PP_064131_336.1372118	336.137	Met-Trp	0	0
PP_057794_313.1214246	313.121	Met-Tyr|Tyr-Met	0	0
PP_040321_249.1269982	249.127	Met-Val	0	0
PN_10991_225.0628295_	225.063	muco-Inositol	0	0
PN_29126_423.1626891_	423.163	N,N'-Diacetylchitobiose	0	0
PP_031755_219.1131049	219.113	N-Acetyl-5-hydroxytryptamine	0	0
PP_032585_222.0970222	222.097	N-Acetyl-D-galactosamine|N-Acetyl-D-glucosamine|N-Acetyl-D-mannosamine	0	0
PN_05170_162.0221842_	162.022	N-Acetyl-L-cysteine	0	0
PP_018524_175.1075595	175.108	N-Acetyl-L-ornithine	0	0
PP_006678_131.1189741	131.119	N-Acetylputrescine	0	0
PN_12755_245.0933766_	245.093	N-Acetyltryptophane	0	0
PP_023026_189.1601063	189.16	N-epsilon,N-epsilon,N-epsilon-Trimethyllysine	0	0
PP_038029_240.2320724	240.232	Nerolidol	0	0
PP_009894_138.0547889	138.055	N-Methylnicotinate	0	0
PP_027876_204.1229454	204.123	O-Acetyl-L-carnitine	0	0
PN_06295_173.0809554_	173.081	Octanedioic acid	0	0
PN_05317_163.0391139_	163.039	p-Coumaric acid	0	0
PP_037318_237.1235223	237.124	Phe-Ala	0	0
PN_09569_209.0448002_	209.045	Phenylpyruvic acid	0	0
PP_062231_329.1492215	329.149	Phe-Tyr	0	0
PN_06992_181.0497924_	181.05	p-Hydroxyphenyllactic acid	0	0
PP_035093_231.097883_	231.098	Pro-Asp	0	0
PP_017987_173.0924173	173.092	Pro-Gly	0	0
PP_034440_229.1549355	229.155	Pro-Ile	0	0
PP_039003_244.1657058	244.166	Pro-Lys	0	0
PP_003210_114.0557672	114.056	Propargylglycine	0	0
PP_027565_203.1025936	203.103	Pro-Ser	0	0
PP_040237_249.063623_	249.064	Pyridoxamine-5'-phosphate	0	0
PP_017208_170.0809642	170.081	Pyridoxol	0	0
PP_123275_611.1615346	611.162	Quercetin 3-O-glucoside 7-O-rhamnoside	0	0
PN_08117_191.0553483_	191.055	Quinic acid	0	0
PP_079633_399.1447426	399.145	S-Adenosyl methionine	0	0
PP_028471_207.0987019	207.099	Ser-Thr|Thr-Ser	0	0
PN_06274_173.0447401_	173.045	Shikimic acid	0	0
PP_033309_225.0762898	225.076	Sinapic acid	0	0
PP_011726_146.1653498	146.165	Spermidine	0	0
PP_044101_265.1117719	265.112	Thiamine	0	0
PP_047043_276.1663762	276.166	Thr-Arg	0	0
PP_031295_217.1185448	217.119	Thr-Pro	0	0
PP_032298_221.1131425	221.113	Thr-Thr	0	0
PP_055645_306.1447874	306.145	Thr-Trp	0	0
PP_046994_276.1343918	276.134	Trp-Ala	0	0
PP_070078_361.1975057	361.198	Trp-Arg	0	0
PP_059252_319.1385184	319.139	Trp-Asn	0	0
PP_043473_262.119066_	262.119	Trp-Gly	0	0
PP_058997_318.1810535	318.181	Trp-Leu	0	0
PP_063494_333.1916725	333.192	Trp-Lys	0	0
PP_051670_292.1293113	292.129	Trp-Ser	0	0
PP_055650_306.144801_	306.145	Trp-Thr	0	0
PP_059243_319.1397036	319.14	Tyr-His	0	0
PP_052596_295.1653635	295.165	Tyr-Ile	0	0
PP_056971_310.1759056	310.176	Tyr-Lys	0	0
PP_047879_279.1329892	279.133	Tyr-Pro	0	0
PP_045028_269.113101_	269.113	Tyr-Ser	0	0
PN_05649_167.0200216_	167.02	Uric acid	0	0
PP_035453_232.1295239	232.13	Val-Asn	0	0
PP_030612_215.1394256	215.139	Val-Pro	0	0
PP_013164_153.0547588	153.055	Vanillin	0	0

## Sheet: Dataset S2
Dataset S2. Normalized protein data. Data are median of n=3. The peak ID contains: UNIPROT identifier and short name. "0" indicates no detection.
	A04	A05	A06	A07	A08	A09	A10	A11	A12	A13	A14	A15	B15	B14	B13	B12	B11	B10	B09	B08	B07	B06	B05	B04	B03	B02	B01	C01	C02	C03	C04	C05	C06	C07	C08	C09	C10
Peak.ID	1215kDa	1072kDa	946kDa	835kDa	737kDa	650kDa	574kDa	506kDa	447kDa	394kDa	348kDa	307kDa	271kDa	239kDa	211kDa	186kDa	164kDa	145kDa	128kDa	113kDa	100kDa	88kDa	78kDa	68kDa	60kDa	53kDa	47kDa	42kDa	37kDa	32kDa	29kDa	25kDa	22kDa	20kDa	17kDa	15kDa	13kDa
sp|A0MDQ1|URM11_ARATH	0	0	0	0	0	0	0	0	0	0	0	0	0	0	0	0	0	0	0	0	0	0	0	0	0	0	0	0	9.28943e+06	8.13674e+06	3.01948e+07	9.69034e+07	4.03753e+08	1.39073e+09	3.82847e+09	4.44451e+09	6.16362e+09
tr|A0A1I9LSI2|A0A1I9LSI2_ARATH;tr|A0A1I9LSI1|A0A1I9LSI1_ARATH;sp|A1L4V7|DCYD2_ARATH;sp|A1L4V7-2|DCYD2_ARATH;tr|A0A1I9LSI3|A0A1I9LSI3_ARATH	0	0	0	0	0	0	0	0	0	0	0	0	0	0	0	0	0	0	0	3.47155e+07	8.62352e+06	0	0	0	0	0	0	0	0	0	0	0	0	0	0	0	0
tr|A0A1I9LRE5|A0A1I9LRE5_ARATH;sp|A1XJK0|TI224_ARATH;tr|A0A1I9LRE4|A0A1I9LRE4_ARATH;sp|A2RVP7|TI221_ARATH	3.07056e+08	6.27367e+07	6.45066e+06	0	0	0	0	0	0	0	0	0	0	0	0	0	0	0	0	0	0	0	0	0	0	0	0	0	0	0	0	0	0	0	0	0	0
sp|A2RVK7|RP41L_ARATH	0	0	8.9618e+06	1.0729e+07	4.73075e+07	5.93272e+07	8.14228e+07	3.99482e+08	5.98754e+08	1.73443e+09	2.47532e+09	2.17944e+09	1.51185e+09	8.65024e+08	7.86929e+08	7.12094e+08	4.88456e+08	3.13796e+08	1.5168e+08	8.28845e+07	1.87635e+07	0	3.93239e+06	0	0	0	0	0	0	0	0	0	0	0	0	0	0
sp|A2RVM0-2|TIC32_ARATH;sp|A2RVM0|TIC32_ARATH;sp|A2RVM0-3|TIC32_ARATH	1.05811e+09	5.6932e+08	1.60552e+08	6.16975e+07	2.35178e+07	0	3.32984e+06	0	0	0	0	0	0	0	0	0	0	0	0	0	0	0	0	0	0	0	0	0	0	0	0	0	0	0	0	0	0
sp|A2RVS4|AIGLC_ARATH	0	0	0	0	0	0	0	0	0	0	0	0	0	0	0	0	0	0	0	0	0	0	0	0	0	0	0	0	0	3.78919e+08	2.37151e+09	6.81867e+09	7.65566e+09	6.45526e+09	3.95681e+09	1.35033e+09	6.62895e+08
sp|A2RVS6-2|SR34A_ARATH;sp|A2RVS6|SR34A_ARATH	7.83788e+06	1.49519e+07	0	0	0	0	0	0	0	9.78916e+06	0	0	8.32604e+06	6.97318e+07	1.04264e+08	9.45352e+07	2.11532e+08	2.61819e+08	2.34829e+08	4.44564e+08	4.3524e+08	5.36848e+08	5.35854e+08	6.49237e+08	8.55653e+08	9.16537e+08	9.08252e+08	5.98269e+08	3.46339e+08	2.30195e+08	8.39902e+07	4.05203e+07	4.83076e+06	3.2874e+07	1.59856e+07	4.24795e+06	0
sp|A2RVV7-3|FOLD1_ARATH;sp|A2RVV7|FOLD1_ARATH;sp|A2RVV7-2|FOLD1_ARATH	0	0	0	0	0	0	0	0	0	0	0	0	0	0	0	0	0	0	0	0	2.99738e+07	5.94803e+07	1.29641e+08	1.46038e+08	6.64195e+07	2.63523e+07	3.95274e+06	0	0	0	0	0	0	0	0	0	0
sp|A3KPE8|SDN1_ARATH;tr|A0A1I9LRJ2|A0A1I9LRJ2_ARATH	0	0	0	0	0	0	0	0	0	0	0	0	0	0	0	0	0	0	0	0	0	0	0	4.83232e+07	1.3896e+08	2.14578e+08	1.93571e+08	5.17349e+07	0	0	0	0	0	0	0	0	0
sp|A3KPF2|ANM14_ARATH;sp|A3KPF2-2|ANM14_ARATH	0	0	0	0	1.76571e+08	1.62618e+09	4.82854e+09	6.33389e+09	4.6154e+09	2.32507e+09	8.59764e+08	2.88208e+08	3.17267e+07	0	0	0	0	0	0	0	0	0	0	0	0	0	0	0	0	0	0	0	0	0	0	0	0
sp|A3KPF5|PDI15_ARATH	8.47013e+07	0	0	0	0	0	0	0	0	0	0	0	0	0	0	0	2.79805e+07	2.37323e+08	7.48476e+08	8.5976e+08	5.42377e+08	2.01596e+08	3.83424e+07	0	5.56294e+06	0	4.0867e+06	0	0	7.62027e+06	7.62929e+06	8.34003e+06	1.1971e+07	0	0	0	0
sp|A3KPF8|PP131_ARATH	0	0	0	0	0	0	0	3.96661e+06	1.39626e+07	5.62005e+07	2.23319e+08	8.59833e+06	3.554e+07	0	0	0	0	0	0	0	0	0	0	0	2.06591e+07	9.15719e+07	2.21955e+08	2.70237e+08	2.02913e+08	2.83861e+08	1.65265e+08	7.05655e+07	3.47224e+07	0	1.14539e+07	0	0
sp|A4FVR1|GIP1L_ARATH	0	0	0	0	0	0	0	0	0	9.02067e+06	2.14571e+07	1.26963e+07	1.91087e+07	0	2.96849e+07	1.47842e+07	3.53443e+07	0	1.3594e+07	0	0	0	0	0	0	0	7.3521e+06	0	1.14173e+07	6.34298e+06	9.77774e+06	6.63924e+06	4.36353e+07	1.10565e+08	2.01041e+08	2.84873e+08	2.73363e+08
sp|A4GNA8|PSD3_ARATH	1.35406e+08	3.84943e+07	0	0	0	0	0	0	0	0	0	0	0	0	0	0	0	0	0	632169	2.11367e+06	0	0	0	0	0	0	0	0	0	0	0	0	0	0	0	0
sp|A4GSN8|NUA_ARATH;sp|A4GSN8-2|NUA_ARATH;sp|A4GSN8-3|NUA_ARATH	2.04498e+09	8.71766e+09	5.02944e+09	2.55989e+09	1.11181e+09	5.43919e+08	1.74673e+08	6.85553e+07	3.62195e+06	0	0	0	2.16762e+07	0	0	1.37677e+07	8.76077e+06	0	1.70343e+07	0	0	0	0	0	0	0	0	0	0	0	0	1.34982e+07	1.30222e+07	8.36824e+06	0	0	0
sp|A7WM73|HEXO1_ARATH	0	0	0	0	0	0	0	0	0	0	0	0	1.73504e+07	5.01052e+07	3.06506e+08	9.6133e+08	2.27174e+09	2.80003e+09	2.05665e+09	8.85626e+08	2.12315e+08	1.72242e+07	8.56867e+06	0	0	0	0	0	0	0	1.45649e+08	0	0	0	0	0	0
sp|A8MRP2|AIGLD_ARATH;tr|F4IPN3|F4IPN3_ARATH;tr|F4IPN4|F4IPN4_ARATH	5.99234e+06	0	0	1.36754e+06	0	0	0	0	0	0	0	0	0	0	0	0	0	0	0	0	0	0	0	0	0	0	0	0	0	1.56442e+07	3.04707e+08	1.44751e+09	3.74976e+09	3.28264e+09	2.55773e+09	1.40015e+09	6.3432e+08
sp|A8MRX0|GSOX5_ARATH;sp|A8MRX0-2|GSOX5_ARATH	0	0	0	0	0	0	0	0	0	0	0	0	0	0	0	0	0	0	0	0	0	0	0	4.25463e+06	2.79416e+08	1.23332e+09	1.91805e+09	1.72105e+09	7.20799e+08	2.56099e+08	8.84684e+07	9.39319e+06	1.33506e+06	0	0	0	0
sp|A8MS41-5|CCR4D_ARATH;sp|A8MS41-3|CCR4D_ARATH;sp|A8MS41-6|CCR4D_ARATH;sp|A8MS41-2|CCR4D_ARATH;sp|A8MS41|CCR4D_ARATH;sp|A8MS41-4|CCR4D_ARATH	0	0	0	0	0	0	0	0	0	0	0	0	0	0	0	0	0	0	0	0	0	0	0	2.69643e+07	1.64667e+08	4.54964e+08	4.56396e+08	2.84991e+08	8.17273e+07	0	0	0	0	0	0	0	0
sp|A8MS68-2|PLPD1_ARATH;sp|A8MS68|PLPD1_ARATH	3.91204e+09	6.93853e+09	4.24155e+09	1.66474e+09	1.01779e+09	6.53162e+08	4.69556e+08	3.08776e+08	1.55624e+08	1.1414e+08	1.23901e+08	5.95425e+07	7.67275e+07	1.54114e+08	2.67716e+08	4.0963e+08	7.51143e+08	9.94165e+08	1.13001e+09	1.19363e+09	6.1682e+08	2.40885e+08	3.47199e+07	8.82858e+06	6.13696e+06	0	0	0	0	0	0	0	0	0	0	2.50677e+06	0
sp|A8MS85|SPT61_ARATH;tr|F4I9Y9|F4I9Y9_ARATH;tr|F4I9Y7|F4I9Y7_ARATH	0	0	0	0	0	7.65938e+07	3.11504e+08	7.93984e+08	2.65594e+09	4.30036e+09	4.26372e+09	2.07603e+09	5.84456e+08	1.85465e+08	6.83038e+07	5.46924e+07	2.93161e+07	4.90067e+06	0	0	0	0	0	0	0	0	0	0	0	0	0	0	0	0	0	0	0
sp|A8R7E6|CERK1_ARATH	0	0	0	0	0	0	0	0	0	0	0	0	0	0	0	0	0	0	0	0	0	0	0	0	0	0	0	0	6.35731e+06	4.20385e+08	2.63746e+07	1.4446e+07	0	0	0	0	0
sp|A8R7K9|VP35C_ARATH	0	0	0	0	0	0	0	1.38915e+07	0	3.70744e+07	1.06642e+08	8.24445e+08	1.79324e+09	2.21571e+09	1.81438e+09	1.0002e+09	4.1454e+08	8.87483e+07	1.49333e+07	0	0	0	0	0	0	0	0	0	0	0	0	0	0	0	0	0	0
sp|A9LLI7|RP6L2_ARATH	2.89506e+06	0	0	0	0	6.25633e+06	8.39622e+07	7.22258e+08	1.84802e+09	2.97287e+09	2.44656e+09	1.93803e+09	1.24375e+09	7.70221e+08	6.22927e+08	3.4308e+08	1.94873e+08	4.38036e+07	0	0	0	0	0	0	0	0	0	0	0	0	0	0	0	0	0	0	0
sp|A9LNK9|CPSF_ARATH;sp|A9LNK9-2|CPSF_ARATH	1.33029e+07	6.57754e+06	3.60948e+06	0	0	9.03238e+06	1.50351e+07	2.34249e+07	1.9996e+07	1.24501e+07	0	4.70908e+06	0	7.51832e+06	3.21641e+06	2.96251e+06	0	0	804512	0	0	0	0	0	0	0	0	0	0	0	0	0	0	0	0	0	0
sp|A9QM73|SMG7_ARATH	0	0	0	0	0	0	0	1.63544e+07	1.38804e+08	3.76923e+08	3.76682e+08	2.6915e+08	1.43861e+08	4.81207e+07	2.18056e+07	1.57846e+07	9.9328e+06	0	0	0	0	0	0	0	0	0	0	0	0	0	0	0	0	0	0	0	0
sp|A9X4U2|HSDD3_ARATH;sp|Q9LJQ5|RTNLI_ARATH	3.02112e+07	0	0	0	0	0	0	0	0	0	0	0	0	0	0	0	0	0	0	0	0	0	0	0	0	0	0	0	0	0	0	0	0	0	0	0	0
sp|B0F481|BIODA_ARATH;sp|B0F481-5|BIODA_ARATH;sp|B0F481-2|BIODA_ARATH	0	0	0	0	0	0	0	0	0	0	0	0	0	8.98392e+06	1.30514e+08	9.01417e+08	6.49669e+08	3.28858e+08	9.19517e+07	3.40096e+07	0	0	0	0	0	0	0	0	0	0	0	0	0	0	0	0	0
sp|B0F9L4|GOGC6_ARATH	0	0	0	0	496307	1.72748e+08	1.7704e+09	4.89286e+09	4.85075e+09	2.9796e+09	1.11995e+09	2.47927e+08	7.89748e+07	2.16933e+07	0	3.24133e+06	0	0	0	0	0	0	0	0	0	0	0	0	0	0	0	0	0	0	0	0	0
sp|B3DNN5|CDC16_ARATH	0	0	4.80146e+06	2.72865e+07	3.49064e+07	5.1834e+07	8.49478e+07	6.34892e+07	0	0	1.95443e+07	9.09061e+06	1.23433e+07	0	0	0	0	0	0	0	0	0	0	0	0	0	0	0	0	0	0	0	0	0	0	0	0
sp|B3H5K9-2|NEDD1_ARATH;sp|B3H5K9|NEDD1_ARATH	2.0932e+07	3.08469e+08	2.32214e+08	1.3349e+08	6.48279e+07	3.02551e+07	2.01112e+07	1.47457e+07	0	0	0	0	0	0	2.84322e+06	0	8.99982e+06	0	0	0	0	0	0	0	0	0	0	0	0	0	0	0	0	0	0	0	0
sp|B3H5Q1-5|BGL11_ARATH;sp|B3H5Q1-4|BGL11_ARATH;sp|B3H5Q1-3|BGL11_ARATH;sp|B3H5Q1-2|BGL11_ARATH;sp|B3H5Q1|BGL11_ARATH	0	0	0	0	0	0	0	0	0	0	0	0	0	0	0	0	0	0	0	0	0	0	0	1.11861e+07	2.38907e+07	5.80275e+07	3.20858e+07	1.56088e+07	0	0	0	0	0	0	0	0	0
tr|F4I3N9|F4I3N9_ARATH;sp|B3H6Z8|KN14J_ARATH	1.62129e+07	2.1453e+08	5.20097e+08	6.8008e+08	6.06324e+08	5.48175e+08	2.98657e+08	1.49446e+08	3.03742e+07	0	0	0	0	0	0	0	0	0	0	0	0	0	0	0	0	0	0	0	0	0	0	1.43317e+07	0	0	0	0	0
sp|B3LF48|EHD2_ARATH;sp|B3LF48-2|EHD2_ARATH	0	0	0	0	0	0	0	0	0	0	0	0	4.19715e+07	3.75001e+08	5.36524e+08	6.86883e+08	3.90033e+08	9.09389e+07	0	0	0	0	0	0	0	0	0	0	0	0	0	0	0	0	0	0	0
sp|B3LFA4|SYCC2_ARATH	0	0	0	0	0	0	0	0	0	0	0	0	0	0	0	0	0	0	0	0	2.8593e+08	2.3346e+09	7.55071e+09	1.08103e+10	9.66745e+09	6.50562e+09	2.70165e+09	7.4329e+08	2.81605e+08	6.6524e+07	2.68484e+07	2.13182e+07	2.33389e+07	2.47963e+07	4.11584e+07	6.67455e+07	7.74056e+07
sp|B5BT18|BTAF1_ARATH;tr|F4JCU6|F4JCU6_ARATH	3.09428e+07	5.07197e+06	0	0	0	0	0	3.56185e+07	7.7808e+07	3.27602e+08	3.77835e+08	2.10003e+08	1.58999e+07	0	0	0	0	0	0	0	0	0	0	0	0	0	0	0	0	0	0	0	0	0	0	0	0
sp|B5X0I6|VIP6_ARATH	1.33406e+07	3.22978e+08	1.46134e+09	2.02078e+09	1.85561e+09	1.51404e+09	1.00881e+09	5.5925e+08	3.31375e+08	1.94579e+08	5.24161e+07	2.55054e+07	7.09777e+06	0	0	2.94312e+06	0	0	0	0	0	0	0	0	0	0	0	0	0	0	0	0	0	0	0	0	0
sp|B5X4Z4|NAGS2_ARATH;tr|F4JS51|F4JS51_ARATH	0	0	0	0	0	0	0	0	0	0	0	0	0	0	0	1.74489e+07	4.66495e+07	7.21073e+07	2.65449e+07	1.03449e+07	0	0	0	0	0	0	0	0	0	0	0	0	0	0	0	0	0
tr|F4HPG6|F4HPG6_ARATH;sp|B5X570|NAC14_ARATH	0	0	0	0	0	0	0	0	0	0	0	0	0	0	0	0	0	0	0	0	0	0	0	0	0	0	0	0	0	0	0	0	2.73269e+07	6.91547e+07	7.40048e+07	0	0
sp|B5X582|TWIH_ARATH	1.42031e+08	6.79546e+08	4.33784e+08	3.60524e+08	4.70351e+08	6.15563e+08	7.47432e+08	7.03538e+08	4.45286e+08	1.37609e+08	5.40834e+07	1.19382e+07	0	0	0	0	0	0	0	0	0	0	0	0	0	0	0	0	0	0	0	0	0	0	0	0	0
sp|B6EUA9-2|PR40A_ARATH;sp|B6EUA9|PR40A_ARATH	0	8.04946e+06	1.312e+08	1.58387e+08	1.84269e+08	1.5947e+08	1.51111e+08	3.99799e+07	0	0	0	0	0	0	0	0	0	0	0	0	0	0	0	0	0	0	0	0	0	0	0	0	0	0	0	0	0
sp|B6SFA4|MAA3_ARATH	2.14419e+08	2.98299e+08	2.65785e+08	8.18838e+07	8.06183e+07	5.89369e+07	4.44978e+07	1.60462e+07	1.35114e+07	1.84718e+07	6.19217e+06	1.51575e+07	1.99623e+07	1.05327e+07	9.80348e+06	1.29231e+07	6.85852e+07	1.19598e+08	4.98138e+07	2.33701e+07	0	0	0	0	0	0	0	0	0	0	0	0	0	0	0	0	0
sp|B7ZWR6|OEP61_ARATH	1.85173e+08	3.84781e+07	8.04433e+06	0	0	0	0	0	0	0	0	0	0	0	0	0	0	0	0	0	0	0	0	0	0	0	0	0	0	0	0	0	0	0	0	0	0
sp|B8XCH5|QKY_ARATH	2.33093e+07	8.12732e+06	0	0	0	0	0	0	0	0	0	0	0	0	0	0	0	0	0	0	0	0	0	0	0	0	0	0	0	0	1.95906e+07	0	0	0	0	0	0
sp|B9DFG3|ISE2_ARATH	2.92966e+07	6.05253e+07	4.55065e+07	3.50655e+07	8.17447e+07	5.42022e+07	6.42179e+07	6.68382e+07	2.62147e+07	3.90329e+07	7.31761e+07	1.27801e+08	1.32997e+08	1.69323e+08	1.22617e+08	9.77653e+07	6.10836e+07	1.15021e+07	0	0	0	0	0	0	0	0	0	0	0	0	0	0	0	0	0	0	0
sp|B9DFI7|PMT2_ARATH;sp|B9DFI7-2|PMT2_ARATH;tr|F4HPE1|F4HPE1_ARATH	2.38836e+09	8.50131e+08	1.39954e+08	2.84505e+07	4.71765e+06	0	0	0	0	0	0	0	0	0	0	0	0	0	0	0	0	0	0	0	0	0	0	0	0	0	0	0	0	0	0	0	0
sp|B9DFK5|RETIC_ARATH;sp|B9DFK5-2|RETIC_ARATH	5.85856e+08	8.76839e+07	0	0	0	0	0	0	0	0	0	0	0	0	0	0	0	0	0	0	0	0	0	0	0	0	0	0	0	0	0	0	0	0	0	0	0
sp|B9DFS6|SNX2B_ARATH	0	0	0	0	0	0	0	0	0	3.18289e+07	9.85882e+07	2.65227e+08	4.26292e+08	4.62026e+08	3.69535e+08	1.22027e+08	4.88302e+07	0	0	0	0	3.1378e+07	0	0	0	0	0	8.1541e+06	0	0	0	0	0	0	0	0	0
sp|B9DGD6|ACS_ARATH;sp|B9DGD6-2|ACS_ARATH	0	0	0	0	0	0	0	0	0	0	0	0	0	0	0	0	0	0	0	1.8883e+08	7.00712e+08	1.8506e+09	3.15088e+09	5.52378e+09	7.51426e+09	5.81971e+09	3.3415e+09	1.26913e+09	3.38044e+08	1.16886e+08	2.27499e+07	0	9.87386e+06	0	1.69622e+07	1.31436e+07	4.73148e+07
sp|Q0WV25|TBA4_ARATH;sp|B9DGT7|TBA2_ARATH	3.42335e+08	2.61372e+08	1.62424e+08	2.43335e+08	8.83391e+07	5.37611e+08	4.27399e+08	5.60647e+08	5.31286e+08	7.3359e+08	8.79288e+08	5.87071e+08	8.93441e+08	4.35157e+08	5.08225e+08	4.44891e+08	4.83987e+08	6.11993e+08	5.69938e+08	9.9629e+08	7.43103e+08	6.28817e+08	3.53885e+08	1.5632e+08	2.31632e+07	5.40185e+07	0	0	0	0	0	0	0	0	0	0	0
sp|B9DGU7|TPK1_ARATH;sp|B9DGU7-2|TPK1_ARATH;sp|B9DGU7-3|TPK1_ARATH	0	0	0	0	0	0	0	0	0	0	0	0	0	0	0	0	0	0	0	0	0	0	3.44104e+06	1.40852e+08	5.22465e+08	9.22662e+08	9.58166e+08	6.45226e+08	2.77122e+08	9.38301e+07	4.91749e+07	1.30472e+07	1.56133e+07	0	0	0	0
sp|Q42202|RL40B_ARATH;sp|B9DHA6|RL40A_ARATH	905560	1.12517e+07	3.52497e+07	8.17614e+06	1.14241e+07	2.7963e+06	0	0	0	0	0	0	0	0	0	0	0	0	0	0	0	0	0	0	0	0	0	0	0	0	0	0	0	0	0	0	0
sp|B9DHD7|VAP22_ARATH	1.04013e+09	0	0	0	0	0	0	0	0	0	0	0	0	0	0	0	0	0	0	0	0	0	0	0	0	0	0	0	0	0	0	0	0	0	0	0	0
sp|Q56WH1|TBA3_ARATH;sp|B9DHQ0|TBA5_ARATH	1.34425e+09	1.2626e+09	1.0564e+09	1.24923e+09	1.71932e+09	1.96208e+09	2.26552e+09	3.24067e+09	3.68658e+09	3.98485e+09	3.83944e+09	2.77673e+09	2.20351e+09	2.53566e+09	2.54921e+09	3.53093e+09	4.5625e+09	7.47686e+09	1.53195e+10	1.82476e+10	1.60698e+10	9.54705e+09	4.9881e+09	2.62183e+09	1.48926e+09	6.99249e+08	3.40068e+08	2.06886e+08	7.10737e+07	6.84264e+07	5.4818e+07	8.70657e+07	7.94086e+07	2.23833e+08	1.47395e+08	2.98966e+08	2.9023e+08
sp|C0LGD7|Y1684_ARATH	3.81071e+08	1.05281e+08	0	0	0	2.51993e+06	0	0	0	0	0	0	0	0	0	0	0	0	0	0	0	0	0	0	0	0	0	0	0	0	0	0	0	0	0	0	0
sp|C0LGH3|Y5614_ARATH;sp|C0LGH3-2|Y5614_ARATH	9.91908e+07	1.93091e+07	9.53058e+06	0	0	0	0	0	0	0	0	0	0	0	0	0	0	0	2.12895e+07	6.43536e+07	1.17702e+07	0	0	0	0	0	0	0	0	0	0	0	0	0	0	0	0
sp|C0LGT1|Y5129_ARATH	1.8705e+07	0	0	0	0	0	0	0	0	0	0	0	0	0	0	0	0	0	0	0	0	0	0	0	0	0	0	0	1.99314e+07	4.63634e+07	1.54868e+08	1.71735e+08	1.13929e+08	5.56274e+07	1.64204e+07	0	0
sp|C0LGT5|Y5169_ARATH	0	0	0	0	0	0	0	0	0	0	0	0	0	0	0	0	0	0	0	8.0762e+06	0	0	0	0	0	0	4.49036e+07	4.99153e+07	1.67427e+07	0	0	0	0	0	0	0	0
sp|C0SV51|CB60C_ARATH;sp|C0SV51-2|CB60C_ARATH	0	1.06038e+08	0	0	0	4.35093e+06	1.15684e+07	9.29916e+06	0	5.08792e+07	3.39804e+07	0	2.76584e+07	0	2.83249e+07	0	0	0	0	0	0	0	0	0	0	0	0	0	0	0	0	0	0	0	0	0	0
sp|C0Z274|CCZ1B_ARATH	0	0	0	0	0	0	1.02323e+07	1.94793e+08	6.74978e+08	7.39394e+09	6.47498e+09	3.26273e+09	1.47172e+09	1.05426e+08	5.21026e+07	0	0	0	0	0	0	0	0	0	0	0	0	0	0	0	0	0	0	0	0	0	0
sp|C0Z361|CPNB3_ARATH	1.05604e+08	8.96514e+07	2.16364e+08	7.50562e+08	1.94925e+09	3.89085e+09	3.38562e+09	2.76193e+09	2.14937e+09	1.83116e+09	1.98964e+09	3.25615e+09	4.46853e+09	5.78241e+09	5.5912e+09	4.8702e+09	2.87379e+09	1.49089e+09	1.13432e+09	4.70804e+08	2.55487e+08	4.08534e+07	1.9211e+07	0	0	0	3.86706e+06	5.50688e+06	871741	0	0	0	0	0	0	0	0
sp|D2WL32|GLGB3_ARATH;sp|D2WL32-3|GLGB3_ARATH;sp|D2WL32-2|GLGB3_ARATH	3.49463e+07	4.15469e+07	1.80358e+07	0	2.86727e+07	6.45494e+07	1.6985e+08	3.61809e+08	2.04489e+08	7.03867e+07	7.26855e+07	1.53637e+08	0	1.54116e+07	9.122e+06	0	0	7.44391e+07	3.02338e+08	1.48817e+08	6.11203e+07	2.86758e+07	0	0	0	0	0	0	0	0	0	0	0	0	0	0	0
sp|E0X9N4|C3H69_ARATH	0	0	0	0	0	0	0	0	0	0	0	0	0	0	0	0	0	1.07116e+07	1.63122e+07	2.90279e+07	1.87151e+07	0	1.28245e+07	0	0	0	0	0	0	0	0	0	0	0	0	0	0
sp|F4HNU6|NRDC_ARATH	0	0	0	0	0	0	0	0	0	0	0	0	0	1.29927e+07	1.12637e+08	1.92199e+09	6.5815e+09	9.48685e+09	8.78886e+09	4.6608e+09	1.37203e+09	3.82416e+08	7.26353e+07	332024	0	0	0	0	0	0	0	0	0	0	0	0	0
sp|F4HQA1|PAF1_ARATH	0	9.35945e+07	3.99297e+08	5.88142e+08	5.7552e+08	3.74781e+08	2.23746e+08	1.00433e+08	6.60582e+07	3.34168e+07	1.5278e+07	0	0	0	0	0	0	0	0	0	0	0	0	0	0	0	0	0	0	0	0	0	0	0	0	0	0
tr|F4HQD5|F4HQD5_ARATH;sp|F4HQD4|HSP7P_ARATH	0	5.33861e+07	0	0	0	0	1.78285e+07	7.74416e+07	4.81524e+08	1.10633e+09	4.86441e+09	1.3053e+10	1.69545e+10	1.47552e+10	8.22966e+09	3.96452e+09	1.37188e+09	2.27329e+08	5.65509e+07	2.95677e+07	0	3.26298e+06	0	0	0	0	0	1.62973e+07	0	0	0	0	0	0	0	0	0
sp|F4HRT5|CRWN1_ARATH	3.30267e+09	1.94638e+09	8.77891e+08	6.96392e+08	3.62871e+08	1.78685e+08	4.57111e+07	2.56292e+06	8.78818e+06	2.58564e+06	0	0	0	0	0	0	0	0	0	0	0	0	0	0	0	3.53729e+06	1.29088e+06	0	0	0	0	0	0	0	0	0	0
sp|F4HSD4|OBGM_ARATH	0	0	0	0	0	0	0	0	0	0	0	0	0	0	0	0	0	0	1.81025e+07	6.60047e+07	1.0886e+08	1.54942e+08	8.23201e+07	2.52824e+07	0	7.70116e+06	0	0	0	0	0	0	0	0	0	0	0
sp|F4HSX9|KLCR3_ARATH	0	0	0	0	0	0	0	0	0	0	0	0	2.4596e+07	6.49477e+07	3.67271e+07	1.07907e+08	4.95811e+07	1.2026e+07	0	0	0	0	0	0	0	0	0	0	0	0	0	0	0	0	0	0	0
sp|F4HT21|IAN9_ARATH;sp|F4HT21-2|IAN9_ARATH	3.70198e+07	1.53751e+07	0	0	0	0	0	0	0	0	0	0	0	0	0	0	0	0	0	0	0	0	0	0	5.93587e+06	3.95419e+07	4.46754e+07	2.56121e+07	5.53217e+06	0	0	0	0	0	0	0	0
sp|F4HTM3-2|GCS1_ARATH;sp|F4HTM3|GCS1_ARATH	4.02837e+07	7.14797e+06	0	0	0	0	0	0	0	0	0	0	0	0	0	1.22658e+07	1.04729e+07	3.34375e+07	0	3.34829e+07	0	1.95762e+07	0	0	0	0	0	0	0	0	0	0	0	0	0	0	0
sp|F4HTQ1|MPRO1_ARATH	3.93453e+07	685661	0	0	0	0	0	0	0	0	0	0	0	0	0	0	0	0	0	0	0	0	0	0	0	0	1.13644e+07	1.48509e+07	1.75311e+07	0	0	0	0	0	0	0	0
sp|F4HTT6|CP26B_ARATH	0	0	0	0	0	0	0	0	0	0	0	0	0	0	0	0	0	0	0	0	0	0	0	0	0	0	0	5.96925e+06	3.51153e+07	6.43458e+07	0	0	0	0	0	0	0
sp|F4HUK6|AAE1_ARATH;tr|A8MRP8|A8MRP8_ARATH	0	0	0	0	0	0	0	0	0	0	0	0	0	0	0	0	2.11471e+07	2.84288e+07	3.43086e+08	2.9839e+08	8.4665e+07	5.34863e+07	0	0	0	0	0	0	0	0	0	0	0	0	0	0	0
sp|F4HVA6-3|TAF6B_ARATH;sp|F4HVA6-2|TAF6B_ARATH;sp|F4HVA6|TAF6B_ARATH;sp|F4HVA6-5|TAF6B_ARATH;sp|F4HVA6-6|TAF6B_ARATH;sp|F4HVA6-4|TAF6B_ARATH	0	0	0	0	0	0	4.69665e+07	5.4976e+07	3.29991e+07	3.8405e+07	1.03065e+06	0	0	0	0	0	0	3.23699e+07	2.72438e+07	1.8492e+07	6.49723e+07	0	0	0	0	0	0	0	0	0	0	0	0	0	0	0	0
sp|F4HVG8-2|CSK_ARATH;sp|F4HVG8|CSK_ARATH	0	0	0	0	0	0	0	0	0	0	0	0	0	0	0	0	0	0	2.04454e+07	4.08585e+07	1.82197e+07	9.51549e+06	0	0	0	0	0	0	0	0	0	0	0	0	0	0	0
sp|F4HVW5|VAD1_ARATH	0	0	0	0	0	0	0	1.46438e+07	0	8.6241e+07	0	1.92577e+08	0	0	0	0	0	0	0	0	0	0	0	0	0	0	0	0	0	0	0	0	0	6.49498e+06	5.0924e+07	1.22765e+08	1.23343e+08
sp|F4HW04|DPOE1_ARATH	0	4.92499e+06	4.99283e+06	1.87304e+07	9.58813e+07	5.01413e+08	7.49537e+08	5.37701e+08	2.60543e+08	8.63381e+07	1.88416e+07	3.29631e+06	0	0	0	0	0	0	0	0	0	0	0	0	0	0	0	0	0	0	0	0	0	0	0	0	0
sp|F4HW51-2|CHR20_ARATH;sp|F4HW51|CHR20_ARATH	0	0	3.80701e+07	1.92291e+07	1.6752e+07	4.36687e+06	1.12714e+07	4.14102e+06	0	0	0	0	0	0	0	0	1.05e+07	5.98181e+06	0	0	0	0	0	0	0	0	0	0	0	0	0	0	0	0	0	0	0
sp|F4HWE6|SEC5B_ARATH	0	1.2121e+07	1.79984e+07	1.23644e+08	9.67589e+07	5.84317e+07	3.83839e+07	0	0	2.00501e+07	0	0	0	0	0	0	0	0	0	0	0	0	0	0	0	0	0	0	0	0	0	0	0	0	0	0	0
sp|F4HWL4|SYYC2_ARATH	0	0	0	0	0	0	0	0	0	0	0	0	0	1.83294e+07	0	1.09621e+08	7.88283e+08	1.78611e+09	3.05244e+09	3.5153e+09	2.01942e+09	1.06169e+09	2.33055e+08	2.34702e+07	8.70302e+06	0	0	0	0	0	0	0	0	0	0	0	0
sp|F4HX15|LPAI_ARATH;tr|F4HX14|F4HX14_ARATH	4.90851e+06	4.43455e+07	1.76847e+08	3.77242e+08	8.95712e+07	6.72215e+07	3.97541e+07	1.15169e+07	0	0	0	0	0	0	0	0	0	0	0	0	0	0	0	0	0	0	0	0	0	0	0	0	0	0	0	0	0
sp|F4HXV6|NU155_ARATH	2.36596e+07	0	0	0	4.03688e+06	8.01816e+07	5.89216e+08	1.37192e+09	1.40436e+09	6.19136e+08	1.34531e+08	7.43943e+07	1.31636e+07	1.14913e+07	7.44291e+06	0	0	0	0	0	0	0	0	0	0	0	0	0	0	0	0	0	0	0	0	0	0
sp|F4HYF3-2|DCYD1_ARATH;sp|F4HYF3|DCYD1_ARATH	0	0	0	0	0	0	0	0	0	0	0	0	0	0	0	0	0	0	0	0	2.9408e+07	3.76332e+08	1.61707e+09	2.82554e+09	3.19876e+09	1.97904e+09	7.59516e+08	2.01919e+08	1.64411e+07	1.657e+07	0	0	0	0	0	0	0
sp|F4HYJ7|DEXH3_ARATH;tr|F4HYJ6|F4HYJ6_ARATH	3.91316e+08	6.90918e+08	2.22138e+08	7.84562e+07	2.79241e+07	1.2544e+07	9.98694e+06	6.23915e+06	0	0	0	0	0	0	0	0	0	0	0	0	0	0	0	281742	0	0	0	0	0	0	0	0	0	0	0	0	0
sp|F4HZB2|BCHA1_ARATH	0	0	0	0	1.01359e+08	4.20686e+08	4.49479e+08	2.21726e+08	4.13542e+07	0	0	0	0	0	0	0	0	0	0	0	0	0	0	0	0	0	0	0	0	0	0	0	0	0	0	0	0
sp|F4I0K2|SCKL2_ARATH	0	0	1.0691e+08	1.36043e+08	9.64356e+07	3.76268e+07	4.80271e+07	2.85398e+07	1.7289e+07	3.16169e+06	3.1407e+07	1.96978e+07	2.14268e+07	8.11554e+07	2.04033e+08	2.2406e+08	1.26569e+08	7.32412e+07	0	0	0	0	0	0	0	0	0	0	0	0	0	0	0	0	0	0	0
sp|F4I0P8|VP35B_ARATH	1.37756e+08	7.00208e+07	1.31386e+07	2.1199e+06	2.11177e+06	6.6038e+06	0	7.00844e+06	8.43205e+06	3.72377e+07	0	0	0	0	0	0	0	0	0	0	0	0	0	0	0	0	0	0	0	0	0	0	0	0	0	0	0
sp|F4I116|SYLC_ARATH	0	0	0	0	0	0	0	0	0	0	0	0	1.78976e+08	4.10887e+09	1.5773e+10	3.03873e+10	3.06496e+10	1.79508e+10	7.07376e+09	2.36544e+09	3.45219e+08	3.6236e+07	5.81631e+06	0	0	8.65995e+06	0	0	0	0	0	0	0	0	0	0	2.40481e+09
sp|F4I171|MD15A_ARATH	3.85212e+06	1.15643e+07	2.96097e+07	0	7.19533e+06	0	0	0	0	0	0	0	0	0	0	0	0	0	0	0	0	0	0	0	0	0	0	0	0	0	0	0	0	0	0	0	0
sp|F4I1L3|ACC2_ARATH	9.19679e+08	9.99159e+08	5.16609e+08	6.07626e+08	1.32307e+09	5.29868e+09	1.08449e+10	1.32208e+10	1.00897e+10	5.00401e+09	2.21264e+09	8.0445e+08	2.21753e+08	1.09932e+08	4.94266e+07	1.9527e+07	9.83355e+06	0	0	0	0	0	0	0	0	0	0	0	0	0	0	0	0	0	0	7.24002e+06	1.13431e+07
sp|F4I1S7|ELP2_ARATH;tr|F4I1S8|F4I1S8_ARATH	0	0	4.58727e+06	2.8698e+08	1.89821e+09	3.25013e+09	3.0742e+09	2.32657e+09	1.09923e+09	4.55446e+08	1.71154e+08	6.68788e+07	3.10203e+07	1.02379e+07	2.66746e+07	5.19585e+07	5.63336e+07	7.11249e+07	1.34842e+08	2.86249e+08	9.54343e+07	5.07027e+07	2.37626e+07	0	0	0	0	0	0	0	0	0	0	0	0	0	0
sp|F4I1T7-2|NP214_ARATH;sp|F4I1T7|NP214_ARATH	0	0	0	2.20514e+07	5.15662e+06	2.97615e+07	0	0	0	0	0	0	0	0	0	0	0	8.24152e+07	1.21548e+08	0	0	0	0	0	0	0	0	0	0	0	0	0	0	2.30106e+08	1.13405e+08	0	0
sp|F4I241-2|BUB33_ARATH;sp|F4I241|BUB33_ARATH	0	1.1903e+07	7.63895e+07	1.03726e+08	8.77098e+07	2.99339e+07	1.22407e+07	0	0	0	0	0	0	0	0	0	0	0	0	0	0	0	0	0	0	0	0	0	0	0	0	0	0	0	0	0	0
sp|F4I366|NRPA2_ARATH	1.0156e+08	1.84305e+08	8.89552e+07	1.50251e+08	5.39187e+08	2.50628e+08	2.17544e+08	8.4887e+07	2.22008e+07	0	0	0	0	0	0	0	0	0	0	0	0	0	0	0	0	0	0	0	0	0	0	0	0	0	0	0	0
sp|F4I3B3|RB47A_ARATH	5.21418e+07	9.70701e+07	6.37763e+07	5.49742e+07	3.8786e+07	0	0	0	0	1.60372e+07	0	0	0	605737	2.30172e+07	3.55048e+07	6.81933e+07	4.82678e+07	1.06004e+08	1.70708e+08	1.59642e+08	2.71434e+08	2.83958e+08	4.01693e+08	5.97344e+08	7.82343e+08	9.60398e+08	9.12717e+08	7.10176e+08	4.90881e+08	2.6644e+08	2.17242e+08	1.49582e+08	1.0783e+08	1.06706e+08	1.50134e+08	2.01091e+08
tr|F4I3Z6|F4I3Z6_ARATH;sp|F4I3Z5|SKI3_ARATH	0	0	7.02728e+06	4.70556e+06	8.85246e+07	3.01034e+08	5.55106e+08	4.07539e+08	1.43902e+08	2.81321e+07	5.21454e+06	0	0	0	0	0	0	0	0	0	0	0	0	0	0	0	0	0	0	0	0	0	0	0	0	0	0
sp|F4I4P3-2|MED23_ARATH;sp|F4I4P3|MED23_ARATH	5.35229e+06	4.91838e+08	1.43122e+08	0	1.01469e+07	3.77642e+06	4.63049e+06	5.37526e+07	6.83041e+06	4.02699e+07	1.97372e+07	0	2.08414e+08	2.55867e+08	2.6206e+08	2.05586e+07	0	0	0	0	0	0	0	0	0	0	0	0	0	0	0	0	9.37167e+06	0	0	0	0
sp|F4I507|MYO3_ARATH	4.2099e+07	0	0	0	0	0	0	0	0	0	0	0	0	0	0	0	1.98114e+08	2.39459e+08	1.97773e+08	1.62704e+08	1.27319e+08	4.60498e+07	1.79438e+07	0	0	0	0	0	0	0	0	0	0	0	0	0	0
sp|F4I532|PRFB2_ARATH	0	0	0	0	0	0	0	0	0	0	0	0	0	0	0	0	0	0	0	0	1.4767e+07	0	0	6.86268e+07	3.28484e+08	7.72141e+08	6.20066e+08	3.0992e+08	1.01816e+08	3.17986e+07	5.1463e+06	3.87008e+06	0	0	0	0	0
sp|F4I562|AP3M_ARATH	0	0	0	0	0	5.53323e+06	1.14227e+08	2.32715e+08	3.49613e+08	2.24528e+08	1.12249e+08	2.54433e+07	0	0	0	0	0	0	0	0	0	0	0	0	0	0	0	0	0	0	0	0	0	0	0	0	0
sp|F4I6E6|PRIH_ARATH	0	0	0	0	0	0	0	0	0	0	0	0	0	0	0	0	0	0	0	0	1.81105e+07	0	1.20198e+07	1.69409e+07	1.10525e+08	1.44361e+08	8.89957e+07	2.1762e+07	0	0	0	0	0	0	0	0	0
sp|F4I6M1|POLIA_ARATH	7.93005e+07	1.02215e+08	6.44148e+07	9.63429e+07	1.43818e+08	1.43458e+08	3.09374e+08	3.11553e+08	4.11499e+08	3.05292e+08	2.15488e+08	6.77324e+07	1.24963e+08	8.71977e+07	8.9741e+07	3.04308e+07	3.80902e+07	0	0	0	0	0	0	0	0	0	0	0	0	0	0	0	0	4.63666e+06	0	0	0
sp|F4I7I0|ALAT1_ARATH	6.94869e+06	0	0	0	0	0	0	0	0	0	0	0	0	0	0	380876	2.28988e+06	5.53362e+08	5.51714e+09	1.43092e+10	1.87995e+10	1.47558e+10	8.45697e+09	3.93239e+09	1.77927e+09	8.81964e+08	4.68761e+08	9.93923e+07	4.27403e+07	4.39317e+07	3.37339e+07	6.95109e+07	4.96238e+07	1.56433e+08	8.24002e+07	1.69927e+08	1.19218e+08
sp|F4I837|JAL14_ARATH	0	0	0	0	0	0	0	0	0	0	0	0	0	0	0	0	0	0	0	0	0	0	0	0	0	0	0	0	0	0	0	0	4.17621e+07	1.14158e+08	6.12044e+08	5.2035e+08	3.90014e+08
sp|F4I893-2|ILA_ARATH;sp|F4I893|ILA_ARATH	1.76821e+08	4.91608e+08	2.35409e+08	7.13595e+08	4.51983e+09	1.36793e+10	1.96587e+10	1.53189e+10	9.10144e+09	3.19891e+09	7.3185e+08	2.38448e+08	0	0	0	0	0	0	0	0	0	0	0	0	0	0	0	0	0	0	0	0	0	0	0	0	0
sp|F4I8B9|Y1501_ARATH	1.43928e+08	5.27444e+08	1.36464e+08	2.93549e+07	1.05874e+07	1.06373e+07	0	0	0	0	0	0	0	0	0	0	0	0	0	0	1.47254e+06	1.19219e+07	0	0	0	0	0	0	0	8.28697e+06	1.41886e+08	0	0	7.04816e+07	0	0	0
sp|F4I907|GLYR2_ARATH	0	0	0	0	0	0	0	0	0	0	0	0	0	0	0	0	0	0	0	0	7.43306e+06	2.87478e+07	1.18031e+08	2.45676e+08	2.28843e+08	1.08168e+08	2.64227e+07	0	0	0	0	0	0	0	0	0	0
sp|F4I9Q5|DEXH7_ARATH	1.50702e+07	4.93917e+06	0	0	0	0	0	1.02821e+07	1.28206e+07	1.70679e+08	3.55912e+08	2.17626e+08	8.93731e+07	0	3.21906e+07	8.7712e+06	0	0	0	0	0	0	0	0	0	0	0	0	0	0	0	0	0	0	0	0	0
sp|F4I9R6|JA15S_ARATH	0	0	0	0	0	0	0	0	0	0	0	0	0	0	0	0	0	0	0	0	0	0	0	0	0	0	0	0	0	0	0	7.02263e+06	8.60816e+07	4.3967e+08	8.16304e+08	7.67284e+08	8.33593e+08
sp|F4I9T0|BCHB_ARATH	0	0	0	0	0	0	4.43567e+07	2.59791e+08	2.17717e+08	1.23889e+08	6.06071e+07	1.08643e+07	0	0	0	0	0	0	0	0	0	0	0	0	0	0	0	0	0	0	0	0	0	0	0	0	0
sp|F4IAE9|Y1591_ARATH	1.84408e+08	4.23042e+08	2.43493e+08	7.85439e+07	6.62229e+06	0	0	0	0	0	0	0	0	0	0	0	0	0	0	0	0	0	0	0	0	0	0	0	0	0	0	0	0	0	0	0	0
sp|F4IAG2|SSY3_ARATH;tr|F4IAG1|F4IAG1_ARATH	0	0	0	0	0	0	0	0	0	0	0	0	0	3.28379e+07	1.34943e+08	2.73849e+08	3.22203e+08	1.24731e+08	3.54302e+07	2.46481e+07	0	0	7.75553e+06	0	9.13274e+06	0	0	0	0	0	0	0	0	0	0	0	0
tr|F4IAT3|F4IAT3_ARATH;sp|F4IAT2|THOC2_ARATH	1.08805e+08	7.27196e+08	4.74044e+08	1.91648e+08	1.11037e+08	2.95009e+07	2.93817e+07	1.25647e+07	0	0	0	0	0	0	0	0	0	0	0	0	0	0	0	0	0	0	0	0	0	0	0	0	0	0	0	0	0
sp|F4IAT8-3|LPXC1_ARATH;sp|P0DKB9|LPXC4_ARATH;sp|P0DKB8|LPXC3_ARATH;sp|P0DKB7|LPXC2_ARATH;sp|F4IAW1|LPXC5_ARATH;sp|F4IAT8|LPXC1_ARATH;sp|F4IAT8-2|LPXC1_ARATH;tr|F4IAW2|F4IAW2_ARATH	0	0	0	0	0	0	0	0	0	0	0	0	0	0	0	0	0	0	0	0	0	0	0	0	5.00641e+06	7.29756e+06	0	0	0	0	0	0	0	0	0	0	0
tr|F4IBB3|F4IBB3_ARATH;tr|F4IBB0|F4IBB0_ARATH;sp|F4IBB2-2|PGML2_ARATH;sp|F4IBB2|PGML2_ARATH	0	0	0	0	0	0	0	0	0	0	0	0	0	0	8.61148e+06	0	0	0	0	0	557140	6.3354e+08	1.80592e+09	3.5887e+09	4.14291e+09	2.38011e+09	1.32318e+09	5.96552e+08	1.40388e+08	7.25991e+07	6.15275e+07	2.66526e+07	1.33515e+07	2.36814e+07	3.9547e+06	1.49988e+07	0
tr|F4ICK7|F4ICK7_ARATH;sp|F4ICK8|IWS1_ARATH	0	0	0	0	0	0	0	0	0	0	0	0	6.35254e+07	1.54819e+08	3.51825e+08	6.43736e+08	8.66773e+08	6.5679e+08	2.81693e+08	6.64657e+07	1.41108e+07	0	0	0	0	0	0	0	0	0	0	0	0	0	0	0	0
sp|F4ID16|NU98B_ARATH	0	0	0	0	0	1.04159e+07	3.39283e+07	5.10613e+07	7.13016e+07	6.66297e+07	4.05093e+07	3.84283e+07	0	0	0	0	0	0	0	0	0	0	0	0	0	0	0	0	0	0	0	7.13016e+07	0	0	0	0	0
sp|F4IDQ6|NIH_ARATH	3.65792e+08	9.93357e+08	8.30928e+08	5.40003e+08	1.7794e+08	1.10532e+08	4.71262e+07	2.35711e+07	6.9633e+06	0	3.49334e+07	1.12942e+07	2.98872e+07	0	0	0	0	0	0	0	0	0	0	0	0	0	0	0	0	0	0	0	0	0	0	0	0
sp|F4IE66|PRP22_ARATH	0	0	0	0	0	0	0	0	0	0	0	0	0	0	5.45882e+07	6.40817e+06	0	6.17357e+07	0	3.54029e+06	0	0	0	0	5.67244e+07	0	0	0	0	0	0	0	0	0	0	0	0
sp|F4IF36|FGT1_ARATH	0	0	0	0	0	0	7.09581e+06	0	7.29859e+06	6.25495e+07	3.34497e+08	6.32039e+08	4.02619e+08	2.3175e+08	7.31428e+07	9.60502e+06	0	0	0	0	0	0	0	0	0	0	0	1.03654e+07	0	0	0	0	0	0	0	0	0
sp|F4IF99|LPXB_ARATH	0	0	0	0	0	0	0	0	0	0	0	0	3.44064e+07	2.42088e+07	9.44221e+06	0	0	0	0	0	0	0	0	0	0	0	0	0	0	0	0	0	0	0	0	0	0
sp|F4IFC5|SYTM2_ARATH	3.86722e+06	0	0	0	0	0	0	0	5.0537e+06	0	0	1.68704e+07	1.36555e+08	9.64879e+08	4.08491e+09	6.93423e+09	5.73428e+09	3.03098e+09	1.07058e+09	3.76498e+08	8.11653e+07	8.99723e+06	9.02061e+06	0	0	0	0	0	0	0	0	0	0	0	0	0	0
sp|F4IFD0|MAIL2_ARATH	0	0	0	0	0	0	0	476101	7.19402e+07	1.30081e+08	1.73226e+08	2.30509e+08	1.90672e+08	1.34285e+08	6.01681e+07	2.71914e+07	2.31221e+07	1.05136e+07	0	2.59798e+07	7.6463e+07	1.89804e+08	3.12266e+08	0	1.42805e+08	0	5.76388e+07	0	0	0	9.31756e+07	1.07815e+08	7.61938e+07	1.05951e+08	5.50777e+07	5.76151e+07	0
sp|F4IG73-2|BCHC2_ARATH;sp|F4IG73|BCHC2_ARATH	0	0	0	1.4696e+07	1.27709e+08	1.62043e+09	6.04546e+09	8.0072e+09	6.11644e+09	2.59871e+09	7.44569e+08	8.35105e+07	0	4.13244e+06	0	2.40582e+07	1.60026e+07	0	0	0	0	0	0	0	0	0	0	0	0	2.27406e+07	2.98258e+07	2.13672e+07	5.18499e+06	0	0	0	0
sp|F4IGA5|NU133_ARATH;sp|F4IGA5-2|NU133_ARATH	0	0	3.66832e+07	7.23624e+07	3.38057e+07	3.35125e+07	4.85633e+07	8.64939e+07	4.93567e+07	2.47948e+08	3.29733e+08	1.21553e+09	9.42938e+08	7.71016e+08	3.93497e+08	1.09463e+08	2.25903e+07	0	0	0	0	0	0	0	0	0	0	0	0	1.95053e+07	1.01333e+08	0	3.58283e+07	0	3.1781e+07	0	0
sp|F4IH25|BOP1_ARATH	3.1602e+08	1.99639e+09	1.4742e+09	6.48973e+08	1.53171e+08	8.34729e+07	2.05079e+07	0	0	0	0	0	0	0	0	0	0	0	0	0	0	0	0	0	0	0	0	0	0	0	0	0	0	0	0	0	0
sp|F4IHS2-3|SYD_ARATH;sp|F4IHS2-2|SYD_ARATH;sp|F4IHS2|SYD_ARATH	2.93367e+07	4.6242e+07	5.35795e+07	5.31387e+07	4.92523e+07	2.26319e+07	5.89939e+06	0	0	0	0	0	0	0	0	0	0	0	0	0	0	0	0	0	0	0	0	0	0	7.36869e+06	1.31518e+07	181375	4.77065e+06	0	0	0	0
sp|F4IHY7|PTA12_ARATH	2.87796e+06	2.83446e+07	1.35339e+08	2.26257e+08	1.23846e+08	7.27162e+07	2.70298e+07	2.29478e+06	0	0	0	0	0	0	0	0	0	0	0	0	0	0	0	0	0	0	0	0	0	0	0	0	0	0	0	0	0
sp|F4IIM1|CSI1_ARATH	2.80218e+06	0	0	0	6.36241e+07	8.97472e+08	3.16915e+09	3.96158e+09	2.86026e+09	1.30915e+09	4.48453e+08	1.33832e+08	0	0	0	0	0	0	0	0	0	0	0	0	0	0	0	0	0	0	0	0	0	0	0	0	0
sp|F4IIS5|KN5A_ARATH	0	1.73823e+07	1.41703e+07	0	0	0	0	0	0	0	0	0	0	0	0	0	0	0	0	0	0	0	0	0	0	0	0	0	0	0	0	0	0	0	0	0	0
sp|F4IIU4|AIR9_ARATH	0	0	0	8.06413e+07	2.5004e+08	3.96869e+08	1.19123e+09	5.97801e+08	1.61269e+08	5.63896e+06	0	3.35068e+06	0	0	0	0	0	0	0	0	0	0	0	0	0	0	0	0	0	0	0	0	0	0	0	0	0
sp|F4IJK1|NET2D_ARATH	0	0	0	0	3.73995e+06	5.30894e+07	1.47211e+08	1.89696e+08	8.10501e+07	1.36754e+07	8.47403e+06	4.91205e+06	0	0	0	0	0	0	0	0	0	0	0	0	0	0	0	0	0	0	0	0	0	0	0	0	0
sp|F4IK01-2|AUG1_ARATH;sp|F4IK01|AUG1_ARATH	0	0	0	1.15332e+07	3.05512e+07	8.03063e+07	5.74209e+08	7.65245e+08	5.11209e+08	5.50144e+08	4.65451e+07	0	0	0	0	0	0	0	0	0	0	0	0	0	0	0	0	0	0	0	0	0	0	0	0	0	0
sp|F4IKM1-3|TRNHB_ARATH;sp|F4IKM1|TRNHB_ARATH;sp|F4IKM1-2|TRNHB_ARATH	0	0	0	0	0	0	0	0	0	0	0	0	0	0	0	0	0	0	1.19029e+08	5.60624e+08	1.36513e+09	1.44491e+09	1.02551e+09	3.9298e+08	1.07631e+08	4.22507e+07	5.43651e+06	0	0	0	0	0	0	0	0	0	0
sp|F4ILR7|DEXH1_ARATH	0	1.43045e+07	0	0	0	0	0	0	0	0	0	0	0	4.44973e+06	8.62661e+07	2.98828e+08	5.17667e+08	3.645e+08	2.17293e+08	6.84249e+07	5.54456e+07	3.1162e+07	3.89894e+07	0	0	0	0	0	0	0	0	0	0	0	0	0	0
sp|F4IM84|DEXH5_ARATH	1.72466e+07	3.01871e+07	0	0	0	0	0	0	0	0	0	0	0	0	0	1.32254e+07	2.5134e+07	6.29235e+06	2.9679e+06	0	0	0	0	0	0	0	0	0	0	0	0	0	0	0	0	0	0
sp|F4IN78|HUAL2_ARATH	0	0	0	0	0	0	0	0	0	0	3.53467e+07	8.61741e+07	0	0	0	0	0	0	0	0	0	0	0	0	0	0	0	0	0	0	0	0	0	0	0	0	0
sp|F4INA9|RECG_ARATH	0	0	0	0	0	0	0	0	0	0	3.9083e+07	4.36581e+07	2.86968e+08	4.10246e+08	5.56045e+08	6.05919e+08	2.94169e+08	1.16339e+08	2.08728e+07	1.03284e+07	0	0	0	0	0	0	0	0	0	0	0	0	1.14464e+07	0	0	0	0
sp|F4IPI4|STR17_ARATH	0	0	0	0	0	0	0	0	0	0	0	0	0	0	0	0	0	0	0	0	0	0	0	0	0	0	0	0	0	0	6.68162e+06	5.25148e+07	3.43921e+08	7.46194e+08	6.78278e+08	4.36702e+08	2.04875e+08
sp|F4IPY2|SYCM_ARATH;tr|F4IQQ3|F4IQQ3_ARATH	0	0	0	0	0	0	0	0	0	0	0	0	0	0	0	0	0	0	0	0	0	5.14835e+07	3.29529e+08	5.04717e+08	4.85643e+08	3.34488e+08	6.06721e+07	0	0	0	0	0	0	0	0	0	0
sp|F4IQJ2|ELP5_ARATH;sp|F4IQJ2-2|ELP5_ARATH	0	0	0	0	0	0	2.04925e+07	1.47651e+08	7.255e+08	1.20696e+09	1.17733e+09	6.52992e+08	1.64525e+08	6.61372e+07	9.02784e+06	3.78297e+06	0	0	0	0	0	0	0	0	0	0	0	0	0	0	0	0	0	0	0	0	0
sp|F4IRR2|SAD2_ARATH	2.58428e+06	2.30355e+07	8.95114e+06	3.16635e+07	5.91759e+07	5.39401e+07	1.05219e+08	1.35124e+08	1.72605e+08	3.35444e+08	7.1311e+08	1.14631e+09	1.42121e+09	2.2168e+09	2.65201e+09	2.75677e+09	2.70027e+09	1.75055e+09	8.03821e+08	2.05804e+08	5.14522e+07	0	0	0	0	0	0	0	0	0	0	0	0	0	0	0	0
sp|F4ISQ7-2|TOP3B_ARATH;sp|F4ISQ7|TOP3B_ARATH	0	0	0	0	0	0	0	0	0	0	0	0	1.08473e+07	1.35212e+07	7.34604e+06	1.83165e+07	0	0	0	0	0	0	0	0	0	0	0	0	0	0	0	1.42843e+07	0	1.24721e+07	0	0	0
sp|F4IUE7|COV1_ARATH;sp|Q8VY49|LCV1_ARATH	1.77087e+08	9.11237e+07	0	0	0	0	0	0	0	0	0	0	0	0	0	0	0	0	0	0	0	0	0	0	0	0	0	0	0	0	0	0	0	0	0	0	0
sp|F4IUG9|MYO13_ARATH	2.31948e+08	1.30242e+08	6.83815e+07	5.56832e+06	0	0	0	0	0	0	0	0	0	0	0	0	0	0	0	0	7.44698e+07	8.81511e+07	7.01692e+07	0	0	0	0	0	0	0	0	0	0	0	0	0	0
sp|F4IUX6|RENT2_ARATH	1.8308e+08	4.6762e+07	8.45107e+07	7.23878e+07	1.43173e+08	3.7041e+08	6.25116e+08	1.59806e+09	2.8891e+09	3.671e+09	4.08259e+09	2.94238e+09	1.16507e+09	4.35114e+08	1.93648e+08	2.72199e+07	1.64615e+06	0	0	0	0	0	0	0	0	0	0	0	0	0	0	0	0	0	0	0	0
sp|F4IUY8|SAC3A_ARATH	0	0	0	0	0	0	0	0	5.82932e+07	2.10921e+08	2.35716e+08	9.54074e+07	3.41716e+07	2.63484e+07	7.95647e+06	5.44733e+06	3.33732e+06	0	0	0	0	0	0	0	0	0	0	0	0	0	0	0	0	0	0	0	0
tr|F4IV46|F4IV46_ARATH;sp|F4IV45|CHR10_ARATH	0	0	0	0	0	0	0	0	0	0	0	0	0	0	0	0	6.11505e+07	2.00529e+08	3.06964e+08	8.04098e+07	0	0	0	0	0	0	0	0	0	0	0	0	0	0	0	0	0
sp|F4IVL6|GRV2_ARATH	1.03341e+09	1.14828e+08	2.29638e+07	2.17784e+07	1.17544e+07	7.95917e+06	6.79124e+06	0	0	0	0	0	0	0	0	0	0	0	0	0	0	0	0	0	0	0	0	0	0	0	0	0	0	0	0	0	0
sp|F4IW10|EFGM2_ARATH	0	0	6.55594e+06	1.128e+07	7.21801e+06	1.17035e+07	4.09106e+07	8.7669e+07	9.72283e+07	4.36095e+07	1.30542e+07	3.70995e+07	4.26424e+07	5.01999e+07	2.56248e+07	5.61614e+07	3.13865e+07	3.65908e+08	2.41127e+09	7.92732e+09	1.16584e+10	1.04146e+10	5.77951e+09	3.00649e+09	9.42456e+08	3.04929e+08	7.98434e+07	4.02733e+07	1.06024e+07	1.69662e+07	9.46505e+06	1.85816e+06	2.85467e+06	1.26864e+07	5.76929e+06	3.21808e+07	0
sp|F4IW47|TKTC2_ARATH	1.6144e+07	0	0	0	0	0	0	7.76025e+06	0	1.27215e+07	2.12948e+07	6.7202e+07	1.10034e+08	1.89707e+08	1.58049e+09	9.76435e+09	3.27311e+10	5.53506e+10	5.53709e+10	3.40371e+10	1.31693e+10	4.61247e+09	1.68926e+09	3.95483e+08	1.6469e+08	5.99169e+07	6.41436e+07	5.14268e+07	8.45909e+07	6.47777e+07	8.3022e+07	1.08548e+08	1.6916e+08	9.37763e+07	8.85468e+07	1.41402e+08	1.50145e+08
sp|F4IXJ7-2|MED6_ARATH;sp|F4IXJ7|MED6_ARATH	0	0	1.79513e+07	0	7.29521e+06	7.59905e+06	4.12461e+07	1.90967e+07	1.47772e+07	0	0	0	0	0	0	0	0	0	0	0	0	0	0	0	0	0	0	0	0	0	0	0	0	0	0	0	0
sp|F4IXW2|BIG5_ARATH	1.5894e+08	3.86621e+08	2.55272e+09	8.06015e+09	1.30175e+10	1.48727e+10	1.26876e+10	8.73081e+09	5.48181e+09	3.38099e+09	2.00818e+09	9.56537e+08	1.79548e+08	5.76401e+07	1.18497e+07	0	3.20451e+06	0	0	0	0	0	0	0	0	0	0	0	0	0	0	0	0	0	0	0	0
sp|F4IYF8|SYHC_ARATH	0	0	0	0	0	0	0	0	0	6.80214e+08	1.09279e+09	2.37325e+09	8.05178e+09	1.65599e+10	1.93005e+10	1.22586e+10	4.78172e+09	1.68122e+09	2.36247e+08	7.05735e+07	0	0	0	0	0	0	0	679051	0	0	0	0	0	0	0	0	0
sp|F4IYM4-3|DEX1_ARATH;sp|F4IYM4|DEX1_ARATH;sp|F4IYM4-2|DEX1_ARATH	3.67399e+08	9.0363e+07	0	0	0	0	0	0	0	0	0	0	0	0	0	0	0	0	0	0	0	0	0	0	0	0	0	0	0	0	0	0	0	0	0	0	0
sp|F4IZR5|XPO1B_ARATH	0	0	0	0	0	0	0	0	0	0	0	0	2.70646e+07	0	0	2.81537e+08	9.06653e+08	9.6584e+08	5.76972e+08	2.53124e+08	1.37369e+07	0	0	0	0	0	0	0	0	0	0	0	0	0	0	0	0
sp|F4J0W4|MIRO2_ARATH	3.57986e+08	0	0	0	0	0	0	0	0	0	0	0	0	0	0	0	0	0	0	0	0	0	0	0	0	0	0	0	0	0	0	0	0	0	0	0	0
sp|F4J117|LSF1_ARATH;tr|A0A1I9LL73|A0A1I9LL73_ARATH	0	0	0	0	0	0	2.3676e+07	4.58083e+08	8.17767e+08	1.10669e+09	8.65827e+08	5.12223e+08	3.09333e+08	1.42377e+08	8.33498e+07	4.87949e+07	1.59079e+07	3.79483e+06	2.04847e+07	9.3767e+06	7.50292e+06	0	9.64537e+06	6.99793e+06	0	1.51151e+07	3.6721e+06	8.08254e+06	0	0	0	0	0	0	0	0	0
tr|A0A1I9LSG7|A0A1I9LSG7_ARATH;sp|F4J1H7|RNZ4_ARATH;tr|A0A1I9LSG8|A0A1I9LSG8_ARATH	0	0	0	0	0	0	0	0	1.04222e+07	1.24292e+07	1.55361e+07	7.83667e+07	2.32572e+07	2.67106e+07	4.28832e+08	3.98421e+08	2.50888e+07	6.29053e+08	7.30144e+08	5.09189e+08	2.74653e+08	1.38075e+08	6.91783e+07	2.93766e+07	0	0	0	0	0	0	0	0	0	0	0	0	0
sp|F4J1U4|KN12E_ARATH	0	5.81606e+07	0	1.24089e+08	1.15633e+08	3.57393e+07	1.056e+07	1.12202e+08	0	0	0	0	0	0	0	0	0	5.145e+07	0	0	7.46314e+07	3.26515e+07	0	1.6174e+08	0	0	0	0	0	3.2983e+07	1.34399e+07	0	0	0	0	0	0
sp|F4J284|NU93B_ARATH	0	0	0	0	0	2.76788e+06	2.83982e+07	1.34532e+08	2.81853e+08	5.876e+07	0	0	0	0	0	0	0	0	0	0	0	0	0	0	0	0	0	0	0	0	0	0	0	0	0	0	0
sp|F4J2K2|FPGS2_ARATH	0	0	0	0	0	0	0	0	0	0	0	0	0	0	0	0	0	0	0	0	0	2.05665e+07	1.60524e+08	2.63376e+08	2.80965e+08	1.96063e+08	2.2404e+07	0	0	0	0	0	0	0	0	0	0
sp|F4J2K4|KN7O_ARATH;tr|A0A1I9LLG4|A0A1I9LLG4_ARATH	0	1.37033e+08	3.69477e+08	4.74566e+08	2.77851e+08	1.30884e+08	9.12642e+07	2.03638e+07	0	0	0	0	0	0	0	0	0	0	0	0	0	0	0	0	5.51158e+06	7.99442e+06	1.1134e+07	0	0	2.80381e+07	0	0	0	0	0	0	0
sp|F4J2U9|CFM3A_ARATH	0	0	0	0	0	0	0	0	0	0	0	4.08643e+06	2.10116e+07	1.77887e+07	1.10978e+07	0	0	0	0	0	0	0	0	0	0	0	0	0	0	0	0	0	0	0	0	0	0
sp|F4J469|TI22L_ARATH;tr|A0A1I9LMQ7|A0A1I9LMQ7_ARATH	1.86465e+08	2.20394e+07	0	0	0	0	0	0	0	0	0	0	0	0	0	0	0	0	0	0	1.40501e+06	6.26029e+06	5.00673e+07	1.20717e+08	3.27566e+08	3.58557e+08	2.35838e+08	1.90076e+08	5.19485e+07	3.64429e+07	2.43303e+07	5.98969e+06	6.15059e+06	0	0	0	0
sp|F4J5M9|CLC3_ARATH	8.80257e+07	3.75667e+08	1.51263e+08	1.18974e+08	1.66118e+07	0	0	0	0	0	0	0	0	0	0	0	0	0	0	0	0	0	0	0	0	0	0	0	0	0	0	0	0	0	0	0	0
sp|F4J5S1-2|CLU_ARATH;sp|F4J5S1|CLU_ARATH;tr|F4J5R9|F4J5R9_ARATH;tr|F4J5S0|F4J5S0_ARATH	2.17126e+08	2.74593e+08	2.78876e+08	8.85507e+08	5.51994e+09	1.77692e+10	2.63764e+10	2.15592e+10	1.41171e+10	5.85018e+09	3.30058e+09	1.24238e+09	1.87717e+08	7.95445e+07	4.17537e+07	5.79853e+06	0	0	1.14548e+06	0	0	0	0	0	7.96871e+06	2.96984e+07	9.98669e+06	1.06681e+07	0	2.0825e+07	5.17088e+07	8.33159e+07	1.16773e+08	2.40961e+08	3.41485e+08	2.76512e+08	1.84571e+08
sp|F4J6F6|IREH1_ARATH	0	0	0	0	0	0	0	2.62236e+07	1.10493e+08	4.09562e+08	4.02537e+08	2.29413e+08	5.10493e+07	2.18109e+07	1.25365e+07	0	0	0	0	0	0	0	0	0	0	0	0	0	0	0	0	0	0	0	0	0	0
sp|F4J738|SAD2H_ARATH;tr|F4J737|F4J737_ARATH	0	0	0	1.18258e+07	7.81647e+06	3.17761e+07	4.19208e+07	7.13772e+07	2.24411e+08	2.06501e+08	5.38615e+08	1.19364e+09	1.67222e+09	2.17502e+09	2.85189e+09	3.28441e+09	2.83855e+09	1.92466e+09	6.62604e+08	2.63074e+08	1.45447e+07	1.12192e+07	0	0	0	0	0	0	0	0	0	0	0	0	0	0	0
sp|F4J8D3|TPLAT_ARATH;tr|A0A1I9LST8|A0A1I9LST8_ARATH	4.13067e+07	9.6857e+08	1.16673e+09	7.88696e+08	4.30921e+08	1.74293e+08	8.85963e+07	4.72274e+07	1.37647e+07	1.63831e+07	0	0	0	3.22285e+07	5.05705e+07	2.18325e+07	1.80694e+07	1.16764e+07	0	0	0	0	0	0	0	1.12591e+07	2.45986e+07	0	3.2185e+07	9.20994e+06	4.60434e+06	0	0	0	0	0	0
sp|F4J8K6|RRP5_ARATH	1.35955e+09	2.4958e+09	1.07169e+09	6.60974e+08	2.50971e+08	1.69805e+08	1.13811e+08	5.65777e+07	7.96724e+07	7.24191e+06	0	1.30248e+07	0	0	0	0	0	0	0	0	0	0	0	0	0	0	0	0	0	0	0	0	0	0	0	0	0
sp|F4JAA5|SKI2_ARATH;tr|A0A1I9LMK0|A0A1I9LMK0_ARATH;tr|A0A1I9LMJ9|A0A1I9LMJ9_ARATH	0	0	0	3.94006e+07	1.43699e+08	4.94619e+08	8.33014e+08	5.61221e+08	2.62384e+08	8.50405e+07	5.01016e+07	2.13063e+07	0	0	0	0	0	0	0	0	0	0	0	0	0	0	0	0	0	0	0	0	0	0	0	0	0
tr|A0A1I9LTD1|A0A1I9LTD1_ARATH;tr|A0A178V7S6|A0A178V7S6_ARATH;tr|A0A1I9LTD0|A0A1I9LTD0_ARATH;sp|F4JAU2|SAC3B_ARATH	0	0	0	0	1.24593e+07	2.44213e+07	0	0	0	0	0	0	0	0	0	0	0	0	0	0	0	0	0	0	0	0	0	0	0	0	0	0	0	0	0	0	0
sp|F4JBM4|RBL4_ARATH;sp|F4JBM4-2|RBL4_ARATH	5.89975e+07	0	0	0	0	0	0	0	0	0	0	0	0	0	0	0	0	0	0	0	0	0	0	0	0	0	0	0	0	0	0	0	0	0	0	0	0
sp|F4JC97|PSME4_ARATH	0	1.28043e+07	0	7.05514e+07	1.9206e+08	3.1339e+08	8.03367e+08	1.13152e+09	1.40503e+09	1.58198e+09	1.69166e+09	1.50904e+09	1.97288e+09	1.13585e+09	6.45358e+08	1.87461e+08	2.9767e+07	0	0	0	0	0	0	0	0	2.56188e+06	0	0	0	0	0	0	0	0	0	0	0
sp|F4JCU3|MVD2_ARATH;tr|A0A1I9LME2|A0A1I9LME2_ARATH	0	0	0	0	0	0	0	0	0	0	0	0	0	0	0	0	0	0	1.47003e+08	5.86114e+08	1.022e+09	9.36461e+08	6.0743e+08	2.63037e+08	1.57409e+08	1.17364e+08	1.18808e+08	7.44922e+07	3.00191e+07	1.53363e+07	0	0	0	0	0	0	0
sp|F4JF21|PTA10_ARATH;sp|F4JF21-2|PTA10_ARATH	8.89098e+06	5.16082e+07	1.6314e+08	2.2575e+08	3.67884e+08	2.73749e+08	2.55494e+08	1.81089e+08	1.31549e+08	3.68019e+07	4.03852e+07	1.76014e+08	6.97957e+07	6.24435e+07	4.19476e+07	1.44585e+07	0	0	0	0	0	0	0	0	0	0	0	0	0	0	0	0	0	0	0	0	0
sp|F4JFJ3-2|Y3206_ARATH;sp|F4JFJ3|Y3206_ARATH	0	0	0	0	0	0	0	0	0	0	0	0	0	0	0	1.77818e+07	5.6613e+07	3.95902e+07	0	4.26068e+06	0	0	0	0	0	0	0	0	0	0	0	0	0	0	0	0	0
sp|F4JFN3|HS906_ARATH	9.90539e+07	7.35503e+06	9.24719e+06	2.726e+06	1.4716e+07	2.95913e+07	4.71241e+07	6.43448e+07	3.42398e+08	9.30023e+08	1.5885e+09	4.06148e+09	1.84976e+10	3.61455e+10	3.45243e+10	2.44403e+10	1.53011e+10	9.28245e+09	5.54151e+09	2.74688e+09	8.68056e+08	1.77051e+08	4.51049e+07	2.39442e+07	2.28048e+07	1.18937e+07	1.18564e+08	2.42306e+08	9.98527e+07	2.9319e+07	1.51975e+07	0	1.04356e+07	1.54829e+07	8.41391e+06	0	3.89388e+06
sp|F4JGP4|KN14D_ARATH	0	0	0	0	0	8.19216e+06	3.32034e+07	8.09117e+07	5.39256e+06	0	0	0	0	0	0	0	0	0	0	0	0	0	0	0	0	0	0	0	0	0	0	0	0	0	0	0	0
sp|F4JGR5|PFPB2_ARATH	0	0	0	0	0	0	3.5627e+06	1.1495e+08	1.11547e+09	2.52663e+09	2.55664e+09	1.87603e+09	1.0541e+09	6.20483e+08	3.7248e+08	2.83885e+08	1.44296e+08	1.01598e+08	9.45089e+07	1.05845e+08	7.50083e+07	6.87402e+07	4.0196e+07	2.49555e+07	1.42818e+07	0	3.7679e+06	0	0	0	0	0	0	0	0	0	0
sp|F4JGZ1-2|MED16_ARATH;sp|F4JGZ1|MED16_ARATH	6.94829e+06	3.67306e+07	7.97578e+07	1.84115e+07	4.12001e+07	3.0691e+07	2.39328e+07	0	0	0	0	0	0	0	0	0	0	0	0	0	0	0	0	0	0	0	0	0	0	0	0	0	0	0	0	0	0
sp|F4JH53|FDM2_ARATH	0	0	0	0	0	0	0	0	0	0	8.64087e+07	5.1191e+07	4.49897e+07	0	0	0	0	0	0	0	0	0	0	0	0	0	0	0	0	0	0	0	0	0	0	0	0
tr|F4JHA4|F4JHA4_ARATH;sp|F4JHA2-2|RSH1C_ARATH;sp|F4JHA2|RSH1C_ARATH	0	0	0	0	0	0	0	2.39321e+06	6.13111e+07	1.73063e+08	1.45334e+08	6.74633e+07	0	0	0	0	0	0	0	0	0	0	0	0	0	0	0	0	0	0	0	0	0	0	0	0	0
sp|F4JHH5|SC15B_ARATH	1.80662e+07	2.2673e+07	1.83846e+08	7.79872e+08	1.10583e+09	9.4101e+08	1.04245e+09	8.2783e+08	5.70806e+08	1.74703e+08	4.12785e+07	1.22262e+07	0	0	0	0	0	0	0	0	8.25787e+07	0	0	0	0	1.31922e+08	1.95174e+08	0	0	0	0	0	0	0	0	0	0
sp|F4JI44-2|NDX_ARATH;sp|F4JI44|NDX_ARATH	0	0	0	0	1.89039e+07	7.0133e+07	3.44645e+08	4.72189e+08	3.0678e+08	2.08753e+08	2.66985e+08	9.93136e+08	0	0	0	0	0	0	0	0	0	0	0	0	0	0	0	0	0	0	0	0	0	0	0	0	0
sp|F4JJE0|CCT2_ARATH	2.42286e+08	2.79325e+07	1.3094e+07	5.93247e+06	0	0	0	0	0	0	0	0	0	0	0	0	1.31486e+07	6.01479e+07	1.00748e+07	1.95576e+07	0	0	0	0	0	0	0	0	0	0	0	0	0	0	0	0	0
sp|F4JJT9|SYDM_ARATH	0	0	0	0	0	0	0	0	0	0	0	0	8.08378e+07	5.75831e+08	9.04407e+08	1.64379e+09	1.2555e+09	7.59427e+08	4.28886e+08	2.36112e+08	6.04048e+07	2.9674e+07	0	0	0	0	0	0	0	0	0	0	0	0	0	0	0
sp|F4JKB6|PRRP3_ARATH	0	0	0	0	0	0	0	0	0	0	0	0	0	0	0	0	3.64689e+06	9.32673e+06	1.19113e+08	2.28935e+08	1.216e+08	3.48493e+07	2.73814e+06	0	0	0	0	0	0	0	0	0	0	0	0	0	0
sp|F4JKH6|TSS_ARATH	0	0	0	0	2.3005e+07	2.07865e+07	6.11536e+07	5.43503e+07	4.3343e+06	0	8.91679e+06	2.07593e+07	1.13652e+08	4.90794e+08	1.06434e+09	9.73576e+08	5.18349e+08	7.69767e+07	0	0	0	0	0	0	0	0	0	0	0	0	0	0	0	0	0	0	0
sp|F4JL11|IMPA2_ARATH	2.37662e+08	5.96818e+08	9.97709e+08	1.58271e+09	3.05518e+09	4.52373e+09	6.04747e+09	8.17027e+09	1.09817e+10	1.60991e+10	2.00761e+10	1.63647e+10	1.26795e+10	8.6875e+09	5.50759e+09	3.55645e+09	2.62015e+09	1.35987e+09	6.87994e+08	3.53624e+08	2.602e+08	1.69801e+08	5.22055e+07	6.22709e+07	7.2492e+07	2.59925e+07	0	1.06905e+07	1.58843e+07	1.75202e+07	2.0187e+07	1.56533e+07	1.88755e+07	3.36046e+07	4.71521e+07	9.08565e+06	2.22893e+07
sp|F4JLI5|XDH2_ARATH	0	0	0	0	0	0	0	0	0	0	0	0	2.60602e+07	3.35488e+07	0	0	0	0	0	0	0	0	0	0	0	0	0	0	0	0	0	0	0	0	0	0	0
sp|F4JLM5|SYIC_ARATH	3.52076e+06	1.13167e+07	2.2809e+07	1.13396e+09	1.28714e+10	3.35564e+10	3.89613e+10	3.35796e+10	1.80223e+10	9.06833e+09	3.4638e+09	1.14136e+09	4.08162e+08	6.30233e+07	7.41308e+07	1.0268e+07	1.36209e+07	0	0	0	0	0	0	0	0	0	0	0	0	0	0	0	0	0	0	0	0
sp|F4JLP5|PLPD2_ARATH	1.00537e+10	2.10586e+10	1.346e+10	5.81821e+09	3.22203e+09	2.41967e+09	1.88453e+09	1.25801e+09	9.48432e+08	1.0487e+09	7.87546e+08	1.31492e+09	1.27778e+09	1.52341e+09	2.43506e+09	2.71908e+09	5.34925e+09	1.11139e+10	1.83714e+10	2.38423e+10	6.77649e+09	2.53157e+09	1.17121e+09	3.96722e+08	2.63889e+08	1.29502e+08	2.3388e+07	0	5.69662e+06	0	5.89672e+07	4.87488e+06	4.52875e+07	3.6093e+07	2.93873e+07	3.33791e+07	5.37803e+07
sp|F4JLS1-2|LDL3_ARATH;sp|F4JLS1|LDL3_ARATH	0	0	0	0	0	2.36384e+06	2.45213e+07	5.50018e+07	3.61519e+07	4.2987e+07	0	0	0	0	0	0	0	0	0	0	0	0	0	0	0	0	3.60791e+06	0	0	0	0	0	0	0	0	0	0
sp|F4JM19|MYO14_ARATH	6.92951e+07	2.26313e+07	1.17375e+07	0	0	0	0	0	0	0	0	0	0	0	0	0	0	0	0	0	0	0	0	0	0	0	0	0	0	0	0	0	0	0	0	0	0
sp|F4JMJ1|HSP7R_ARATH	6.3157e+08	8.1175e+06	0	0	0	0	0	0	0	2.4641e+07	3.18183e+08	1.70671e+09	5.77045e+09	6.27961e+09	5.16104e+09	2.08862e+09	6.12553e+08	1.00974e+08	1.15964e+07	1.3455e+07	0	0	0	0	0	0	0	0	0	0	0	0	0	0	0	0	0
sp|F4JML5|ECH2M_ARATH	0	0	0	0	0	0	0	0	0	0	0	0	0	0	0	0	7.92e+07	1.25502e+09	1.31855e+09	7.2025e+08	6.73254e+07	8.57355e+06	0	0	0	0	0	0	0	0	0	0	0	0	0	0	0
sp|F4JP46|PURU2_ARATH	0	0	0	0	0	0	0	0	0	0	0	0	0	0	0	0	0	0	0	0	0	2.32401e+08	2.91586e+07	3.76439e+07	3.33172e+07	0	0	0	0	0	0	0	0	0	0	0	0
sp|F4JPR7|PUX8_ARATH;sp|F4JPR7-2|PUX8_ARATH	0	0	0	0	0	0	0	2.17771e+06	1.77616e+07	4.84455e+08	1.8015e+09	1.91745e+09	1.06236e+09	6.49428e+08	5.09321e+08	4.77375e+08	2.9186e+08	1.93784e+08	3.14931e+07	3.21985e+07	4.34672e+06	3.51619e+07	3.53236e+07	5.80711e+07	4.47382e+07	0	0	8.74602e+06	1.47172e+07	1.89814e+07	3.97275e+07	1.08192e+07	1.939e+07	4.8419e+06	0	0	1.52161e+06
sp|F4JRE0|TMN12_ARATH	1.67241e+09	9.36694e+08	2.1273e+08	4.74392e+07	1.54714e+07	0	0	0	0	0	0	0	0	0	0	0	0	0	0	0	0	0	0	0	0	0	0	0	0	3.26558e+07	8.5421e+07	1.06873e+08	7.58723e+07	6.83567e+07	3.84994e+07	3.26826e+07	2.07322e+07
sp|F4JRJ6|DEAH9_ARATH	6.81202e+08	1.64115e+08	7.91036e+07	2.44186e+08	2.91094e+06	8.96559e+06	1.07648e+09	1.71524e+06	8.18646e+07	6.44712e+07	6.66683e+07	3.1561e+07	1.16354e+09	2.48729e+07	5.79844e+06	5.1261e+08	4.42568e+08	8.67126e+08	0	5.5543e+08	0	1.46373e+09	0	0	0	2.31093e+09	2.0172e+09	1.45226e+09	0	0	0	0	1.38174e+08	0	9.12279e+07	0	0
sp|F4JS25|SRFR1_ARATH;sp|F4JS25-2|SRFR1_ARATH	0	0	0	0	0	0	0	0	0	0	1.7882e+06	5.43775e+06	9.25144e+07	6.73795e+07	2.29885e+07	5.31551e+06	0	0	0	0	0	0	0	3.19155e+06	0	0	0	0	0	0	0	0	0	0	0	0	0
sp|F4JSZ5|BIG1_ARATH	0	0	5.18649e+07	4.52128e+08	7.3876e+08	5.7948e+08	3.06118e+08	7.7703e+07	0	0	0	0	0	0	0	0	0	0	0	0	0	0	0	0	0	0	0	0	0	0	0	0	0	0	0	0	0
sp|F4JT76|VPS54_ARATH	0	5.84166e+06	6.42632e+07	6.12221e+08	1.08417e+09	9.50036e+08	6.75845e+08	4.32765e+08	9.16436e+07	3.2598e+07	0	0	0	0	0	0	0	0	0	0	0	0	0	0	0	4.83053e+06	0	0	0	0	0	0	0	0	0	0	0
sp|F4JTE7|GPP1_ARATH	0	0	0	0	0	0	0	0	0	0	0	0	0	0	0	0	0	0	0	0	0	0	0	0	0	0	0	9.74352e+07	1.06935e+09	2.72848e+09	3.51333e+09	3.05883e+09	1.66385e+09	7.60116e+08	2.98951e+08	9.0503e+07	0
tr|F4JTF7|F4JTF7_ARATH;sp|F4JTF6|CHR7_ARATH	0	0	0	0	0	0	2.82752e+07	9.19682e+07	5.68411e+07	1.71516e+07	1.56518e+07	8.14005e+06	0	0	0	0	0	0	0	0	0	0	0	0	0	0	0	0	0	0	0	0	0	0	0	0	0
sp|F4JTJ2|EREL1_ARATH	0	0	0	0	3.61067e+07	1.98377e+08	2.96083e+08	1.70056e+08	6.42457e+06	0	0	0	0	0	0	0	0	0	0	0	0	0	0	0	0	0	0	0	0	0	0	0	0	0	0	0	0
sp|F4JTP5|STY46_ARATH	0	0	0	0	0	0	0	0	0	0	0	0	0	0	0	0	0	0	5.11845e+07	1.58734e+08	2.31279e+08	1.83295e+08	4.06527e+07	0	0	0	0	0	0	0	0	0	0	0	0	0	0
sp|F4JUL9|ARPC4_ARATH;tr|F4JUL8|F4JUL8_ARATH	0	0	0	0	0	0	0	0	0	0	2.92977e+07	4.03785e+07	5.98394e+07	4.40753e+07	0	1.12335e+07	0	0	0	0	0	0	0	0	0	0	0	0	0	0	0	0	0	0	0	0	0
sp|F4JUQ2-2|KCAI_ARATH;sp|F4JUQ2|KCAI_ARATH	0	0	0	0	0	0	0	8.06242e+06	0	1.80047e+07	5.8405e+07	2.76325e+07	3.84807e+07	1.29268e+07	0	0	0	0	0	0	0	0	0	0	0	0	0	0	0	0	0	0	0	5.22018e+06	0	0	0
sp|F4JV80|GATC_ARATH	0	0	0	0	0	0	0	0	0	0	0	0	0	6.21707e+07	2.56464e+08	5.14191e+08	5.33244e+08	2.9218e+08	6.30075e+07	2.4137e+07	0	0	0	0	0	0	0	0	2.7581e+07	0	0	0	0	0	0	0	0
sp|F4JVH1|CFM3B_ARATH	1.98442e+07	1.82092e+07	1.48895e+07	0	0	0	0	0	0	0	1.33655e+07	4.04879e+07	6.44439e+07	6.18443e+07	3.84479e+07	2.53006e+07	7.9551e+06	2.82319e+06	0	0	0	0	0	0	0	0	0	0	0	0	0	0	0	0	0	0	0
sp|F4JVN6|TPPII_ARATH	1.32063e+10	2.20399e+10	1.61368e+10	1.24379e+10	8.23383e+09	6.52743e+09	4.26569e+09	3.64033e+09	2.83821e+09	1.1172e+09	8.36473e+08	5.70554e+08	2.74298e+08	1.56561e+08	1.04291e+08	6.76028e+07	2.24657e+07	3.42715e+06	0	0	0	8.44904e+08	2.59001e+08	5.84344e+08	5.18098e+08	1.53667e+08	1.11203e+08	0	0	0	0	0	0	0	0	0	0
sp|F4JWP9|GFL_ARATH	3.41809e+08	3.48047e+08	1.53754e+08	2.4581e+08	2.77799e+08	1.9303e+08	0	0	0	4.32816e+07	7.84542e+07	7.25038e+07	9.25323e+07	2.97556e+08	2.1644e+08	1.06918e+08	0	0	0	0	0	0	0	0	0	2.97183e+07	2.80209e+07	0	0	0	0	0	0	0	0	0	0
sp|F4JWS8|QCR72_ARATH;tr|F4JWS9|F4JWS9_ARATH	9.77229e+08	1.9376e+08	4.65705e+07	2.28782e+07	0	0	0	0	0	0	0	6.23974e+07	0	0	0	0	0	0	0	0	0	0	0	0	0	0	0	0	0	0	0	0	0	0	0	0	0
sp|F4JXF9|NRPC1_ARATH;tr|F4JXF8|F4JXF8_ARATH	4.90507e+08	4.6346e+08	2.63534e+08	1.74199e+08	1.03272e+08	6.17136e+07	4.50638e+07	1.928e+07	0	0	0	0	0	0	0	0	0	0	0	0	0	0	0	0	0	0	0	0	0	0	0	0	0	0	0	0	0
sp|F4JY12|GFS12_ARATH	2.95629e+07	7.15617e+07	1.26064e+08	2.6702e+08	3.01889e+08	2.38866e+08	1.21763e+08	8.23624e+07	0	0	0	0	0	1.99729e+07	1.0152e+07	0	0	0	0	0	0	0	0	0	0	0	0	0	0	0	0	0	0	0	0	0	0
sp|F4JY24|CHR17_ARATH;tr|F4JY25|F4JY25_ARATH;sp|Q8RWY3-2|ISW2_ARATH;sp|Q8RWY3|ISW2_ARATH;tr|F4JAV9|F4JAV9_ARATH	2.59963e+07	1.13705e+07	0	0	9.02219e+06	4.65429e+07	6.62379e+07	9.4077e+07	6.57109e+07	6.02331e+07	2.15334e+07	5.67906e+07	6.06655e+07	6.83617e+07	1.80282e+08	5.49428e+07	1.45857e+08	2.17589e+08	1.74622e+08	6.76067e+07	2.09727e+07	0	0	0	0	0	0	0	0	0	0	4.04392e+07	5.60562e+07	1.44164e+07	0	0	0
sp|F4JY37|RUK_ARATH	9.0202e+07	1.52867e+08	9.98725e+07	1.63804e+07	1.38569e+07	7.20296e+07	3.34381e+08	7.37728e+08	1.13181e+09	6.6151e+08	4.66706e+08	2.08216e+08	1.11329e+08	7.08375e+07	3.66832e+07	3.59897e+07	1.08923e+07	0	0	0	0	0	0	0	0	0	0	0	0	0	0	0	0	0	0	0	0
sp|F4JYE9|DHFS_ARATH	0	0	0	0	0	0	0	0	0	0	0	0	0	0	0	0	0	0	0	0	0	0	0	0	3.94942e+07	2.08819e+08	2.73641e+08	2.1879e+08	6.5455e+07	3.17982e+07	7.47695e+06	0	0	0	0	0	0
sp|F4JZ24|P4H10_ARATH;tr|F4JZ25|F4JZ25_ARATH	1.13009e+08	2.38645e+07	0	0	0	0	0	0	0	0	0	0	0	0	0	0	0	0	0	0	0	0	0	0	0	0	0	0	0	0	0	0	0	0	0	0	0
sp|F4JZC2|ENAS1_ARATH	6.80198e+07	0	0	0	0	0	0	0	0	0	0	0	0	0	9.37684e+06	1.68696e+08	4.05587e+08	2.52921e+07	4.20258e+07	1.39009e+08	7.6492e+07	1.03951e+08	1.51675e+08	1.54788e+08	1.04721e+08	1.9712e+07	0	0	0	0	0	0	0	0	0	0	0
sp|F4JZL7|HIP33_ARATH;sp|F4JZL7-2|HIP33_ARATH;tr|F4J9P5|F4J9P5_ARATH;sp|Q9M8K5|HIP32_ARATH	0	0	0	0	0	0	0	0	0	0	0	0	1.83408e+06	3.20513e+06	4.6844e+06	5.31086e+07	5.87842e+07	4.48026e+07	0	0	0	4.14757e+06	1.5655e+07	4.89425e+06	0	0	0	0	0	0	9.37067e+06	5.30894e+06	1.02791e+07	1.18685e+07	1.31714e+07	0	9.52397e+06
sp|F4K0C4|TR130_ARATH	7.09239e+09	2.89654e+09	6.64474e+08	3.41744e+08	1.8947e+08	1.41546e+08	1.15329e+08	9.10897e+07	5.9722e+07	5.27992e+07	7.71035e+07	6.17849e+06	0	0	0	0	0	0	0	0	0	0	0	0	0	0	0	0	0	0	0	0	0	0	0	0	0
sp|F4K0E8|ISPG_ARATH;sp|F4K0E8-2|ISPG_ARATH;tr|B3H725|B3H725_ARATH	0	0	0	0	0	0	0	0	0	0	0	898539	0	0	0	0	0	0	7.38347e+06	1.08082e+08	1.26965e+09	3.23164e+09	4.04008e+09	3.14695e+09	1.91976e+09	7.45942e+08	2.00273e+08	0	0	0	0	0	0	0	0	0	0
sp|F4K0J3|KN4C_ARATH	0	2.74176e+08	2.59497e+08	1.68787e+08	9.38305e+07	0	1.70375e+07	9.10733e+06	0	3.56706e+07	4.91928e+07	0	0	642895	0	0	0	0	0	0	0	0	0	0	0	0	0	3.96354e+06	0	0	1.22933e+07	0	0	0	0	0	0
sp|F4K1B1|RPAP2_ARATH	0	0	1.08699e+07	1.58845e+08	5.47952e+08	8.79785e+08	6.66129e+08	4.91967e+08	2.93895e+08	1.91699e+08	1.44954e+08	9.45154e+07	3.90955e+07	6.61128e+06	0	9.0722e+06	8.37178e+06	0	0	0	9.82773e+06	0	0	0	0	0	0	0	0	0	0	0	0	0	0	0	0
sp|F4K2A1-2|FPGS1_ARATH;sp|F4K2A1|FPGS1_ARATH	0	0	0	0	0	0	0	0	0	0	0	4.58299e+06	0	0	0	0	0	0	0	0	0	3.3537e+06	2.79467e+08	1.41702e+09	2.71043e+09	3.5178e+09	2.53167e+09	9.41768e+08	4.00946e+08	7.6282e+07	1.57035e+07	0	0	2.75178e+06	0	0	0
sp|F4K2E9|PRP16_ARATH	1.101e+08	7.14036e+07	2.9587e+07	2.03035e+07	2.17019e+07	2.72661e+07	9.52039e+07	1.89791e+08	4.36561e+08	8.47631e+08	1.0588e+09	9.94815e+08	9.2455e+08	7.94777e+08	9.80313e+08	9.42281e+08	4.93225e+08	1.40668e+08	1.55608e+07	0	0	0	0	0	0	0	0	2.91035e+07	0	0	0	7.58713e+06	1.88074e+06	3.16901e+06	0	0	0
sp|F4K2F0|EML3_ARATH	0	0	0	3.69754e+07	8.71865e+07	9.35301e+07	2.38579e+08	8.76202e+08	9.65031e+08	1.04095e+09	6.47572e+08	4.62419e+08	8.1189e+08	7.96984e+08	0	0	0	0	0	0	0	0	0	0	0	0	0	0	0	0	0	0	0	0	0	0	0
sp|F4K460|MED17_ARATH	897218	3.47814e+06	0	0	0	7.82249e+07	3.30606e+08	3.46603e+07	0	0	0	0	0	0	0	0	0	0	0	0	0	0	0	0	0	0	0	0	0	0	0	0	0	0	0	0	0
sp|F4K4E3|LSM4_ARATH	0	0	0	0	2.69833e+07	3.59651e+07	1.37634e+07	5.56048e+07	1.46361e+08	4.10082e+08	5.00205e+08	4.38037e+08	4.29243e+08	2.11139e+08	1.58186e+08	1.11811e+08	1.42962e+08	2.57728e+08	5.51659e+08	6.44531e+08	4.11679e+08	1.59402e+08	1.11588e+08	1.41601e+07	8.64079e+06	1.35273e+07	0	0	0	0	0	0	7.47764e+06	0	1.331e+07	0	2.21683e+07
sp|F4K4J0|THO5B_ARATH;sp|F4K4J0-2|THO5B_ARATH	4.42982e+07	4.89841e+08	1.51751e+08	9.9976e+07	2.03616e+07	1.92158e+07	7.81614e+06	1.23607e+07	9.5864e+06	0	0	0	0	0	0	0	0	0	0	0	0	0	0	0	0	0	0	0	0	0	0	0	0	0	0	0	0
sp|F4K4L7-2|TAF4B_ARATH;sp|F4K4L7|TAF4B_ARATH	4.02244e+06	0	0	0	0	0	0	0	0	0	0	0	0	0	0	0	0	0	0	0	0	0	0	0	0	0	0	0	0	0	0	0	0	0	0	0	0
sp|F4K5J1|MYO17_ARATH;tr|F4K5J2|F4K5J2_ARATH	1.07554e+09	7.93875e+08	4.53818e+08	3.04027e+08	2.99615e+08	1.69463e+08	9.08908e+07	1.83375e+07	0	0	0	0	0	0	0	0	0	0	0	2.4768e+07	0	1.77577e+07	2.98857e+07	0	0	0	0	0	0	0	0	0	0	0	0	0	0
sp|F4K5K4|TBL5_ARATH	6.39944e+07	0	0	0	0	0	0	0	0	0	0	0	0	0	0	0	0	0	0	0	0	0	0	0	0	0	0	0	0	0	0	0	0	0	0	0	0
sp|F4K5K6|PMIR1_ARATH	9.06949e+07	0	0	0	2.02658e+07	1.24966e+08	3.94973e+08	6.15227e+08	4.16784e+08	2.34288e+08	4.53655e+07	2.12929e+06	0	0	0	0	0	0	0	0	0	0	0	0	0	0	0	0	0	0	0	0	0	0	0	0	0
sp|F4K5L5-2|TBL16_ARATH;sp|F4K5L5|TBL16_ARATH	1.6532e+07	0	0	0	0	0	0	0	0	0	0	0	0	0	0	0	5.38319e+07	0	0	0	0	0	0	0	0	0	1.52353e+08	0	0	7.84829e+06	0	0	0	0	0	0	0
sp|F4K657|BL1S2_ARATH	1.30501e+07	0	0	0	0	0	0	0	0	1.04804e+07	0	0	0	0	0	1.04007e+07	0	0	0	0	0	0	0	0	0	0	0	0	0	0	0	0	0	0	0	0	0
sp|F4K687|NMNAT_ARATH;tr|F4K688|F4K688_ARATH	0	0	0	0	0	0	0	0	0	0	0	0	0	0	0	0	0	0	0	0	0	0	455492	6.86128e+06	1.32415e+08	1.3968e+08	6.71306e+07	1.83422e+06	2.8959e+06	0	0	0	0	0	0	0	0
sp|F4K7F6|CLPX2_ARATH	0	0	0	0	0	0	0	0	0	0	0	0	3.04744e+07	2.70685e+07	0	0	1.69201e+07	2.04994e+07	8.62794e+07	6.04783e+07	2.10894e+07	0	0	0	0	0	0	0	0	0	0	0	0	0	0	0	0
sp|F4KAB8|MCM6_ARATH	1.39437e+07	2.7232e+07	9.45084e+06	3.5798e+07	8.22463e+07	3.50013e+08	1.68992e+09	3.12128e+09	3.52307e+09	2.79328e+09	3.24911e+09	2.63662e+09	2.1931e+09	2.02515e+09	1.6319e+09	8.41365e+08	4.06208e+08	8.21656e+07	8.1393e+06	1.13381e+07	0	0	0	0	0	0	0	0	0	0	0	0	0	0	0	0	0
sp|F4KBF3|AAE17_ARATH	0	0	0	0	0	0	0	0	0	0	0	0	0	0	0	0	0	0	0	0	2.96553e+07	2.5116e+08	8.52701e+08	1.42719e+09	1.16514e+09	9.07676e+08	1.71302e+08	0	0	0	0	0	0	0	0	0	0
sp|F4KBF5|KITHB_ARATH	0	0	0	0	0	0	0	0	0	0	0	0	0	0	0	0	0	0	0	0	0	0	1.67686e+07	4.53471e+07	1.16183e+08	1.61668e+08	1.25771e+08	1.11904e+08	6.04109e+07	1.94265e+07	0	4.89983e+06	0	0	0	0	0
sp|F4KBW6|NU205_ARATH	0	0	0	0	5.20883e+06	2.92556e+07	4.11205e+08	1.76624e+09	1.83104e+09	7.43707e+08	2.25935e+08	1.07055e+08	0	0	0	0	0	0	0	0	0	0	0	0	0	0	0	0	0	0	0	0	0	0	0	0	0
sp|F4KCC2|PRT6_ARATH	0	0	0	0	5.56473e+06	1.51203e+07	4.57704e+07	1.30961e+08	2.46626e+08	3.63685e+08	2.36663e+08	1.42877e+08	2.42321e+07	1.02626e+07	0	0	0	0	0	0	0	0	0	0	0	0	0	0	0	0	0	0	0	0	0	0	0
sp|F4KCL7|OE64M_ARATH	7.52727e+08	1.18867e+08	8.24724e+06	0	0	0	0	0	0	0	0	0	0	0	0	0	0	0	0	0	0	0	0	0	0	0	0	0	0	0	0	0	0	0	0	0	0
sp|F4KD38|NRPC2_ARATH	5.70416e+08	5.99885e+08	5.36093e+08	2.91948e+08	3.09986e+08	3.24975e+08	2.41828e+08	1.86132e+08	6.49346e+07	5.46388e+07	2.44253e+07	2.11279e+07	0	0	0	0	0	0	0	0	0	0	0	0	0	0	0	0	0	0	0	0	0	0	0	0	0
sp|F4KDA5|MIPEP_ARATH	0	0	0	0	0	0	0	0	0	0	0	0	0	0	0	0	0	0	0	0	0	6.9442e+06	1.2887e+07	1.84895e+07	2.22324e+07	1.74998e+07	0	0	0	0	0	0	0	0	0	0	0
sp|F4KDH9|FIPS5_ARATH	0	0	0	0	0	5.80267e+06	0	6.31365e+06	4.13029e+06	6.39338e+06	0	0	0	0	0	0	0	0	0	0	0	0	0	0	0	0	0	0	0	0	0	0	0	0	0	0	0
sp|F4KDN0|HEN4_ARATH;tr|F4KDM9|F4KDM9_ARATH;tr|F4KDN1|F4KDN1_ARATH	0	0	0	0	0	0	0	0	0	0	0	0	0	0	3.35854e+07	0	0	0	0	0	0	0	0	0	0	1.2203e+08	8.51125e+07	0	8.99745e+06	7.43069e+06	3.45883e+06	1.7095e+07	0	3.43036e+07	1.40801e+07	0	2.77013e+07
sp|F4KE63|SYVM2_ARATH	1.17456e+07	1.51877e+07	1.79987e+07	8.15911e+06	8.49553e+06	7.14519e+07	1.70159e+08	2.68385e+08	1.87065e+08	1.27485e+08	1.23736e+08	1.48361e+08	5.64803e+06	1.08865e+07	0	8.19643e+07	9.07415e+08	1.61791e+09	1.86481e+09	1.8337e+09	1.11118e+08	3.34393e+07	0	0	0	0	0	0	0	0	0	0	0	0	0	0	0
sp|F4KEV7-2|FHIT_ARATH;sp|F4KEV7|FHIT_ARATH	0	0	0	0	0	0	0	0	0	0	0	0	0	0	0	0	0	0	0	0	0	0	0	7.60339e+06	2.15362e+07	2.77418e+08	1.23615e+09	2.37372e+09	1.84324e+09	1.31187e+09	6.12021e+08	1.92825e+08	9.96288e+07	6.55478e+07	4.36084e+07	1.34044e+07	1.50635e+07
sp|F4KEY9|NAA25_ARATH	0	0	0	0	0	0	0	0	0	0	0	0	0	0	2.15602e+07	7.06972e+08	1.949e+09	2.26677e+09	1.46315e+09	6.32051e+08	1.17364e+08	4.28682e+07	3.67917e+06	0	0	0	0	0	0	0	0	0	0	0	0	0	0
sp|F4KF14|FTSI4_ARATH	7.62918e+07	0	0	0	0	0	0	0	0	0	0	0	0	0	0	0	0	0	0	0	0	0	0	0	0	0	0	0	0	0	0	0	0	0	0	0	0
sp|F4KF65|IMPA9_ARATH	0	0	0	0	0	0	0	0	0	3.69025e+06	5.93398e+06	1.44457e+07	2.34133e+07	4.21544e+07	5.75104e+07	1.70178e+08	5.63302e+08	4.34306e+08	4.25973e+08	2.0232e+08	8.12831e+07	5.04399e+07	6.12147e+07	6.57906e+07	1.90812e+07	0	0	0	0	0	0	0	0	0	0	0	0
sp|F4KFC7|MD26C_ARATH	0	0	0	0	0	0	0	2.96222e+06	4.95254e+06	9.37989e+06	0	0	0	0	0	0	0	0	0	0	0	0	0	0	0	0	0	0	0	0	0	0	0	0	0	0	0
sp|F4KFG5|TPPI_ARATH;tr|F4KFG6|F4KFG6_ARATH	3.62486e+08	9.13533e+06	0	0	0	0	0	0	0	4.0022e+08	0	0	0	0	0	0	0	2.17329e+08	0	0	0	0	0	2.34628e+08	0	0	0	4.98526e+08	6.04578e+08	6.77247e+07	3.77715e+07	1.71022e+08	2.71355e+08	0	0	0	0
sp|F4KFT7-2|TENAC_ARATH;sp|F4KFT7|TENAC_ARATH	0	0	0	0	0	0	0	0	0	0	0	0	0	0	0	0	0	0	0	0	3.5562e+07	3.24926e+08	9.57614e+08	9.56415e+08	4.32536e+08	2.39588e+08	4.20101e+07	0	0	0	0	0	0	0	0	0	0
sp|F4KFV7|SUV3L_ARATH	0	0	0	0	0	0	0	0	0	0	0	0	0	0	0	0	7.60132e+07	6.18591e+08	1.7217e+09	2.09213e+09	1.23153e+09	4.68648e+08	1.11535e+08	0	0	0	0	7.01464e+07	5.44724e+07	0	0	0	0	0	0	0	0
sp|F4KGQ0-2|ALFC4_ARATH;sp|F4KGQ0|ALFC4_ARATH	3.84666e+07	1.43027e+07	0	0	0	0	0	0	0	0	0	0	2.9901e+08	1.95743e+09	6.27269e+09	1.1353e+10	1.22894e+10	4.80204e+09	2.45426e+09	7.04507e+08	3.50551e+08	1.34243e+08	0	0	0	0	4.55944e+07	6.62516e+07	6.553e+07	5.67501e+07	5.46152e+07	0	4.87729e+07	4.82535e+07	4.53628e+07	0	6.39115e+07
sp|F4KHD8|GP210_ARATH	2.5311e+08	0	0	0	0	0	0	0	0	0	0	0	0	0	0	0	0	0	0	0	0	0	0	0	0	0	0	0	0	0	0	0	0	0	0	0	0
sp|F4KIB2|TMN8_ARATH	1.31533e+09	6.83531e+08	6.73466e+07	2.95855e+07	6.87686e+06	0	0	0	0	0	0	0	0	0	0	0	0	0	0	0	0	0	0	0	0	0	0	0	0	0	0	0	0	0	0	0	0
sp|O03042|RBL_ARATH	1.78847e+09	1.28459e+09	9.30295e+08	4.47033e+08	8.50446e+08	4.30252e+09	3.97876e+10	1.30054e+11	1.92991e+11	1.93269e+11	1.23851e+11	5.70327e+10	1.74311e+10	5.78804e+09	2.30197e+09	1.07092e+09	7.02283e+08	3.6171e+08	3.87336e+08	2.43704e+08	1.99228e+08	1.71481e+08	5.79825e+07	0	2.41247e+07	8.00417e+06	3.46604e+06	8.80068e+06	1.88514e+06	5.43556e+07	1.50756e+07	1.926e+07	5.25064e+07	9.59693e+07	1.2767e+08	1.78815e+08	1.39125e+08
sp|O03983|LEA14_ARATH	2.35004e+08	1.59772e+08	8.91804e+07	5.39218e+07	1.0692e+07	4.59257e+07	5.09246e+07	4.63268e+07	0	4.28224e+07	6.97714e+07	4.22066e+07	0	0	2.78862e+07	0	0	0	0	0	0	0	0	0	0	0	0	0	4.88243e+06	8.36362e+08	5.35922e+09	1.41215e+10	2.23768e+10	1.80167e+10	1.04298e+10	5.11334e+09	2.0354e+09
sp|O03986|HS904_ARATH	0	0	0	0	0	0	0	2.03511e+07	4.56622e+08	1.56985e+09	3.58483e+09	2.428e+09	1.76276e+09	7.86223e+08	3.90703e+08	2.03372e+08	8.55821e+07	2.94896e+07	0	0	0	0	0	0	0	0	0	0	0	0	0	0	0	0	0	0	0
sp|O04019|PS6AB_ARATH	8.00844e+06	5.85676e+06	1.69205e+08	4.29086e+08	3.47249e+08	2.61872e+08	8.20371e+07	5.2052e+07	0	0	0	0	0	0	0	0	0	0	0	0	0	0	0	0	0	0	0	0	0	0	0	0	0	0	0	0	0
sp|O04090|FER1_ARATH	0	0	0	0	0	0	0	0	0	0	0	0	0	0	0	0	0	0	0	0	0	0	0	0	0	0	0	0	0	0	0	0	5.9798e+07	1.08901e+09	2.6995e+09	3.46911e+09	3.1937e+09
sp|O04130|SERA2_ARATH;sp|O04130-2|SERA2_ARATH	0	0	0	0	0	0	0	0	0	0	0	0	1.46258e+08	1.03478e+09	3.34718e+09	5.00179e+09	4.22597e+09	2.30364e+09	5.02609e+08	1.39828e+08	0	0	0	0	0	0	0	0	0	0	0	0	0	0	0	0	0
sp|O04147|CPD_ARATH	0	0	0	0	0	0	0	0	0	0	0	0	0	0	0	0	0	0	0	0	0	0	0	0	0	0	0	0	0	6.45735e+07	4.82183e+08	1.98269e+09	3.55613e+09	3.15379e+09	1.99326e+09	8.06979e+08	4.1322e+08
sp|O04151|CALR1_ARATH;tr|F4I529|F4I529_ARATH	3.24032e+09	5.17212e+08	0	0	0	0	0	0	0	0	0	0	4.55672e+07	1.00222e+08	3.57145e+08	1.411e+09	3.9145e+09	7.87065e+09	1.2766e+10	1.10259e+10	6.49917e+09	2.39358e+09	8.1379e+08	2.10052e+08	5.25978e+07	2.43931e+07	1.54566e+07	2.56902e+07	1.36848e+07	1.6533e+07	7.14694e+06	8.37446e+06	2.01776e+07	5.02013e+07	5.69518e+07	9.24805e+07	1.13807e+08
tr|F4HW29|F4HW29_ARATH;sp|O04153|CALR3_ARATH;tr|F4HW30|F4HW30_ARATH	9.10793e+07	2.5835e+07	2.46222e+07	3.80774e+07	0	1.33832e+07	0	0	0	0	0	0	0	0	0	0	0	0	0	7.07741e+06	0	0	0	0	0	0	0	0	0	0	0	0	0	0	0	0	0
sp|O04173|TAF10_ARATH	1.61133e+07	1.65049e+07	0	1.58897e+07	0	0	2.21004e+07	2.27045e+07	2.16954e+07	0	0	0	0	0	0	0	0	0	0	0	0	0	0	0	0	0	0	0	0	0	0	0	0	0	0	0	0
sp|O04193|WLI2A_ARATH	0	0	0	0	0	0	0	0	0	0	0	0	0	0	0	0	0	0	0	0	0	0	0	0	9.69625e+06	1.57225e+08	3.82677e+08	5.75556e+08	3.78626e+08	2.45973e+08	1.21533e+08	4.76391e+07	2.85839e+07	5.49481e+07	1.72172e+07	4.18909e+07	5.59446e+07
sp|O04196|ISOA1_ARATH	0	0	0	0	0	1.11789e+06	1.40028e+08	7.51667e+08	1.18681e+09	9.62879e+08	5.75391e+08	1.91267e+08	7.69248e+07	2.78612e+07	2.71851e+07	1.04436e+07	0	0	0	0	0	0	0	0	0	0	0	0	0	0	0	0	0	0	0	0	0
sp|O04197|COI1_ARATH	0	0	0	0	0	0	0	0	0	0	0	0	0	0	0	0	0	0	5.26475e+06	1.33916e+07	1.26434e+07	1.31558e+07	8.34512e+06	0	0	0	0	0	0	0	0	0	0	0	0	0	0
sp|O04200|PXN_ARATH	1.13634e+08	2.34175e+07	3.54753e+06	0	0	0	0	0	0	0	0	0	0	0	0	0	0	0	0	0	0	0	0	0	0	0	0	0	0	0	0	0	0	0	0	0	0
sp|O04202|EIF3F_ARATH	3.62787e+08	1.07381e+09	4.73305e+09	8.95275e+09	1.06118e+10	8.28657e+09	5.37445e+09	2.91452e+09	1.54633e+09	4.38544e+08	1.76488e+08	3.17264e+07	0	0	0	0	0	3.97619e+07	5.94063e+08	1.00789e+09	7.787e+08	3.12354e+08	2.8756e+07	4.46561e+07	1.10369e+08	2.3798e+08	4.14743e+08	3.03291e+08	1.99393e+08	3.64884e+07	1.61347e+07	0	0	0	0	0	0
sp|O04209|CLC2_ARATH	5.76493e+08	1.29161e+09	9.21565e+08	4.29756e+08	1.87693e+08	6.36192e+07	1.87988e+07	1.09055e+07	0	1.01098e+08	7.11894e+06	7.33908e+07	0	0	0	865119	4.66604e+08	6.38794e+08	1.58575e+08	3.14135e+07	0	0	0	0	0	0	0	0	0	0	0	0	0	0	0	0	0
sp|O04294|IMPA3_ARATH	1.00756e+07	0	2.32501e+07	5.58841e+07	1.06432e+08	2.44302e+08	2.64961e+08	3.2369e+08	8.93214e+08	9.22635e+08	2.21658e+09	2.5623e+09	1.82746e+09	1.62836e+09	1.42703e+09	1.66494e+09	1.46997e+09	1.20253e+09	6.74208e+08	4.17576e+08	1.74462e+08	1.62762e+08	7.88446e+07	4.01831e+07	2.31238e+07	2.66203e+07	1.03415e+07	2.06485e+07	0	0	0	0	0	0	0	0	0
[truncated: 6,932 more rows]

## Sheet: Dataset S3A
Dataset 3A. All metabolic features classified as protein bound after normalization and deconvolution. Data are median of n=4. "0" indicates no detection.
[truncated: 3,326 more rows]

## Sheet: Dataset S3B
Dataset S3B. Normalized and deconvoluted protein data. Data are median of n=3. "0" indicates no detection.
[truncated: 5,528 more rows]

[truncated: 6 more sheets: Dataset S4, Dataset S5, Dataset S6A, Dataset S6B, Dataset S7, Dataset S8]
